# Supplementary material for: Abscisic Acid Is a Major Regulator of Grape Berry Ripening Onset: New Insights into ABA Signaling Network
Source: Front Plant Sci. 2017 Jun 21;8:1093. doi: 10.3389/fpls.2017.01093 (PMC5479058; doi:10.3389/fpls.2017.01093)
Supplement: Supplementary file 3 [file Table_1.XLSX]

## Sheet: Sheet1
Supplementary Table 1.
List of the primers used for the qPCR, promoter and VvABF2 cloning and GUS gene expression quantification.
Primers used for qPCR analysis of PnLOXA and NCED expression:
Reference genes
actin for	TCCTTGCCTTGCGTCATCTAT
actin rev	CACCAATCACTCTCCTGCTACAA
GADPH for	TTCTCGTTGAGGGCTATTCCA
GADPH rev	CCACAGACTTCATCGGTGACA
SAND for	CAACATCCTTTACCCATTGACAGA
SAND rev	GCATTTGATCCACTTGCAGATAAG
Lox_RTfor	ACT GCC CCG ACC TTC TTC
Lox_RTrev	AGC CAA CCC TAA CAT TCC TG
NCED_for	TCTTCTTCTTCTTCCTCTTCCTC
NCED_rev	GAGTGGAGAGAGCAGTTTATGTT
Primers used for cloning ABF2 cds and the targets promoters:
ABF2 Fw	CACCATGGGGAGTAATTTGAACTTCAA
ABF2 RevK	TCATTTCCAGGGGCCAGTCA
Armadillo Fw2	CACCATGATGTATACTTGTATGTAGAGTCAACATT
Armadillo Rev	TGAACTGAAAATAGAGGAGATTCAACCG
HB5 Fw	CACCTTCGAGGTGGTCAGGGTTGGGATC
HB5 Rev	GACTTTGCTGGCTTTGGGACTTTGGAG
Myb143 Fw	CACCAACATTGATGGTAGCATTAAATTGGAAG
Myb143 Rev	GAGGTAACTGGGATTTGGCAGAGG
NAC17 Fw	CACCAATGGCGCCTATAATCTCGGAG
NAC17 Rev	GATGATGATGATGATGATGATCGTTTCTC
Xerico Fw	CACCTCTAACAATTCCAAACAACCGAAG
Xerico Rev	AACACAGCTTTAGACTTCACCAACTTG
Primers used for qPCR analysis of GUS expression in the trans-activation assay in N. benthamiana
qPCR_GUSF1	TACGGCAAAGTGTGGGTCAATAATCA
qPCR_GUSR1	CAGGTGTTCGGCGTGGTGTAGAG
pEFfw	TGAGATGCACCACGAAGCTC
pEFrev	CCAACATTGTCACCAGGAAGTG
