# Supplementary material for: Abscisic Acid Is a Major Regulator of Grape Berry Ripening Onset: New Insights into ABA Signaling Network
Source: Front Plant Sci. 2017 Jun 21;8:1093. doi: 10.3389/fpls.2017.01093 (PMC5479058; doi:10.3389/fpls.2017.01093)
Supplement: Supplementary file 4 [file Table_2.XLSX]

## Sheet: Sheet1
Supplementary Table 2.
RNAseq results description. Total and mapped reads and calculated percentages are reported. Reference Vitis vinifera genome available at CRIBI (12X, V1) has been used for reads mapping.
Samples	Quality-trimmed reads	Mapped reads	% mapped reads
Controllo A 20 ore_r1	21040248	17975365	85.4332
Controllo A 20ore_r2	21892195	18454566	84.2975
Controllo A 20ore_r3	23677183	20434252	86.3036
ABA 20 ore_r1	21078644	18913223	89.7269
ABA 20 ore_r2	23078587	18354993	79.5326
ABA 20 ore_r3	22542004	19322845	85.7193
Controllo A 44 ore_r1	22772103	18863535	82.8362
Controllo A 44 ore_r2	24930296	21001321	84.2402
Controllo A 44 ore_r3	24726890	20599733	83.309
ABA 44 ore_r1	18893326	10919490	57.7955
ABA 44 ore_r2	21971116	18218902	82.9221
ABA 44 ore_r3	28278221	24431286	86.3961
