# Supplementary material for: Abscisic Acid Is a Major Regulator of Grape Berry Ripening Onset: New Insights into ABA Signaling Network
Source: Front Plant Sci. 2017 Jun 21;8:1093. doi: 10.3389/fpls.2017.01093 (PMC5479058; doi:10.3389/fpls.2017.01093)
Supplement: Supplementary file 6 [file Table_4.XLSX]

## Sheet: ABA modulated genes
Supplementary Table 4:
Enrichment Analyses of the ABA-modulated genes
Gene ontology (TopGO enrichment analysis)					Vitisnet (Vespucci enrichment analysis)					P-value
GO ID	Functional class		p value		ID	Functional class	p value
Genes induced at 20 hours (155 genes):
GO:0006091	generation of precursor metabolites and ...	BP	5.2e-15		10190	Oxidative phosphorylation [24 of 226]	7.87859e-12
GO:0015979	photosynthesis	BP	6.9e-15		10195	Photosynthesis [14 of 114]	1.01999e-12
GO:0006810	transport	BP	8e-06		23010	Ribosome [8 of 385]	0.00666056
GO:0005215	transporter activity	MF	0.00044		50105	Transport electron carriers [5 of 60]	7.06407e-05
GO:0008289	lipid binding	MF	0.00797		50131	Primary active transporter cat A2 to A4 [6 of 170]	0.00143811
GO:0005739	mitochondrion	CC	8.1e-14		50134	Primary active transporter cat D1 [13 of 85]	1.50667e-11
GO:0009579	thylakoid	CC	6.9e-08		50135	Primary active transporter cat D3 to E2 [13 of 83]	1.16304e-11
GO:0009536	plastid	CC	0.00032
GO:0016020	membrane	CC	0.00151
Genes repressed at 20 hours(226):
GO:0006950	response to stress	BP	4.9e-05		34627	R proteins from Plant-pathogen interaction [12 of 337]	5.37226e-06
GO:0008219	cell death	BP	0.00023		40006	Cell wall [14 of 445]	3.53132e-06
GO:0016043	cellular component organization	BP	0.0034		60046	NAC [5 of 75]	0.000204986
GO:0005975	carbohydrate metabolic process	BP	0.00378
GO:0006464	cellular protein modification process	BP	0.00811
GO:0004872	receptor activity	MF	1.9e-05
GO:0000166	nucleotide binding	MF	2.1e-05
GO:0016301	kinase activity	MF	3.2e-05
GO:0016740	transferase activity	MF	0.0026
GO:0005515	protein binding	MF	0.0056
GO:0005618	cell wall	CC	9.1e-10
GO:0005576	extracellular region	CC	1.8e-05
Genes induced at 20 and 44 hours (335):
GO:0006950	response to stress	BP	2.9e-06		10052	Galactose metabolism [9 of 147]	0.000174058
GO:0009719	response to endogenous stimulus	BP	4.7e-05		30001	ABA signaling [10 of 149]	3.48111e-05
GO:0009628	response to abiotic stimulus	BP	0.00062		30008	Ethylene signaling [9 of 232]	0.00436605
GO:0009607	response to biotic stimulus	BP	0.00183		60003	AP2 EREBP [7 of 131]	0.0020286
GO:0003700	transcription factor activity, sequence-...	MF	0.00063		60012	BZIP [4 of 62]	0.00986007
GO:0016740	transferase activity	MF	0.00762		60044	MYB [8 of 161]	0.00156686
Genes repressed at 20 and 44 hours (155):
GO:0004872	receptor activity	MF	0.0015		10630	Glyoxylate and dicarboxylate metabolism [4 of 72]	0.000650068
GO:0008289	lipid binding	MF	0.0027		30009	Flower development [6 of 183]	0.000497714
					50122	Porters cat 7 to 17 [5 of 235]	0.00938697
Genes induced at 44 hours (532):
GO:0006629	lipid metabolic process	BP	1.4e-05		10500	Starch and sucrose metabolism [18 of 324]	0.00014917
GO:0005975	carbohydrate metabolic process	BP	0.0018		40006	Cell wall [22 of 445]	0.000153611
GO:0009875	pollen-pistil interaction	BP	0.0023		11013	ABA biosynthesis [4 of 16]	0.000271998
GO:0016787	hydrolase activity	MF	2.7e-05		11002	Auxin biosynthesis [8 of 87]	0.000442244
GO:0030246	carbohydrate binding	MF	0.00054		60003	AP2 EREBP [9 of 131]	0.00164083
GO:0003824	catalytic activity	MF	0.00091		10941	Flavonoid biosynthesis [9 of 153]	0.00466703
GO:0005576	extracellular region	CC	7.3e-06		30008	Ethylene signaling [11 of 232]	0.00925032
GO:0005618	cell wall	CC	0.00013
Genes repressed at 44 hours (490):
GO:0015979	photosynthesis	BP	0.00077		10196	Photosynthesis antenna proteins [5 of 18]	1.64929e-05
GO:0009719	response to endogenous stimulus	BP	0.0057		50105	Transport electron carriers [8 of 60]	1.63232e-05
GO:0009628	response to abiotic stimulus	BP	0.00637		50122	Porters cat 7 to 17 [11 of 235]	0.00526522
GO:0004871	signal transducer activity	MF	0.0039		50125	Porters cat 66 to 94 [12 of 209]	0.000646142
GO:0004872	receptor activity	MF	0.0092
GO:0005773	vacuole	CC	0.00047
GO:0005886	plasma membrane	CC	0.00097
GO:0009579	thylakoid	CC	0.00634

## Sheet: ABA and ripening modulated gene
Enrichment Analyses of the ABA- and ripening- modulated genes
Gene ontology (TopGO enrichment analysis)					Vitisnet (Vespucci enrichment analysis)
GO ID	Functional class		p value		ID	Functional class	p value
Genes induced at 20 hours and during ripening (57 genes, 49.6%):
GO:0005215	transporter activity	MF	0.0049		50131	Primary active transporter cat A2 to A4 [3 of 170]	0.00846645
GO:0008289	lipid binding	MF	0.0302		10190	Oxidative phosphorylation [12 of 226]	1.25296e-11
GO:0005739	mitochondrion	CC	7.3e-12		50135	Primary active transporter cat D3 to E2 [4 of 83]	5.04153e-05
GO:0009579	thylakoid	CC	0.034		50134	Primary active transporter cat D1 [6 of 85]	5.52374e-08
GO:0006091	generation of precursor metabolites and ...	BP	2.6e-05
GO:0006810	transport	BP	0.00074
GO:0015979	photosynthesis	BP	0.00348
Genes repressed at 20 hours and during ripening (150, 66.7%):
GO:0005515	protein binding	MF	0.00048		34627	R proteins from Plant-pathogen interaction [7 of 337]	0.00136665
GO:0000166	nucleotide binding	MF	0.00335		60011	BHLH [4 of 148]	0.00623673
GO:0016787	hydrolase activity	MF	0.02455
GO:0016740	transferase activity	MF	0.04598
GO:0005576	extracellular region	CC	0.003
GO:0005618	cell wall	CC	0.0053
GO:0008219	cell death	BP	0.00033
GO:0006950	response to stress	BP	0.00093
GO:0016043	cellular component organization	BP	0.03286
GO:0005975	carbohydrate metabolic process	BP	0.03492
Genes induced at 20 and 44 hours and during ripenning (215, 64.2%):
GO:0003700	transcription factor activity sequence-…	MF	0.00012		30008	Ethylene signaling [8 of 232]	0.000810966
GO:0030246	carbohydrate binding	MF	0.02256		60003	AP2 EREBP [6 of 131]	0.000873044
GO:0005623	cell	CC	0.0035		10052	Galactose metabolism [6 of 147]	0.00158249
GO:0005618	cell wall	CC	0.0232		60012	BZIP [4 of 62]	0.00189149
GO:0005773	vacuole	CC	0.0362		10530	Aminosugars metabolism [4 of 76]	0.00397249
GO:0005634	nucleus	CC	0.0463		60073	Orphans zf-b box [2 of 14]	0.00609987
GO:0006950	response to stress	BP	0.00011		10561	Glycerolipid metabolism [5 of 145]	0.0078966
GO:0009719	response to endogenous stimulus	BP	0.00212		50125	Porters cat 66 to 94 [6 of 209]	0.00883955
GO:0009607	response to biotic stimulus	BP	0.0046		30001	ABA signaling [8 of 149]	3.9193e-05
GO:0009628	response to abiotic stimulus	BP	0.02492
GO:0005975	carbohydrate metabolic process	BP	0.02519
Genes repressed at 20 and 44 hours and during ripenning (136, 87.1%):
GO:0016787	hydrolase activity	MF	0.0066		30009	Flower development [6 of 183]	0.000287607
GO:0004872	receptor activity	MF	0.0106		10630	Glyoxylate and dicarboxylate metabolism [4 of 72]	0.000442899
GO:0008289	lipid binding	MF	0.0118		50122	Porters cat 7 to 17 [5 of 235]	0.00616705
GO:0005215	transporter activity	MF	0.0467		10910	Nitrogen metabolism [3 of 83]	0.0081006
GO:0005886	plasma membrane	CC	0.04		60044	MYB [4 of 161]	0.00835369
GO:0005618	cell wall	CC	0.045
GO:0019538	protein metabolic process	BP	0.0034
GO:0000003	reproduction	BP	0.0335
Genes induced at 44 hours and during ripening (375, 70.5%):
GO:0016787	hydrolase activity	MF	1.3e-05		60003	AP2 EREBP [8 of 131]	0.000869699
GO:0030246	carbohydrate binding	MF	0.00033		10500	Starch and sucrose metabolism [13 of 324]	0.00137584
GO:0003700	transcription factor activity sequence-…	MF	0.00134		10630	Glyoxylate and dicarboxylate metabolism [5 of 72]	0.00473857
GO:0005618	cell wall	CC	0.0021		30008	Ethylene signaling [9 of 232]	0.00908918
GO:0005576	extracellular region	CC	0.003
GO:0005773	vacuole	CC	0.0146
GO:0009875	pollen-pistil interaction	BP	0.00019
GO:0006629	lipid metabolic process	BP	0.00048
GO:0005975	carbohydrate metabolic process	BP	0.00218
GO:0009835	fruit ripening	BP	0.00989
GO:0009838	abscission	BP	0.01601
GO:0009056	catabolic process	BP	0.04957
Genes repressed at 44 hours and during ripening (413, 84.3%):
GO:0004871	signal transducer activity	MF	0.0039		50125	Porters cat 66 to 94 [10 of 209]	0.00245756
GO:0004872	receptor activity	MF	0.0166		10908	Zeatin biosynthesis [4 of 45]	0.00630123
GO:0005886	plasma membrane	CC	0.00014		50113	Thylakoid targeting pathway [4 of 48]	0.00792041
GO:0005773	vacuole	CC	0.00079		50105	Transport electron carriers [8 of 60]	5.86024e-06
GO:0009579	thylakoid	CC	0.00634		10196	Photosynthesis antenna proteins [5 of 18]	8.34998e-06
GO:0005618	cell wall	CC	0.01795
GO:0005615	extracellular space	CC	0.0413
GO:0015979	photosynthesis	BP	0.00023
GO:0009719	response to endogenous stimulus	BP	0.00124
GO:0009628	response to abiotic stimulus	BP	0.00141
GO:0007275	multicellular organism development	BP	0.00376
