# Supplementary material for: Abscisic Acid Is a Major Regulator of Grape Berry Ripening Onset: New Insights into ABA Signaling Network
Source: Front Plant Sci. 2017 Jun 21;8:1093. doi: 10.3389/fpls.2017.01093 (PMC5479058; doi:10.3389/fpls.2017.01093)
Supplement: Supplementary file 7 [file Table_5.XLSX]

## Sheet: VespucciData_genesUPREG_20h
Supplementary Table 5: Data relative to the six heatmaps of Fig. 4, downloaded from Vespucci (http://vespucci.colombos.fmach.it./)
Data are the log2 fold change values relative to the contrast indicated as column header.
LocusTag	Gene name	Gene Description	GSM786241.ch1-vs-GSM786240.ch1	GSM786242.ch1-vs-GSM786240.ch1	GSM786243.ch1-vs-GSM786240.ch1	GSM786244.ch1-vs-GSM786240.ch1	GSM786245.ch1-vs-GSM786240.ch1	GSM786246.ch1-vs-GSM786240.ch1	GSM786247.ch1-vs-GSM786240.ch1	GSM786248.ch1-vs-GSM786240.ch1	GSM786252.ch1-vs-GSM786249.ch1	GSM786253.ch1-vs-GSM786249.ch1	GSM786254.ch1-vs-GSM786249.ch1	GSM786255.ch1-vs-GSM786249.ch1	GSM786256.ch1-vs-GSM786249.ch1	GSM786257.ch1-vs-GSM786249.ch1	GSM786261.ch1-vs-GSM786258.ch1	GSM786262.ch1-vs-GSM786258.ch1	GSM786263.ch1-vs-GSM786258.ch1	GSM786264.ch1-vs-GSM786258.ch1	GSM786265.ch1-vs-GSM786258.ch1	GSM786266.ch1-vs-GSM786258.ch1	GSM786249.ch1-vs-GSM786240.ch1	GSM786258.ch1-vs-GSM786240.ch1	GSM852230.ch1-vs-GSM852229.ch1	GSM852231.ch1-vs-GSM852229.ch1	GSM852232.ch1-vs-GSM852229.ch1	GSM852233.ch1-vs-GSM852229.ch1	GSM852234.ch1-vs-GSM852229.ch1	GSM852235.ch1-vs-GSM852229.ch1	GSM881646.ch1-vs-GSM881643.ch1	GSM881647.ch1-vs-GSM881643.ch1	GSM881648.ch1-vs-GSM881643.ch1	GSM881649.ch1-vs-GSM881643.ch1	GSM881650.ch1-vs-GSM881643.ch1	GSM881651.ch1-vs-GSM881643.ch1	GSM881652.ch1-vs-GSM881643.ch1	GSM881653.ch1-vs-GSM881643.ch1	GSM881654.ch1-vs-GSM881643.ch1	GSM881553.ch1-vs-GSM881550.ch1	GSM881554.ch1-vs-GSM881550.ch1	GSM881555.ch1-vs-GSM881550.ch1	GSM881556.ch1-vs-GSM881550.ch1	GSM881557.ch1-vs-GSM881550.ch1	GSM881558.ch1-vs-GSM881550.ch1	GSM881559.ch1-vs-GSM881550.ch1	GSM881560.ch1-vs-GSM881550.ch1	GSM881561.ch1-vs-GSM881550.ch1	GSM881523.ch1-vs-GSM881520.ch1
			test_GSE31674_2003_EL33/ref_GSE31674_2003_EL33	test_GSE31674_2003_EL33/ref_GSE31674_2003_EL33	test_GSE31674_2003_EL34/ref_GSE31674_2003_EL33	test_GSE31674_2003_EL34/ref_GSE31674_2003_EL33	test_GSE31674_2003_EL34/ref_GSE31674_2003_EL33	test_GSE31674_2003_EL36/ref_GSE31674_2003_EL33	test_GSE31674_2003_EL36/ref_GSE31674_2003_EL33	test_GSE31674_2003_EL36/ref_GSE31674_2003_EL33	test_GSE31674_2005_EL34/ref_GSE31674_2005_EL33	test_GSE31674_2005_EL34/ref_GSE31674_2005_EL33	test_GSE31674_2005_EL34/ref_GSE31674_2005_EL33	test_GSE31674_2005_EL36/ref_GSE31674_2005_EL33	test_GSE31674_2005_EL36/ref_GSE31674_2005_EL33	test_GSE31674_2005_EL36/ref_GSE31674_2005_EL33	test_GSE31674_2006_EL34/ref_GSE31674_2006_EL33	test_GSE31674_2006_EL34/ref_GSE31674_2006_EL33	test_GSE31674_2006_EL34/ref_GSE31674_2006_EL33	test_GSE31674_2006_EL36/ref_GSE31674_2006_EL33	test_GSE31674_2006_EL36/ref_GSE31674_2006_EL33	test_GSE31674_2006_EL36/ref_GSE31674_2006_EL33	ref_GSE31674_2005_EL33/ref_GSE31674_2003_EL33	ref_GSE31674_2006_EL33/ref_GSE31674_2003_EL33	test_GSE34634_EL31/ref_GSE34634_EL31	test_GSE34634_EL31/ref_GSE34634_EL31	test_GSE34634_EL34/ref_GSE34634_EL31	test_GSE34634_EL34/ref_GSE34634_EL31	test_GSE34634_EL34/ref_GSE34634_EL31	test_GSE34634_EL38/ref_GSE34634_EL31	test_GSE36128_skin_EL35/ref_GSE36128_skin_EL32	test_GSE36128_skin_EL35/ref_GSE36128_skin_EL32	test_GSE36128_skin_EL35/ref_GSE36128_skin_EL32	test_GSE36128_skin_EL36/ref_GSE36128_skin_EL32	test_GSE36128_skin_EL36/ref_GSE36128_skin_EL32	test_GSE36128_skin_EL36/ref_GSE36128_skin_EL32	test_GSE36128_skin_EL38/ref_GSE36128_skin_EL32	test_GSE36128_skin_EL38/ref_GSE36128_skin_EL32	test_GSE36128_skin_EL38/ref_GSE36128_skin_EL32	test_GSE36128_flesh_EL35/ref_GSE36128_flesh_EL32	test_GSE36128_flesh_EL35/ref_GSE36128_flesh_EL32	test_GSE36128_flesh_EL35/ref_GSE36128_flesh_EL32	test_GSE36128_flesh_EL36/ref_GSE36128_flesh_EL32	test_GSE36128_flesh_EL36/ref_GSE36128_flesh_EL32	test_GSE36128_flesh_EL36/ref_GSE36128_flesh_EL32	test_GSE36128_flesh_EL38/ref_GSE36128_flesh_EL32	test_GSE36128_flesh_EL38/ref_GSE36128_flesh_EL32	test_GSE36128_flesh_EL38/ref_GSE36128_flesh_EL32	test_GSE36128_pericarp_EL32/ref_GSE36128_pericarp_EL29
			GSE31674	GSE31674	GSE31674	GSE31674	GSE31674	GSE31674	GSE31674	GSE31674	GSE31674	GSE31674	GSE31674	GSE31674	GSE31674	GSE31674	GSE31674	GSE31674	GSE31674	GSE31674	GSE31674	GSE31674	GSE31674	GSE31674	GSE34634	GSE34634	GSE34634	GSE34634	GSE34634	GSE34634	GSE36128	GSE36128	GSE36128	GSE36128	GSE36128	GSE36128	GSE36128	GSE36128	GSE36128	GSE36128	GSE36128	GSE36128	GSE36128	GSE36128	GSE36128	GSE36128	GSE36128	GSE36128	GSE36128
			GEO	GEO	GEO	GEO	GEO	GEO	GEO	GEO	GEO	GEO	GEO	GEO	GEO	GEO	GEO	GEO	GEO	GEO	GEO	GEO	GEO	GEO	GEO	GEO	GEO	GEO	GEO	GEO	GEO	GEO	GEO	GEO	GEO	GEO	GEO	GEO	GEO	GEO	GEO	GEO	GEO	GEO	GEO	GEO	GEO	GEO	GEO
			affymetrix	affymetrix	affymetrix	affymetrix	affymetrix	affymetrix	affymetrix	affymetrix	affymetrix	affymetrix	affymetrix	affymetrix	affymetrix	affymetrix	affymetrix	affymetrix	affymetrix	affymetrix	affymetrix	affymetrix	affymetrix	affymetrix	nimble	nimble	nimble	nimble	nimble	nimble	nimble	nimble	nimble	nimble	nimble	nimble	nimble	nimble	nimble	nimble	nimble	nimble	nimble	nimble	nimble	nimble	nimble	nimble	nimble
VIT_10s0003g04500	Vv10s0003g04500	Putative uncharacterized protein	-0.14327	0.042847	0.6058	0.35306	0.69589	1.3356	0.075777	0.07555	-0.29344	-0.39695	-0.59333	-0.66116	-0.17698	0.13775	0.91777	1.0177	1.1405	0.99398	2.5199	0.75577	2.6218	1.4623	1.3424	1.731	0.11362	0.61618	-0.017611	0.6948	0.31122	0.33778	0.93301	0.02098	0.45079	1.2605	1.5851	1.3139	0.37807	0.36246	0.39756	0.33858	0.38343	1.0515	0.91157	0.57179	0.69902	0.40625	0.44447
VIT_10s0042g01050	Vv10s0042g01050	Serine carboxypeptidase, putative	0.11721	0.011511	0.32788	0.61845	0.4178	0.85326	0.42334	0.25302	0.41642	0.68262	0.54289	0.77875	0.4113	0.18819	0.17788	-0.040338	-0.095177	0.021997	0.01876	-0.12097	0.060545	0.10935	0.13587	0.11591	0.2116	0.11376	0.19572	0.60245	0.048101	0.13106	0.35437	0.63356	0.72769	0.42956	0.35281	1.0638	0.18463	-0.038496	0.23513	0.056202	0.013148	0.75378	0.62749	0.36153	-0.12294	-0.32959	-0.37381
VIT_10s0092g00770	Vv10s0092g00770	Cytochrome c biogenesis C	-0.0062573	0.031838	0.021935	-0.00036746	0.031449	0.0051656	0.091269	-0.019891	0.11361	0.085165	0.055214	0.096046	0.10278	0.14136	0.070558	0.1528	0.14821	0.18745	0.11262	0.15685	-0.050625	-0.027162	0.016506	0.10457	-0.074414	0.20116	0.090528	0.21261	1.9446	0.64758	1.2393	0.71499	1.1371	0.6572	0.15238	1.8707	2.5039	-0.086628	-1.2737	0.46901	-0.84129	-0.44237	-0.79598	3.4472	2.8904	3.5084	0.65265
VIT_11s0103g00110	Vv11s0103g00110		-0.051547	-0.079289	0.76685	0.69487	1.2296	-0.083761	0.025633	0.22054	0.53804	-0.60727	-0.085222	-1.4504	-1.4032	-1.4132	-0.44353	-0.55319	-0.67882	-1.015	-0.96314	-0.93036	1.215	-0.46931	0.52856	0.42064	-0.033862	-2.4209	-0.32279	-2.4991	-0.22301	-0.058121	0.12148	0.19022	-0.12839	0.084888	0.8754	0.065468	0.062415	-2.099	-2.1816	-1.9603	-1.117	-1.0458	-0.73041	0.4301	0.10255	0.79566	-1.1064
VIT_11s0103g00100	Vv11s0103g00100	Photosystem II D2 protein (Fragment)	0.036316	0.17909	0.46794	0.19521	0.60975	0.018869	-0.074243	0.040855	-0.83442	-0.47728	-0.58081	-0.89445	-0.26823	-1.0028	-0.26243	-0.20889	-0.31408	-0.50042	-0.41252	0.068913	0.71394	-0.11631	0.31332	0.37528	-0.7715	-0.63312	-0.72066	-1.0376	-1.0421	-1.1022	-1.2333	-1.0511	-0.73397	-1.1699	0.18327	-0.81548	0.47308	-2.7912	-2.7367	-2.5393	-2.2256	-1.8768	-1.775	-0.38248	-1.0244	-0.26268	-0.82011
VIT_11s0118g00800	Vv11s0118g00800		0.097741	0.068119	-0.23862	-0.43236	-0.33688	-0.5902	-0.80224	-0.80603	0.33002	0.44422	0.4624	-0.83074	-0.80877	-0.74709	0.26811	0.36088	0.24053	-1.3805	-1.1999	-1.1908	-0.16461	0.01244	-0.11005	0.088103	-0.56259	-0.44908	-0.5065	-1.0817	0.33766	0.2509	0.3227	-0.31338	-0.22001	-0.23481	-0.52827	-0.33492	-0.15064	0.031434	0.1922	0.17921	-0.4246	-0.52847	-0.57874	-0.68735	-0.66054	-0.90507	0.29332
VIT_11s0016g00540	Vv11s0016g00540	Respiratory burst oxidase, putative	-0.043833	-0.045798	-0.31109	-0.3759	-0.1138	-0.17484	0.26279	-0.11918	-0.21353	0.21503	0.34245	-0.12857	-0.22756	0.016677	-0.11055	-0.21027	-0.30224	-0.13066	0.078159	-0.027392	0.020196	-0.045961	-0.12125	0.084891	-0.21287	0.1255	-0.11877	0.24851	0.14907	0.82953	0.76888	0.925	0.88835	0.58399	0.34889	0.11651	-0.034854	0.69853	0.53506	0.7572	0.076446	0.17751	0.068088	-0.29388	-0.25172	-0.27796	-0.57094
VIT_11s0016g04920	Vv11s0016g04920	Early nodulin 93 protein	-0.69185	-1.2678	1.029	1.9101	0.091374	3.8522	3.9203	4.1984	-0.77307	0.84418	0.63041	5.7247	5.7171	5.6663	-0.054769	-0.1627	-0.10289	6.0114	6.3161	6.2433	-1.9732	-2.688	-0.072962	-0.029167	6.8282	7.025	7.0513	7.5053	4.9604	5.2538	4.9462	4.8661	4.335	4.7191	5.0615	5.8733	7.0197	6.7175	6.8357	6.8321	6.8281	6.4019	6.7997	7.2502	7.3206	7.2129	-0.11975
VIT_11s0037g01170	Vv11s0037g01170	Chloroplast photosystem 1 subunit A (Fragment)	-0.27736	-0.089334	-0.30928	-0.34654	-0.50103	-0.3408	-0.34359	-0.76501	0.30077	-0.4251	-0.64297	-1.4251	-0.73511	-1.3553	-0.82576	0.085232	-0.05181	-1.5243	-1.3795	-1.7867	0.30209	0.74056	0.83747	0.7583	-0.14316	-1.0144	-0.35527	-1.216	0.11547	-0.1993	0.069732	-0.046459	0.24471	-0.011037	0.81274	0.040059	0.015465	-0.50937	-0.65771	-0.0973	-0.38356	-0.42324	-0.1758	0.6691	0.13276	1.1126	-0.46205
VIT_11s0037g01180	Vv11s0037g01180		0.070201	-0.072071	1.1941	0.84581	1.1701	-0.46859	0.074368	0.16194	-1.0424	-0.78427	0.20417	-0.38896	-0.52721	-0.52007	0.059199	-0.61734	-0.49468	-0.3431	0.1616	1.1178	-0.17758	-2.2038	0.31548	0.51989	0.044569	-0.68537	0.019547	-0.707	0.6449	0.096134	0.43266	0.30751	0.68288	0.48733	0.83149	1.1956	1.5938	-0.8222	-1.1906	-0.72892	-0.44027	-0.17729	-0.33545	1.7688	1.5612	2.0073	-0.13189
VIT_11s0052g01680	Vv11s0052g01680
VIT_12s0134g00470	Vv12s0134g00470	Putative uncharacterized protein	-0.045849	-0.02774	0.63747	0.93692	0.65844	2.857	-0.061484	-0.044668	-0.32274	-0.013825	0.10526	0.11958	0.39947	0.30676	0.33734	-0.031258	0.26884	-0.064074	0.10821	0.037755	0.18929	0.13734	0.37684	0.43564	0.44249	0.61261	0.23334	0.58199	-0.12271	-0.060013	0.89957	1.4968	1.565	0.76248	0.89062	0.87745	-0.18072	-0.21856	-0.14577	0.07139	-0.099729	0.37176	0.49942	0.40934	2.1681	2.0757	2.0789
VIT_12s0028g02990	Vv12s0028g02990	Fasciclin-like arabinogalactan protein 1	0.070001	0.080788	0.10382	0.0023811	0.075043	-0.03143	0.13654	0.092314	-0.047808	0.041335	0.11689	0.038049	0.096969	0.15073	-0.033459	0.16572	0.18333	-0.0037799	-0.066681	0.081214	0.072004	0.13146	-0.017345	0.59887	-2.6106	-1.2512	-2.5	-2.504	-0.15229	-0.23542	-0.082497	-0.22592	-0.33779	-0.25405	0.8115	-0.10075	-0.032538	-1.4817	-1.3373	-1.4594	-1.0001	-1.268	-1.0374	-0.55139	-0.3423	-0.62354	-0.48294
VIT_12s0028g02450	Vv12s0028g02450		-0.009899	-0.24768	0.35424	0.21443	0.48755	-0.74759	-0.023663	-0.42779	0.22785	0.061219	0.033939	-1.1003	-1.1629	-1.3436	0.17725	-1.352	-1.9297	-2.7958	-2.5969	-2.5497	1.0955	0.44382	0.5953	0.43866	-0.11883	-0.53604	0.0068216	-0.63809	0.5998	-0.36233	-0.097571	-0.14343	0.1157	-0.41148	0.75932	0.25304	0.71598	-0.6807	-0.8699	-0.31392	-0.24594	-0.92773	0.039882	1.5384	1.078	1.6129	-0.17923
VIT_12s0035g02010	Vv12s0035g02010	Putative uncharacterized protein	0.097179	0.019809	-0.25095	-0.4987	-0.21534	-0.34623	-0.031986	-0.24267	-0.20855	-0.46709	-0.57865	-0.46938	-0.64596	0.13577	0.40814	-0.5482	-0.056037	-0.28818	-0.31868	-0.64641	-0.15266	0.32418	0.30933	0.45428	-0.21595	-0.14188	0.46598	-0.59123	-0.17294	0.42957	0.21694	-1.1161	0.43908	0.30864	0.83418	-0.038233	0.13032	0.095112	-0.054777	-0.0017665	-0.12513	0.44332	0.25227	0.23827	0.043096	0.10797	0.72986
VIT_12s0035g01050	Vv12s0035g01050	ATP binding protein, putative	-0.22058	-0.092714	4.3255	4.5822	4.392	5.2499	2.2133	1.9347	3.1723	2.7248	2.6707	2.6829	2.9186	1.9849	1.5296	3.2717	2.4876	3.1802	3.8784	3.6107	3.9876	3.57	3.2346	2.8688	0.45922	0.46586	1.5897	2.7639	2.0152	1.9005	2.5875	1.9961	2.6025	3.0935	3.0921	2.773	-0.081248	-0.24703	0.42621	0.0697	-0.059841	0.19454	0.050439	-0.12409	0.081201	0.2512	0.15368
VIT_12s0055g00090	Vv12s0055g00090		0.19577	0.43581	-0.22153	-0.8735	-0.15081	-0.48855	1.9417	1.1098	1.2797	1.4043	1.5479	1.2057	1.2343	1.6434	2.0099	0.20609	-0.072773	0.56948	0.53137	-0.27475	0.46054	2.8677	2.3535	2.8431	0.1896	-0.11465	2.6869	0.74071	0.79694	0.95406	0.88373	-0.64939	0.67575	0.98656	0.75895	1.4717	-0.38955	0.38529	-0.022077	0.59203	0.039205	-1.213	-0.78363	-0.72901	0.49406	0.7019	1.1694
VIT_12s0055g00160	Vv12s0055g00160		-0.0044426	0.083657	-0.10184	-0.17818	-0.14257	-0.19301	1.1861	1.6346	1.686	1.7397	1.4661	1.7422	0.92818	0.47507	-0.082481	0.98026	0.94547	1.0866	0.22684	-0.16017	0.28345	-0.52988	-0.55257	-0.75382	0.88278	0.35086	0.47746	1.7094	1.869	1.9005	0.98199	0.13717	0.16186	0.94282	-0.072627	0.51856	-1.1379	-1.3435	-1.0243	0.21209	0.24879	-0.91155	-0.4748	-0.46772	-0.15483	-0.15193	0.00099342
VIT_12s0055g01140	Vv12s0055g01140		-0.10346	0.049165	-0.13875	0.043481	-0.13176	-0.14952	0.082336	0.033068	-0.7473	-0.50119	-0.44787	-0.48052	-0.27805	-0.52474	0.2086	0.020133	0.21473	0.046064	-0.14924	0.13311	0.18298	-0.30245	-0.25431	-0.55706	-0.76351	-0.56173	-0.6874	0.69393	-1.5003	-0.9156	-1.6818	-1.8896	-1.9174	-1.9825	-1.4998	-0.5457	-0.034031	0.5249	0.66395	0.35342	0.55953	0.42937	0.39249	1.6467	2.2982	1.5278	-0.42218
VIT_12s0055g00080	Vv12s0055g00080	Photosystem II D2 protein	0.35845	0.54787	-0.027641	-0.5738	-0.021394	-0.61368	1.029	0.0005057	0.42774	-0.034074	0.48384	-0.07681	0.62202	1.0732	2.0291	-1.1878	-1.9431	-0.6557	-1.2931	-1.104	-1.1111	1.876	1.2895	1.9818	-0.87053	-0.77315	2.0988	-0.29653	0.073856	0.23974	0.16356	-1.4786	0.26022	-0.6069	-0.64591	-0.68223	-0.32274	0.54015	-0.38523	0.26652	0.046008	-1.4688	-1.2403	-0.88945	0.62518	0.48095	0.60229
VIT_12s0059g00590	Vv12s0059g00590	Putative ripening-related protein	-0.32098	-0.026772	0.98873	0.86729	0.28893	1.1583	1.4191	1.519	-0.45607	-0.30059	-0.082562	0.97567	0.87705	0.85375	0.25491	0.23696	0.4699	1.3894	1.67	2.083	-0.33386	-1.4434	-0.035119	-0.059767	0.98641	0.99812	0.93684	0.9387	0.92884	0.93275	0.94891	0.98922	0.90682	1.0623	1.0366	0.89886	0.31925	0.43508	0.39897	0.45077	0.33069	0.34567	0.26014	0.13679	-0.015553	0.019826	0.601
VIT_12s0059g01120	Vv12s0059g01120	Dicer-1, putative	0.10197	-0.078347	0.5391	0.35403	0.58089	1.504	-0.32182	-0.091954	-0.098222	0.22111	0.28613	0.31845	0.5798	0.55758	0.2715	0.24801	0.13404	0.22587	0.22694	0.07174	0.12455	0.17151	0.18971	0.2124	0.13264	0.32087	0.065207	0.33178	-0.0047374	0.085977	0.16398	0.3542	0.29973	0.34724	0.44516	0.44207	-0.064279	0.21457	-0.41495	0.21496	0.20535	0.4986	0.19391	0.22616	-0.019305	-0.11418	0.13091
VIT_13s0101g00210	Vv13s0101g00210	Predicted protein	-0.084842	-0.14228	0.29599	0.16279	0.065054	0.032597	0.10902	0.10095	-0.68379	-0.49032	-0.40025	-0.22012	-0.19681	-0.19864	-0.10716	-0.33936	-0.58274	-0.42596	-0.15217	-0.13674	-0.08145	-0.30974	0.15398	0.45536	-1.1504	-0.96434	-1.1337	-1.589	0.49919	-0.61323	0.2728	-0.11295	0.69887	-0.12475	0.67565	0.83963	2.2545	-1.8004	-2.4054	-1.0202	-1.4385	-1.3843	-1.406	1.4114	0.78168	1.476	-0.38633
VIT_13s0101g00220	Vv13s0101g00220		-0.1244	-0.24573	1.0796	0.80535	0.84628	0.17416	0.56896	0.65934	-1.4022	-0.60456	0.56651	0.2795	0.042489	0.22978	0.0016567	-0.11997	0.0058409	0.056918	0.22608	0.85706	-0.37138	-1.4684	0.13154	0.09567	-0.56106	-0.42123	-0.43611	-0.27739	0.13496	0.16106	0.25284	0.0075107	0.078773	-0.11647	0.051162	-0.72163	-0.79401	-1.2862	-0.66597	-0.7219	-0.30104	-1.065	-0.086932	0.11557	-0.4066	0.17486	0.12571
VIT_13s0101g00200	Vv13s0101g00200		-0.07274	-0.02327	-0.058683	0.076287	0.038503	-0.27568	-0.28016	-0.055859	0.16329	-0.49191	-0.27673	-0.48576	-0.3426	-0.58004	0.29269	-0.29697	-0.51982	-1.4405	-0.96785	-0.87385	0.057265	0.3136	0.35344	0.285	-1.0179	-1.854	-0.92481	-2.069	-0.27193	-0.88859	-0.83839	-1.1512	-0.85136	-1.5227	-0.31283	-0.70088	0.17956	-2.0403	-1.8166	-1.6323	-1.0068	-1.6331	-0.98731	0.93869	0.14848	1.0791	-0.107
VIT_13s0019g05340	Vv13s0019g05340		0.054846	0.082246	0.034996	0.081127	-0.13963	-0.13345	-0.052446	-0.39142	-0.38832	-0.50414	-0.54023	-0.36324	-0.71832	-0.2555	0.28891	0.32085	-0.23783	-0.0094105	-0.20225	-0.28249	-0.094028	-0.077903	-0.18535	-0.0033583	0.18535	0.20518	0.11395	0.13448	0.030118	-0.095052	0.89591	0.80657	2.0127	0.28323	1.3039	0.47018	0.23297	-0.50535	-0.13658	-0.60682	-0.22336	0.49531	0.5794	0.47631	2.237	2.7402	3.1094
VIT_13s0019g05350	Vv13s0019g05350		0.25501	0.11307	-0.0078693	0.058736	0.013137	0.12266	-0.19719	-0.3903	-0.36833	-0.39475	-0.31524	-0.55547	-0.37596	-0.15465	0.084506	0.091523	-0.32189	0.28495	-0.2842	-0.28047	-0.16509	0.58226	0.4125	0.7217	0.01279	0.13884	3.2217	0.11163	0.77842	-0.021694	-0.4891	-0.15689	-0.17455	-0.0046873	0.4182	-0.069116	0.010466	-0.34318	0.56112	-0.019217	0.080606	0.14244	0.070044	-0.10001	1.9227	2.0375	2.4198
VIT_14s0060g00900	Vv14s0060g00900	At1g56580/F25P12_18	-0.11886	-0.11628	0.23388	0.18174	-0.12642	-0.32567	-0.57953	-0.65428	-0.48718	-0.30161	-0.46151	0.01404	-0.082431	-0.031718	-0.018419	-0.26885	-0.034243	-0.019256	-0.61083	0.0048905	0.29102	0.082947	-0.19774	-0.21921	-0.37883	-0.63388	-0.078005	-0.8323	0.36292	-0.17468	0.17341	-0.90964	-0.33304	-0.60766	-1.759	-0.37774	0.29704	-2.4429	-1.9673	-2.1305	-1.7638	-2.1456	-1.8983	-1.4488	-1.3216	-1.4971	-0.33155
VIT_14s0066g00300	Vv14s0066g00300	At5g14410	0.015032	0.0018328	-0.17075	-0.17695	-0.30908	-0.64099	-0.32878	-0.34743	-0.89077	-0.21448	-0.23258	-0.80333	-0.72271	-0.67936	-0.11024	-0.50317	-0.29094	-0.90404	-0.85726	-0.536	0.085894	0.092017	-0.05387	-0.18104	-1.4042	-1.0361	-1.2215	-1.1118	-2.1979	-2.2973	-2.1869	-3.1083	-2.8209	-2.8067	-3.3601	-1.982	-0.8638	-0.13043	-0.088467	-0.021169	-0.031947	-0.027151	-0.050986	-0.10634	0.01692	-0.2132	0.52155
VIT_14s0006g01280	Vv14s0006g01280	R2R3 MYB transcription factor	0.066739	0.0089504	-0.48049	-0.099547	-0.33607	-0.17664	-0.34087	-0.70099	-0.5792	-0.72858	-0.67015	-0.52763	-0.8239	-0.39361	0.17747	0.14082	-0.41496	-0.31234	-0.29429	-0.24414	-0.23173	-0.07358	-0.13478	-0.099526	0.40428	0.014443	0.16149	0.013201	-0.23824	-0.31985	0.27249	0.64736	0.6341	0.18985	0.50923	0.13479	0.11171	0.17355	-0.12703	-0.16848	-0.35002	0.60244	0.49711	0.49431	-0.022889	0.067948	-0.19381
VIT_15s0107g00210	Vv15s0107g00210		0.076975	0.28775	0.23239	-0.72459	0.094034	-0.56598	0.69318	0.35838	0.24878	0.32749	0.34846	0.47514	0.79571	0.53151	0.42131	-0.068108	-0.073174	-0.22913	0.3937	0.0096811	0.31576	0.48298	0.56927	0.18932	-0.3822	-0.37875	-0.10686	-0.19053	0.18138	0.052474	0.90946	0.5733	-0.073522	-0.0096435	0.11648	0.098467	-0.54487	-0.443	-0.59907	-0.091538	-0.22958	-0.54761	-0.61009	-0.64514	-0.22212	-0.19091	0.12756
VIT_15s0021g02070	Vv15s0021g02070		-0.057041	-0.17457	1.0107	1.2517	1.1311	0.51248	-0.23786	-0.22937	-0.18979	0.72781	0.90293	0.78702	0.59757	1.0832	0.77524	-0.10039	0.034246	0.0024852	-0.1221	-0.088005	-0.13513	0.39326	0.39761	0.57481	0.070756	0.86218	1.6007	1.3315	0.17712	0.51597	0.63946	0.89361	1.0509	1.6145	1.1498	2.1988	0.11555	0.50201	0.29068	0.046325	-0.020262	1.7693	1.8583	1.3819	2.2074	2.5275	2.3407
VIT_15s0046g01990	Vv15s0046g01990	UDP-glucosyltransferase (Fragment)	-0.12263	-0.64362	-1.082	-0.65894	-0.92607	-0.028603	-1.1668	-1.1948	-1.1609	-0.4121	-1.184	-1.1775	-1.3438	-0.94307	-0.63431	-0.88374	-1.3996	-1.1227	-1.1084	-1.3281	-0.99894	-0.69049	-0.65946	-0.7136	0.13014	-0.014689	0.29847	-1.0047	-0.72682	-1.0182	-1.1776	-1.0423	-1.1878	-0.93904	-0.48908	-1.2141	0.082696	-0.76299	0.33386	-0.12891	-0.19426	0.15227	0.94417	0.80382	-0.34435	-0.4615	-0.44636
VIT_15s0046g01980	Vv15s0046g01980		-0.45209	-0.15849	-0.16369	-0.067676	-0.16708	-0.40674	-0.087938	0.075461	0.10164	0.24361	0.18923	-0.034015	-0.14998	-0.083314	0.067696	0.12804	0.11347	0.29415	0.029753	-0.052788	0.021156	0.0020956	-0.05589	0.0051558	0.27443	0.045409	0.52831	0.11292	0.3137	0.29288	0.39127	0.3423	0.59322	0.2474	0.24072	0.18118	-0.18327	0.0014675	0.38638	-0.043847	0.0042973	0.24745	0.024452	-0.044698	-0.0059803	-0.19042	-0.12995
VIT_15s0046g01970	Vv15s0046g01970		-0.037823	-0.43714	-0.34787	-0.45121	-0.32642	0.041151	-0.50743	-0.11745	0.16663	0.39636	0.35956	0.20483	-0.49248	-0.29347	-0.5546	0.37637	-0.096655	0.41134	-0.24321	-0.2264	-0.097615	-0.54507	-0.69195	-0.58511	-0.46936	-0.74813	-0.97876	-1.1538	-0.31868	-0.52201	-1.2131	-1.1638	-1.5051	-1.1054	-0.92574	-1.0087	0.31593	-0.17531	0.036599	-0.0048698	-0.039971	-0.30373	0.71118	0.43758	-0.4582	-0.49069	-0.46222
VIT_15s0046g00710	Vv15s0046g00710		0.074801	-0.55272	-3.1304	-2.9734	-2.9575	-1.4472	-0.17883	-0.40365	-0.23565	-0.30141	-0.22004	-0.2991	-0.39159	-0.062812	-0.19515	0.101	0.058893	0.13545	0.083437	0.033582	-4.4116e-05	0.16687	0.059006	0.23612	0.2541	0.34115	0.65696	0.42861	0.1238	0.23162	0.49542	0.55388	0.66882	0.4205	0.54826	0.44147	-0.20864	0.12638	0.16906	0.040966	0.052463	0.51766	0.38814	0.23718	-0.049751	0.0050632	0.059211
VIT_15s0046g00700	Vv15s0046g00700	Condensation domain-containing protein	-0.048024	-0.68093	-3.3603	-3.2913	-3.2614	-2.3735	0.22821	0.082645	0.035768	-0.020298	-0.096976	0.040625	-0.18344	0.089061	0.13989	0.15178	0.39861	0.34511	0.077481	0.040934	0.4517	0.033869	-0.014746	0.2864	0.12592	0.029966	-0.03718	0.00052275	-0.1447	-0.0012173	0.22554	0.33869	0.24688	0.073974	0.25311	0.15109	0.063965	0.11711	-0.10144	0.049442	0.090872	0.14047	0.17557	0.27038	0.14401	0.16358	-0.061445
VIT_15s0046g00630	Vv15s0046g00630		-0.032867	-0.33064	-1.3087	-1.0866	-1.2372	-0.49029	0.049293	-0.052825	0.11756	0.044761	0.090753	0.22838	-0.27317	-0.070594	-0.072409	0.27829	0.087658	0.14311	0.052509	-0.0049558	0.32543	-0.018491	-0.055282	0.025452	-0.044148	0.043262	0.3356	0.07707	-0.067315	0.15635	0.10695	0.21497	0.2069	0.078567	0.028118	0.15673	-0.051934	-0.10403	-0.1057	-0.0030601	0.064678	0.034845	0.048508	0.025001	0.50453	0.86162	0.3008
VIT_16s0013g00330	Vv16s0013g00330	Putative uncharacterized protein	0.70229	0.6811	-0.23363	-1.2192	-0.25813	-1.2455	0.1851	0.14992	0.33861	0.28749	0.42523	0.25625	1.186	0.75083	0.75339	-1.7183	-1.9081	-1.5009	-0.69108	-0.9315	-0.47122	0.6224	0.21048	1.0819	-0.96014	-0.98983	1.0797	-0.98794	-0.7339	-0.56476	0.05756	-1.9428	-0.53329	-0.45106	-1.0894	-0.47691	0.11717	-0.22443	-0.61796	-0.066304	0.040329	-1.272	-1.3939	-1.2373	1.066	1.1571	1.6488
VIT_16s0022g00890	Vv16s0022g00890	21 kDa protein, putative	-0.06744	-0.21327	-1.7086	-1.5879	-1.5941	-1.3861	-1.0756	-1.2849	-1.2629	-2.4272	-1.225	-1.6847	-1.6325	-1.1858	-0.46143	-1.9725	-1.8028	-2.1801	-1.9834	-2.0892	-1.9756	-1.4634	-1.0656	-1.2593	-1.2672	-1.6014	-1.7775	-3.4755	-3.1252	-3.1762	-3.3993	-2.6747	-2.4965	-2.8466	-1.4152	-3.6763	2.1179	2.5385	1.9693	0.49782	0.20521	1.2982	1.3347	0.99622	-2.7986	-2.6996	-2.3264
VIT_16s0022g00160	Vv16s0022g00160	Ribosomal protein S14	0.37447	0.37711	0.12904	-0.18216	0.083099	-0.12361	0.0012467	0.080305	0.67566	0.39635	0.51648	0.18151	0.98545	0.24629	0.20068	-0.86635	-0.97061	-0.53988	-0.28056	-0.143	0.21571	1.4035	0.67866	1.2253	-0.7715	-0.66675	-0.0012195	-0.41317	-0.20053	-0.13047	-0.4651	-2.1216	-1.1304	-0.68745	-0.98002	0.082116	-0.042261	0.29756	-0.054118	0.22425	0.21202	-0.74164	-0.80957	-0.94606	0.55141	0.72285	0.69085
VIT_16s0050g01090	Vv16s0050g01090	Beta-carotene hydroxylase	0.28108	0.088017	-0.08185	-0.32813	0.018491	-0.30076	-0.3099	-0.52045	-0.10197	-0.19062	-0.02833	-0.96261	-1.0622	-0.83195	-0.2323	-0.165	-0.13326	-1.4595	-1.0084	-0.96186	-0.010848	-0.029552	-0.055327	0.14734	-1.5383	-1.2286	-1.2425	-1.4926	-0.86006	-0.58783	-1.1324	-1.4965	-1.3291	-1.2527	-1.3871	-0.78793	-0.26975	-1.4207	-1.0531	-1.3057	-1.6666	-1.8824	-1.5701	-1.3177	-0.93671	-1.1772	-0.35442
VIT_16s0050g00570	Vv16s0050g00570	Pectin acetylesterase, putative	0.020889	0.061225	1.9399	2.5561	2.0763	3.2929	1.7156	1.9638	1.7805	2.5671	3.1006	2.5793	2.6812	2.4005	1.163	2.2622	2.0348	2.2115	2.923	3.4116	3.0495	2.9345	2.7009	2.7952	-0.21821	-0.17088	-0.78366	1.9463	0.48017	0.15917	1.0957	0.5403	-0.01931	1.9853	1.8511	2.5048	0.40774	0.091941	0.73614	0.25934	0.13744	-0.27049	0.21474	-0.078825	1.94	1.9604	1.8857
VIT_16s0098g01150	Vv16s0098g01150	Uncharacterized protein	0.11517	-0.041936	1.3538	0.97677	0.48383	2.9686	2.6423	2.8285	-0.86799	-0.58158	-0.4444	1.8366	2.0422	1.9581	0.28976	-0.1921	-0.070745	2.8753	2.6285	2.7246	0.30901	-0.4789	-0.11811	-0.5263	3.5082	3.4352	3.5791	3.8562	3.5297	3.0546	3.2836	3.1507	2.4021	3.3696	2.9117	3.291	2.8885	4.1708	4.0206	4.0878	4.0572	3.5282	4.2345	4.2422	4.301	4.324	0.18643
VIT_16s0039g00380	Vv16s0039g00380	30S ribosomal protein S14, chloroplastic	0.47263	0.078319	0.88646	0.94164	1.2654	-0.85953	-0.49343	-0.50971	0.16069	-0.60467	-0.40661	-2.0387	-2.1038	-2.0777	-0.4005	-0.50932	-0.94672	-2.7353	-2.6843	-2.7809	1.8466	1.8046	0.23081	0.12778	-0.7689	-1.1593	-0.68031	-1.4195	-0.56446	-0.73857	-0.72685	-1.1313	-1.1683	-0.97404	-0.71436	-1.3774	-0.81962	-2.4398	-1.7408	-1.9582	-1.4113	-2.202	-0.78645	-0.42008	-1.3647	-0.16443	-0.10449
VIT_17s0000g08960	Vv17s0000g08960	Raffionse synthase 2	-0.042459	-0.87365	-1.2424	-0.76441	-1.0938	-0.86767	-0.21363	-0.084337	-0.24555	-0.58509	-0.59226	-0.56801	-0.24552	-0.00082659	0.12057	0.085911	-0.12334	0.00055538	-0.69741	-0.96804	-0.67727	-0.35139	-0.2392	-0.39673	0.43996	0.028833	-0.12086	0.27192	-0.070724	0.14247	0.47481	0.21863	1.0453	0.37537	0.67459	0.19417	-0.26856	0.10424	-0.47865	0.064284	0.081634	-0.13791	-0.01524	-0.061696	0.13665	0.07155	-0.1791
VIT_17s0000g08480	Vv17s0000g08480	Transcription factor Myb	-0.15739	0.038513	-2.2875	-1.9166	-2.2037	-2.8772	-1.0939	-0.89454	-0.83951	-1.9713	-1.8924	-1.9068	-1.8411	-1.1371	-0.77243	-1.5262	-0.91323	-0.96349	-1.9797	-1.703	-2.1142	-1.4368	-1.1654	-1.4873	0.34301	1.0958	1.2762	-0.32527	0.87552	0.80734	-1.7631	-1.4377	-1.1319	-0.45222	-0.34075	-1.502	-0.46037	-0.26938	-0.035005	-0.24107	-0.2119	-0.28406	-0.42201	-0.57377	-1.3431	-1.4051	-1.4099
VIT_17s0000g06990	Vv17s0000g06990	Putative ribosomal protein L2 (Fragment)	0.0076742	0.040929	-0.15105	-0.17701	-0.13537	-1.2776	-1.3021	-1.4195	-0.1217	-0.1663	-0.17376	-0.98669	-0.99271	-1.0024	0.0056535	-0.26685	-0.2773	-0.969	-1.1502	-1.0569	0.02786	0.040633	0.33123	0.21197	0.37893	-1.2829	0.14626	-1.1944	0.35062	0.055004	0.049834	-0.046331	0.041389	0.13262	1.319	1.2049	1.8973	0.25972	0.031938	0.033743	1.3532	1.0966	1.6442	1.639	1.865	1.8782	-0.3313
VIT_17s0000g02450	Vv17s0000g02450	Tubulin beta-2 chain	0.009278	0.02614	-0.28363	-0.48371	-0.47687	-0.8729	0.10848	0.3474	0.1704	0.044892	0.26334	0.065983	0.31578	-0.16553	-0.21977	-0.19095	-0.039047	-0.18905	-0.12777	-0.066805	-0.03152	-0.4746	-0.24763	-0.50788	-0.713	-0.43132	-1.3291	-1.1092	-0.98196	-0.91656	-0.48425	0.21138	0.056413	-0.63696	-0.84711	-0.8724	0.60923	-0.2033	0.35401	0.23654	-0.21327	-0.37032	-0.0087935	0.18689	-0.47786	-0.58481	-0.57344
VIT_17s0000g01290	Vv17s0000g01290	Alpha-1,4-glucan-protein synthase [UDP-forming], putative	-0.026634	0.17651	-0.25738	0.023765	-0.3146	-0.77435	0.86974	0.80154	0.86543	1.0971	0.29587	0.78343	1.0453	0.75744	0.47339	0.30046	0.086603	0.43706	-0.15885	-0.44524	-0.15598	-0.46683	-0.6059	-0.74889	0.19862	0.37645	0.074222	0.5175	0.16282	0.3525	0.29019	0.99348	0.62247	0.1954	-0.14633	0.055455	-0.63492	-0.8867	-0.44565	0.075009	0.15235	-2.2078	-1.3297	-2.201	2.2121	2.1915	2.1686
VIT_17s0000g01010	Vv17s0000g01010		-0.15134	-0.11692	0.85335	1.2015	0.88954	0.78263	0.75949	0.7358	0.77579	1.0941	0.77802	0.81579	0.75095	0.93885	0.24533	1.0617	0.56122	0.96798	1.0165	0.82705	0.98486	1.0636	0.9332	0.62231	-0.56452	-0.47198	-0.16829	0.26338	-0.35454	-0.14535	0.25723	-0.13215	-0.20114	-0.030143	-0.19725	0.16367	0.21702	0.54737	0.065454	-0.006511	-0.071299	-0.50903	-0.15475	-0.23143	-0.62865	-0.46826	-0.40706
VIT_18s0164g00100	Vv18s0164g00100		-0.0010469	-0.64106	-0.9709	-0.80617	-1.1508	-2.2892	1.0788	1.9763	2.0159	2.4665	1.1257	2.081	1.7094	1.4145	1.2536	-1.0416	-0.68073	-0.30242	-0.5552	-1.2585	-0.48434	-1.0745	-1.5927	-2.1242	-0.87773	-0.74641	-1.0685	-1.7118	-1.5285	-1.8759	-2.3298	-2.153	-1.8519	-1.5876	-1.5232	-1.5518	0.20739	0.17061	0.19761	0.2037	0.31555	-3.7625	-4.2125	-3.7682	-3.1488	-2.8237	-1.4888
VIT_18s0001g02740	Vv18s0001g02740	Photosystem II 22 kDa protein, chloroplast, putative	0.83305	0.5749	1.0161	0.44298	0.9488	-0.76447	-0.67175	-0.65535	0.073372	0.24464	0.25206	-1.1641	-1.2656	-1.2256	-0.62318	-0.39244	-0.74144	-2.1668	-2.192	-1.9728	0.74218	1.1568	-0.11836	-0.25395	-1.5958	-1.3685	-1.3963	-2.7502	-0.21498	-0.35648	-0.49195	-0.88094	-0.52796	-0.6338	-1.3798	-0.78024	-1.3148	-2.6238	-1.5268	-2.1371	-1.9787	-2.6878	-1.789	-2.6542	-2.688	-2.2534	-0.85476
VIT_18s0001g03670	Vv18s0001g03670	Nucleic acid binding protein, putative	0.0033734	-0.096673	-0.18849	-0.14712	-0.20597	-0.1743	-0.24883	-0.061947	-0.73343	-0.50572	-0.47315	-0.8012	-0.8804	-0.82352	-0.5599	-0.78402	-0.9127	-1.5599	-1.2343	-1.1509	0.48435	0.66535	-0.10375	0.048746	-2.9983	-2.8704	-3.0246	-3.2735	-2.3988	-2.3435	-2.6327	-2.7044	-2.3291	-2.8608	-2.8445	-1.2179	-1.1933	-3.3931	-3.2418	-3.4522	-2.7617	-3.072	-2.5902	-1.8889	-1.8234	-1.7535	-0.60245
VIT_18s0001g05710	Vv18s0001g05710		-0.023988	-0.053717	0.27349	0.39264	0.30037	-0.85351	-0.25287	-0.44846	-0.33611	-0.93149	-0.92303	-0.84774	-0.92641	-1.2474	-0.94523	-0.27701	-0.40872	-0.44581	-0.67706	-0.51864	-0.66395	-0.49353	-0.49017	-0.85105	0.1181	0.46049	0.3069	-0.30555	-0.0048839	0.014573	-0.16107	0.063733	0.20361	-0.40831	-0.4217	-0.65162	0.30061	0.11004	0.19088	0.09199	0.027001	0.44277	0.58426	0.52886	-0.18468	0.0048154	-0.12282
VIT_18s0001g07410	Vv18s0001g07410	DNA binding protein, putative	-0.42523	-0.26374	-1.1089	-0.90845	-1.0958	-0.38862	-1.4066	-1.3731	-1.6922	-2.0478	-2.0145	-2.1648	-1.6452	-0.94183	0.012904	1.0432	0.54375	0.88462	0.27594	0.18663	0.085017	0.49889	1.0306	0.78187	-0.03828	0.13872	0.6756	-0.15139	-0.44106	-0.24967	-0.19024	0.14057	0.059901	-0.13432	0.42222	-0.24927	0.75779	0.7644	0.72858	0.40779	-0.14772	1.2378	1.1404	1.2289	-0.62219	-0.73602	-0.70562
VIT_18s0001g11950	Vv18s0001g11950	Uncharacterized protein	-0.22506	-0.10209	-0.077292	0.44448	-0.042959	1.6075	-0.90714	-1.1466	-1.2443	-0.75566	-1.1572	-0.72871	-1.3106	-0.72199	-0.5008	-0.22616	-0.16591	-0.26001	0.18266	-0.26442	0.31581	-0.038458	0.10619	-0.048448	0.3023	-0.22258	-0.16066	0.032038	-0.01119	0.044808	-0.098988	-0.22701	-0.35266	-0.19475	-0.12826	-0.062374	0.20043	0.25057	0.33551	0.45342	-0.021123	1.1322	1.4011	0.68256	-0.09579	-0.20147	-0.15908
VIT_18s0001g12990	Vv18s0001g12990	Taxadien-5-alpha-ol O-acetyltransferase, putative	-0.090223	-0.54657	-0.26845	0.20549	-0.13226	0.54082	-1.0677	-0.52947	-1.1607	-1.44	-1.3594	-1.3341	-1.2443	-0.69339	-0.49506	-0.76835	-0.62889	-0.61002	-1.0748	-0.97058	-0.9234	-0.78516	-0.48946	-0.58722	0.07153	-0.23924	-0.0085795	-0.16156	-0.044882	0.01583	0.0069925	0.37465	0.39544	-0.28568	0.090054	-0.0050347	-0.58968	-1.692	-0.59527	-0.11496	-0.35699	0.097759	-0.35526	-0.23367	0.15737	-0.026336	0.22291
VIT_18s0001g08620	Vv18s0001g08620	Putative uncharacterized protein	0.26414	0.30176	-0.48834	-0.41128	-0.44778	-0.74729	-1.1361	-1.4317	-1.1816	-1.3023	-0.98957	-1.7169	-0.39197	-1.4289	-0.085563	-2.9817	-2.693	-2.5376	-2.4096	-2.755	-1.8236	-0.39183	-1.4916	-0.21177	0.012281	-0.26067	0.90017	-0.48038	-0.27879	-0.50787	-0.92876	-4.0409	-1.1404	-1.217	-2.3613	-0.74318	0.35229	0.1286	0.23211	-0.00061438	-0.061344	-1.1189	-0.88518	-0.71565	-0.18623	-0.11868	0.28328
VIT_18s0086g00180	Vv18s0086g00180	MATE efflux family protein	0.39969	0.097857	0.29134	0.25677	0.25036	0.17294	0.23107	0.18899	-0.11982	0.050973	-0.060255	0.065919	0.35244	0.010544	0.23273	0.16285	0.021614	0.022211	0.072152	0.067196	-0.0061772	-0.0043957	-0.032766	-0.1646	-0.009773	0.070421	-0.16168	0.15001	-0.053008	-0.2739	0.19527	0.055204	0.42595	0.20394	0.2686	0.09514	-0.0096075	-0.033082	0.179	0.2727	0.25156	-0.18259	-0.025805	0.058026	1.9454	2.5191	2.0088
VIT_18s0089g01270	Vv18s0089g01270	22.0 kDa heat shock protein	0.33376	0.046929	0.9154	0.067051	1.1576	0.69542	1.0538	0.52043	1.3565	0.92393	1.0244	0.20703	0.40586	0.028487	-0.34382	-0.1822	-0.72739	-1.4054	-2.1492	-0.42324	-0.46776	0.91471	-0.89887	-0.5275	1.8594	2.0676	2.0394	3.6303	0.86191	0.80144	1.9986	-0.083587	0.24123	0.40209	-1.0639	0.69428	1.5642	1.1031	1.3383	1.9264	-0.13385	0.61297	-0.029774	-0.22362	0.84266	-0.019222	2.0863
VIT_19s0014g01770	Vv19s0014g01770	Glutamate receptor 2 plant, putative	0.28045	0.28599	0.83814	1.0733	0.86882	0.58471	0.57775	0.71688	0.79004	0.68509	1.02	0.74596	0.58135	0.51325	0.56055	2.1166	1.9254	2.4072	1.0643	1.5228	1.4009	1.1287	1.0572	1.0133	0.53702	0.44016	0.68865	1.3012	1.0955	1.0392	0.76209	0.75924	0.62825	0.83262	0.73402	0.87083	-0.60143	-0.50642	-0.57585	-0.08129	-0.075718	-0.33262	-0.45526	-0.23225	0.14236	0.015516	-0.035394
VIT_01s0010g02850	Vv01s0010g02850		0.011358	0.1485	-0.44691	-1.0902	-0.32919	-1.1567	-0.0545	-0.86071	-1.4587	-1.6306	-1.405	-1.72	-1.3231	-0.033156	-0.12891	-0.13995	-0.32863	-0.45163	0.40646	-0.20632	0.81091	0.26948	0.19552	0.86291	-0.66411	-0.54262	-1.0624	-0.96341	-1.8431	-0.86829	-0.2416	-0.62407	1.0499	0.20612	1.2292	-0.43617	1.2418	0.96033	0.52948	-0.21655	-0.15975	1.329	1.188	1.1856	-0.038103	-0.34748	0.18248
VIT_01s0010g01260	Vv01s0010g01260	ORF44l	0.1806	0.038791	1.4543	1.2353	1.4524	-0.26257	0.88609	0.73536	-1.4166	-1.0599	-0.14131	-1.4156	-1.7276	-1.5533	-0.22382	-0.79914	-0.73404	-1.1897	-0.93932	0.52071	1.0526	-2.4955	0.027069	-0.0022229	0.055749	-0.36363	0.058259	-0.39625	-0.15673	-0.22829	-0.25709	-0.13611	-0.14434	-0.27382	0.15026	-0.13587	-0.80495	-0.84445	-0.28471	-0.56452	-0.55753	-0.76104	-0.3136	-0.14593	-0.47521	-0.14793	-0.40227
VIT_01s0011g05890	Vv01s0011g05890	Benzoate carboxyl methyltransferase, putative	0.080347	-0.14009	0.19036	-0.011081	0.15382	0.067265	-0.042758	0.050723	0.026122	0.30074	0.054898	0.19576	-0.11768	-0.10443	-0.056787	0.2267	0.048086	0.10043	0.010434	0.021704	0.00022088	-0.052671	-0.10423	-0.14943	0.092816	0.16101	0.065401	-0.048144	-0.020246	0.17918	0.35402	0.41545	0.36293	0.026915	0.022616	-0.030746	-0.021419	0.062168	0.17948	-0.063094	0.084909	0.088087	-0.093787	0.058829	-0.50318	-0.55485	-0.19247
VIT_01s0011g03440	Vv01s0011g03440	Putative uncharacterized protein	0.28717	0.14958	-0.086558	-0.09604	-0.23554	0.41486	0.39051	0.48408	-0.097331	0.095397	-0.042042	0.48481	0.70993	0.60884	0.033054	-0.27444	-0.05728	1.0855	1.4073	0.80385	0.29941	-0.090853	-0.17085	-0.10562	-0.53276	-0.37461	-0.49004	0.68408	0.69054	0.26255	-0.52305	-0.12211	0.11418	-0.61346	-0.89064	0.9847	2.0663	0.87145	1.0267	0.97341	0.87044	0.65974	0.76379	1.8449	2.4213	2.1492	0.16036
VIT_01s0146g00390	Vv01s0146g00390		0.34302	0.34345	-0.29099	-0.37089	-0.23432	-0.40847	-0.34678	-0.74669	-0.63963	-0.45673	-0.67153	-1.3743	0.45933	-0.80874	0.33227	-2.2109	-1.7349	-1.4925	-0.91028	-1.6095	-0.73182	0.23194	-0.18238	0.27962	-0.077009	-0.12173	0.57265	-0.39958	-0.45589	-0.7155	-0.505	-3.5824	-0.27853	-0.74467	-1.7131	-0.19958	0.4241	0.43496	0.18775	0.081937	0.069866	-0.92867	-0.44382	-0.22486	0.3705	0.32327	0.76954
VIT_01s0026g02700	Vv01s0026g02700	Cytochrome P450, putative	-0.17755	0.014524	0.012181	-0.00398	-0.069761	0.023827	-0.3044	-0.42859	-0.20728	-0.090081	-0.20811	-0.079873	-0.29234	-0.10899	-0.019675	0.021572	-0.054952	0.20664	0.071503	-0.0078497	0.030711	0.11591	0.049499	0.10229	0.024965	0.14377	0.2107	0.017407	-0.089257	0.0048318	0.15173	0.20532	0.39232	-0.055856	0.048611	0.12363	0.19106	0.20629	0.20527	-0.071449	0.12568	0.50689	0.40554	0.20427	-0.3	-0.12866	-0.13649
VIT_01s0026g01550	Vv01s0026g01550	Homeodomain leucine zipper protein HDZ2	0.12085	0.044759	-0.050403	-0.26968	-0.078451	-0.25954	-0.084674	-0.3021	0.41724	0.51538	0.15087	-0.51836	-0.41567	-0.41441	0.0016863	-0.27616	-0.23712	-1.3898	-1.1802	-0.99098	-0.01794	0.63186	0.00046386	-0.20287	-2.0933	-2.2896	-2.021	-1.9308	-0.43873	-0.13451	-0.064575	0.16053	0.17145	0.16191	-0.61401	-0.19529	0.0096337	-1.8275	-1.2826	-1.5527	-1.6438	-1.8339	-1.6334	-1.4743	-1.2365	-1.4391	-1.1023
VIT_01s0026g01380	Vv01s0026g01380	Glutathione S-transferase	0.0087834	-0.094278	0.43783	-0.11335	0.37832	0.36738	0.89686	-0.36355	-0.25096	-0.41195	-0.55766	-0.20376	-0.04509	-0.019525	0.10254	0.052329	0.17995	-0.029758	0.45922	0.080417	0.71387	0.35339	0.36997	0.71037	0.030843	-0.19514	0.13468	0.14087	-0.18375	0.085909	-0.066022	0.10734	-0.19301	-0.0060272	0.23154	0.31349	0.074125	0.11332	0.34888	-0.013576	0.47345	0.74893	0.006177	0.62704	-0.081597	-0.014228	-0.185
VIT_01s0026g00570	Vv01s0026g00570	Major latex-like protein	-0.034358	0.097683	0.14408	0.15761	0.034669	-0.18489	0.023559	-0.098588	-2.7965	-2.6402	-2.3101	-2.3883	-2.384	-2.4294	-0.7571	-1.3141	-0.95287	-1.3543	-1.0285	-0.93934	2.0372	0.65813	-0.048615	-0.37071	-4.0039	-4.06	-3.8502	-4.9793	-3.8129	-4.2658	-3.7702	-6.1551	-5.9958	-6.0367	-5.516	-4.4389	-3.3461	-0.80218	-0.63991	-0.60944	1.3697	-0.43679	-0.47938	-0.55224	-0.63096	-0.69276	-1.822
VIT_02s0012g00720	Vv02s0012g00720	Putative uncharacterized protein	-0.059559	-0.11402	0.047993	0.13902	0.11587	0.094883	-0.77924	-0.97211	-0.97442	-1.289	-1.2068	-1.276	-1.0335	-0.12742	1.0285	0.47206	0.83741	0.70521	0.26335	0.20917	0.58402	1.656	1.6517	1.034	0.18671	-0.16926	0.79627	0.2388	-0.57761	-0.29664	-0.55289	0.10309	-0.20992	0.65207	0.5923	0.58911	0.96954	0.79405	1.2706	0.37929	0.32831	1.5381	0.39072	0.5034	-0.03761	0.22534	0.00081958
VIT_02s0154g00510	Vv02s0154g00510	Sec14 cytosolic factor, putative	0.041221	-0.34765	-0.39923	0.019404	-0.37448	-0.22596	0.043593	-0.0007838	0.28491	-0.054727	0.13017	-0.33718	-0.16743	-0.017547	-0.036702	-0.4693	-0.51648	-0.28573	-0.30082	-0.2072	-0.25555	-0.57805	-0.56008	-0.56409	-0.53252	-0.63211	-0.86876	-0.87099	-0.51147	-0.55482	-1.0717	-1.138	-1.0741	-1.0153	-0.90654	-1.0626	0.22309	0.079962	-0.34837	-0.099883	-0.10162	-0.64784	-0.51767	-0.52755	-0.58178	-0.46236	-0.63998
VIT_02s0025g01630	Vv02s0025g01630	Calcineurin B-like protein 05	-0.2797	-0.12909	-0.11808	-0.20141	-0.13076	-0.025582	0.048676	0.11084	0.014725	0.12745	0.01482	0.15869	0.14205	0.24363	0.010687	-0.1363	-0.13041	0.02083	-0.07618	-0.0084048	-0.017371	-0.088827	-0.070913	-0.088312	-0.1675	0.08668	0.16029	0.009902	0.084706	0.16035	-0.0068624	0.1916	0.21832	0.024976	0.012887	-0.020953	-0.082386	0.053276	-0.32748	-0.046147	-0.056718	-0.21901	-0.097642	0.086139	0.0052333	0.031599	0.0050713
VIT_02s0025g02600	Vv02s0025g02600	Galactose oxidase, putative	0.061744	-0.56659	-2.0848	-1.7598	-2.0287	-1.8415	-1.824	-1.8772	-2.1081	-0.62574	-0.81979	-0.6578	1.5807	0.55828	0.32559	-1.8234	-1.2427	-1.7403	-0.17748	0.099429	-0.38852	1.5183	0.52072	-0.48694	-1.8047	-1.7657	-1.4251	-2.7457	-2.6166	-3.0686	-2.8375	-2.3477	-1.9899	-2.4083	-1.1753	-2.7077	1.8859	1.3587	2.1383	0.22147	0.611	1.0309	1.642	1.4885	0.30474	0.4603	0.30501
VIT_02s0033g00300	Vv02s0033g00300		-0.038889	0.32521	-1.5174	-1.1521	-1.3759	-1.1436	-0.40727	-0.43137	-0.4129	-0.85449	-0.75872	-0.8464	-0.97367	-0.58129	-0.68402	-1.3887	-1.961	-1.7017	-1.5106	-1.526	-1.5104	-1.4437	-0.93402	-1.5474	0.3804	0.16818	-0.31844	-0.86203	-0.39482	-0.49225	-1.7714	-1.5339	-1.1074	-0.87111	-0.91227	-1.6067	-0.22777	-0.13347	-0.30826	-0.0071757	-0.29317	-0.81954	-0.46135	-0.68492	-1.6371	-1.6285	-1.4736
VIT_02s0087g00630	Vv02s0087g00630	Long-chain-alcohol oxidase	0.13265	0.055719	0.20428	-0.12585	-0.066272	-0.66202	-0.63385	-0.55252	-0.2477	-0.082863	-0.22533	-0.79075	-0.93172	-0.99556	-0.327	-0.57479	-0.52174	-1.9408	-1.9991	-1.7015	0.10888	0.42609	0.064281	-0.55159	-1.7534	-1.3879	-1.6577	-2.9914	-1.4394	-1.137	-1.2395	-1.8944	-1.6697	-1.8554	-2.8048	-2.785	-2.0679	-0.43239	0.27375	-0.28853	-0.14349	-0.27537	-0.21517	-0.11589	-0.012926	-0.036517	0.079286
VIT_02s0087g00560	Vv02s0087g00560	Putative uncharacterized protein	0.014229	0.22322	1.5615	1.8294	1.628	1.8776	0.50244	0.39247	0.45037	0.5317	0.63514	0.52578	0.29753	0.95251	0.6279	1.2687	1.3995	1.5443	1.0456	1.2413	1.0029	0.95512	1.1298	1.2665	0.31198	0.28309	0.12481	1.5394	1.4791	1.4386	0.91116	1.0218	0.48984	1.0783	0.74857	1.4857	-0.67754	-0.52228	-0.35465	-0.14716	0.053896	0.45719	-0.36937	-0.41012	2.3972	2.2478	2.0532
VIT_03s0110g00190	Vv03s0110g00190	Cytochrome c oxidase subunit 1	0.66358	0.49479	0.52876	-0.5025	0.12214	-0.25544	0.60102	0.48199	0.58876	0.68861	0.53891	0.55405	1.0841	0.59436	0.61091	0.11943	0.013357	0.26632	0.50761	0.2139	0.70061	1.8066	1.6332	1.7627	-0.20078	-0.08333	0.4188	0.16637	0.9217	1.0389	0.87102	-0.13535	-0.16215	0.24324	0.060419	0.64907	-0.61415	-0.24218	-0.09068	0.23084	0.043096	-0.55022	-0.88672	-0.49542	0.35708	0.45103	0.59023
VIT_03s0110g00200	Vv03s0110g00200	Putative uncharacterized protein	0.23875	0.32592	-0.00062866	-0.4631	0.033779	-0.31373	0.085393	0.18513	0.13081	0.11842	0.32735	0.11443	0.10843	0.014827	-0.25933	-0.27252	-0.33817	-0.052986	-0.16016	-0.19011	0.40055	1.4881	0.69763	1.3927	-0.73048	-0.79985	-0.39329	-0.76733	-0.046038	0.30795	0.020386	-1.4605	-0.72575	-0.6466	-1.0631	0.24634	-0.25074	-0.23818	-0.56748	0.070986	-0.036153	-0.26379	-0.65101	-0.35338	0.5189	0.63517	0.76827
VIT_03s0180g00040	Vv03s0180g00040	D3-type cyclin (Fragment)	0.0037471	-0.07422	0.26518	0.39079	0.36435	-0.014054	0.079019	0.064367	0.023946	0.019515	0.038696	0.32619	0.14731	0.18946	0.063239	0.096364	0.27009	-0.047553	-0.20448	0.030648	0.010679	0.2148	-0.030625	-0.78248	0.18598	-0.69446	-0.90376	-1.8536	-1.14	0.30792	-0.74363	-1.0597	-1.0203	-1.2095	-0.54905	-0.57027	-0.69093	-1.2101	-0.50754	-1.2779	-1.3155	-1.0098	-1.8075	-1.5985	-1.0267	-1.4835	-0.7017
VIT_03s0038g03850	Vv03s0038g03850		-0.068739	-1.1567	-0.065918	-0.11457	-0.096264	-0.54581	0.061893	-0.80624	0.12976	1.3592	1.2435	0.78336	1.4994	1.0687	0.17448	0.064894	0.075005	0.92943	0.53166	1.6051	-2.317	-2.3984	0.023067	0.1429	0.24869	0.5654	0.30459	0.47705	0.04205	-0.24268	-0.40255	-0.37581	-0.34313	-0.31902	-0.16357	0.97662	1.8573	0.47477	0.45151	0.70552	0.31746	0.44506	0.3333	1.1027	1.2842	1.2819	0.88383
VIT_03s0038g00710	Vv03s0038g00710	Photosystem II reaction center protein J	-0.19627	0.21481	-0.095543	0.028645	0.055129	0.10638	0.050834	-0.27113	0.20749	-0.76384	-0.699	-0.81691	-0.68351	-0.3962	0.19305	-0.060594	-0.80444	-2.334	-1.9391	-1.7185	0.40982	1.0069	0.31112	-0.49085	-0.932	-3.1254	-1.8449	-2.855	0.18393	-0.22492	-0.17594	-0.4132	-0.1791	-0.30132	-0.30553	-0.2885	-0.52826	-0.97535	-0.88135	-0.83075	-0.58784	-0.73075	-0.66355	0.6004	-0.34871	1.1553	-0.98511
VIT_03s0091g00690	Vv03s0091g00690	C2H2L domain class transcription factor	0.11236	0.4611	0.82133	0.42715	0.27927	0.82887	0.86416	1.0822	1.0276	1.3668	1.4102	1.0795	1.0106	1.1471	0.13334	0.23143	0.22609	1.8884	1.6953	1.5097	-0.7843	-2.1251	0.028107	-0.21718	0.56339	0.90055	0.64068	0.68037	0.77991	0.71994	0.12629	0.4559	0.56445	0.59932	0.040317	1.3241	1.0181	1.8383	1.8051	1.9768	1.5658	1.0294	1.7156	1.9351	2.1156	2.1264	2.6747
VIT_03s0091g00310	Vv03s0091g00310	Uncharacterized protein	0.18896	0.38882	1.008	0.99453	0.58196	0.74378	0.69792	0.78207	0.0089449	0.1211	-0.050602	-0.27164	-0.019697	-0.26577	-0.57083	-0.38305	-0.96826	1.0758	1.1781	0.80417	0.78489	0.18431	-0.037204	-0.79401	-0.081449	0.31011	-0.037929	0.23003	-0.79564	-0.85828	-1.0266	-0.49149	-1.4619	-1.0549	-0.71695	-1.241	-0.96133	-0.84351	-0.99842	-0.68509	-0.11843	-1.5287	-0.19814	-0.60463	-0.8931	-1.5222	-0.0016913
VIT_05s0124g00080	Vv05s0124g00080		-0.16217	-0.82079	0.34741	-0.94529	0.21285	-0.94632	0.83569	0.9695	1.1274	0.93175	0.92397	0.97679	1.048	0.26358	-0.51143	-1.6646	-0.97021	-1.1462	-0.22326	-0.89155	-0.42494	0.1355	0.22641	0.057597	-1.5857	-1.3413	0.61854	-0.75129	0.068068	-0.52541	0.047321	0.098457	0.27581	-0.41023	0.23625	-0.51083	1.1843	1.1581	0.51276	-0.22872	-0.027326	1.7861	1.7915	2.1085	-2.6259	-2.3427	-2.3688
VIT_05s0020g01100	Vv05s0020g01100		0.053385	-0.18771	-2.3842	-2.203	-2.2458	-2.3843	-2.7024	-2.6275	-2.3427	-3.3669	-3.5848	-3.2292	-3.7689	-3.0393	-2.1607	-1.4039	-1.235	-1.1034	-1.1807	-1.1095	-1.4303	-1.0519	-1.0323	-1.2871	0.694	0.68176	1.022	-0.94221	-0.24017	-0.52494	-0.9327	-0.38136	0.24039	-0.8819	-0.19574	-1.2095	0.086897	0.25766	0.13435	0.69892	-0.059462	1.9239	1.9374	1.8158	-0.88604	-0.97571	-0.70982
VIT_05s0049g00570	Vv05s0049g00570	Proline-rich protein (Fragment)	0.049403	-1.2747	-2.3233	-2.7154	-1.2904	-3.1469	-0.5733	1.0061	0.90544	0.65634	0.3848	0.63249	0.54338	0.242	-0.011174	-0.42603	0.13688	0.10395	0.37508	-0.064514	-0.26408	0.92973	1.0872	0.2392	-2.1915	-2.387	-0.67205	-2.1629	-1.4816	-1.333	-1.5635	-1.3367	-1.1115	-1.7072	-1.6797	-2.6005	1.2783	0.6819	0.81383	0.59206	0.32636	-1.0376	-0.71374	-0.24268	-1.5026	-1.1412	-1.2323
VIT_05s0049g00740	Vv05s0049g00740		0.14606	-0.5672	0.90259	-0.1221	0.70726	-0.7734	-0.64242	-0.3557	-0.37173	-0.73995	-1.3543	-0.84284	-0.84968	0.20657	0.92718	-0.24541	-0.096247	0.21638	0.46122	-0.41991	0.26581	0.58135	1.0887	0.93383	-0.85187	-0.73892	0.53755	-0.98044	-0.81622	-0.29325	1.3977	1.497	2.1743	0.011737	-0.029393	-0.53006	0.30781	-0.045033	-0.078666	-0.32754	-0.1899	0.2382	-0.3506	-0.14625	-0.74725	-0.65172	0.080399
VIT_05s0049g00750	Vv05s0049g00750	Proline rich protein 2	0.36717	-0.20408	0.95136	-0.11247	0.46223	-0.098141	0.87143	2.0897	1.3654	1.5747	1.6306	0.60338	1.055	2.5729	2.4761	0.83483	0.36011	1.4383	0.1983	0.1177	0.27916	-0.40803	0.26069	0.054525	-0.55213	-0.56793	1.3399	-0.087937	0.5617	1.7209	0.14251	0.020215	-0.21619	-0.20615	-0.35178	-0.41029	-0.075877	0.40635	-0.23944	-0.21647	-0.039268	-0.90885	-0.65804	-0.49855	-0.16924	0.4754	0.8707
VIT_05s0051g00690	Vv05s0051g00690		-0.10942	-0.61739	-0.80625	-0.89738	-0.96823	-1.4856	0.17011	0.96867	0.047236	0.021277	-0.59498	0.81515	-0.06184	1.2604	1.687	0.69129	0.7069	1.0957	1.1125	-0.090401	1.7633	1.7792	2.025	2.9733	-0.3133	-0.24476	0.7306	1.0387	0.68686	0.59192	1.1991	0.72494	1.3912	1.3695	0.23141	1.8024	-0.030563	0.8267	-0.61223	0.31748	0.33166	-0.21959	-0.45558	-0.5159	2.3416	2.923	2.6096
VIT_05s0051g00700	Vv05s0051g00700	Putative uncharacterized protein	-0.21687	-0.89812	-2.2251	-1.9142	-2.0873	-1.8819	-1.4616	-1.1741	-1.358	-1.5148	-1.5714	-1.4626	-1.5909	-0.85126	-0.8821	-1.8901	-1.7658	-1.7031	-1.473	-2.0137	-1.6624	-0.82459	-0.84896	-0.28203	-0.15411	0.17691	0.79239	-1.1353	0.11747	-0.8976	-1.2729	-1.3917	-1.2793	-1.2192	-1.029	-1.4692	-0.5537	-1.3279	-0.2662	0.20215	0.073735	-0.46917	-1.2801	-1.0335	3.9302	4.5168	3.9743
VIT_06s0004g06890	Vv06s0004g06890	Potassium transporter	-0.0093807	-0.30664	-1.4405	-1.3135	-1.4064	-1.4825	-0.62343	-0.49561	-0.10362	-0.24111	-0.71048	-0.43512	-0.95554	-0.93527	-1.0027	-1.5951	-1.6209	-1.6153	-1.0964	-1.1509	-1.1139	-0.84882	-0.93817	-0.80562	-0.6904	-0.37077	-0.067897	-1.332	-0.8349	-1.0056	-0.92037	-0.98989	-0.45556	-1.1743	-1.0251	-1.3123	0.41253	0.27489	0.46913	0.90014	0.15982	0.30927	0.87746	0.54699	-1.8484	-1.7929	-1.658
VIT_06s0004g06790	Vv06s0004g06790	Oxidoreductase family protein	-0.0079548	-0.020002	-0.053465	0.026156	0.020226	0.012473	-0.16832	-0.059096	-0.50718	-0.38813	-0.25472	-0.46996	-0.40451	-0.53018	-0.57798	-0.71175	-0.85147	-1.0677	-0.62753	-0.74363	0.086528	0.00024135	-0.15585	0.26339	-1.3	0.22647	-1.1807	-0.80838	0.063421	0.10827	0.84447	0.81254	0.7469	0.82753	0.094662	-0.026019	-0.037702	-1.189	-1.2963	-1.0867	-0.74285	-0.87814	-0.76078	-0.49427	-0.60929	-0.61579	-0.17009
VIT_06s0004g00960	Vv06s0004g00960	Proteinase inhibitor I4, serpin	-0.049305	-0.089039	0.49812	0.60542	0.41083	1.0302	0.8088	1.0213	-0.19634	-0.14704	0.020495	0.97623	1.0498	0.94102	0.46557	0.83757	0.78687	1.5896	1.1239	1.2785	0.068693	-0.15101	0.040596	-0.79714	2.5206	2.7014	2.5059	3.4507	1.9175	2.4219	1.967	2.7083	2.2921	2.7169	2.3571	2.8691	2.0952	3.1007	3.0622	3.2262	3.4047	3.3721	3.5283	3.44	3.4932	3.8766	-0.32991
VIT_06s0004g00020	Vv06s0004g00020	NAC protein 1	-0.22645	-0.054249	-0.38238	-0.31809	-0.30606	0.10269	-0.18448	-0.60917	-0.59863	-0.24163	-0.059866	-0.13952	0.073976	0.70255	0.016751	-1.5254	-1.761	-1.7237	-1.1171	-1.4996	-1.092	-1.0571	-0.79652	-1.0746	1.532	-0.049176	0.40817	-0.067752	-0.084406	-0.020086	-0.36855	-0.5036	-0.20455	-0.084438	0.027741	-0.10286	-1.3771	-1.4342	-1.6338	-0.97375	0.32785	-0.24426	-0.94012	0.094929	-0.064934	-0.15525	-0.065338
VIT_06s0004g02780	Vv06s0004g02780		0.34686	0.14355	0.64613	0.64651	0.52796	-0.3957	-0.18811	-0.29393	0.088724	-0.72837	-0.45408	-0.76988	-0.72	-0.73786	-0.4069	-1.279	-1.7258	-1.4533	-1.7727	-1.6892	0.50537	0.3689	0.22993	0.30323	-0.27128	-1.1668	-0.21339	-1.0346	0.58245	0.37978	0.46425	0.20034	0.36878	-0.62818	-0.6387	-0.11218	0.63797	-1.6999	-1.5896	-1.0886	-1.7116	-1.6532	-1.559	0.40161	-0.16583	0.59439	-0.55328
VIT_07s0129g00790	Vv07s0129g00790		0.18467	0.29336	-1.1169	-1.1454	-1.03	-1.7442	-0.78289	-1.7096	-1.3489	-1.6933	-0.53662	-1.5162	-0.50976	-0.58944	0.32275	-2.3446	-2.1861	-1.9338	-1.3451	-1.4483	-1.1764	0.21664	-0.62214	0.52614	-0.41117	-0.46344	1.4004	-0.54317	-0.7524	-0.93932	-1.0665	-3.2479	-1.6631	-0.97201	-1.4394	-0.60863	0.59095	0.47405	0.53747	0.13787	-0.046376	-0.38468	-0.67207	-0.33127	1.3238	1.4776	1.6347
VIT_07s0031g02160	Vv07s0031g02160	Protein phosphatase 2c, putative	-0.061921	0.18325	-2.7725	-2.3557	-2.6534	-2.4252	-0.40886	-0.42525	-0.63095	-0.73185	-0.66451	-0.73838	-0.78839	-0.54618	-0.098341	-1.7789	-1.4877	-1.6468	-1.3779	-1.447	-1.4713	-1.1966	-0.94869	-1.1099	-0.33305	-0.32271	-0.94136	-1.3718	-1.1506	-1.3123	-1.7641	-1.5411	-1.2	-1.1215	-0.37732	-1.4974	0.3226	-0.14051	0.31223	-0.21651	-0.091682	-0.31335	-0.33372	-0.2724	-0.1449	-0.3278	-0.1618
VIT_07s0031g02520	Vv07s0031g02520	Putative uncharacterized protein	-0.079923	0.079374	-0.15584	0.2879	0.0093552	0.27179	-0.0016272	0.3457	0.32933	0.31899	0.28904	0.38052	0.099639	-0.1225	-0.18739	0.25012	0.32231	0.22601	0.077668	0.17479	0.16619	-0.29461	-0.37228	-0.22016	0.13453	0.015149	-1.1322	-0.060643	-0.17375	-0.089007	-0.2455	-0.50178	-0.75889	-0.29747	-0.24029	-0.1058	0.25207	0.54142	0.27586	0.017049	0.14077	-0.12704	0.13033	0.022754	0.20218	0.18901	0.14194
VIT_07s0031g03000	Vv07s0031g03000		-0.12769	-0.098167	0.46656	0.27417	0.47192	-0.021446	0.083576	0.034026	-0.32689	-0.46451	0.15182	-0.13907	-0.40195	-0.34962	0.071972	-0.31562	-0.24259	0.18963	-0.082978	0.35793	-0.18281	-0.55194	0.11563	0.12985	-0.72836	-0.759	-0.68658	-0.92778	-0.9333	-1.5859	-0.53193	-0.83202	-0.13304	-0.91068	-0.49804	-1.2338	-0.62115	-2.1095	-1.9154	-1.4409	-1.2877	-1.2285	-1.1674	-0.049491	-0.84011	0.11584	-0.53024
VIT_07s0005g02450	Vv07s0005g02450	At3g62070	0.15487	0.072453	0.11405	0.20184	0.29593	-0.15618	0.077037	-0.075685	0.31841	0.26271	0.52198	-0.21294	-0.33994	-0.34193	0.08844	0.041897	0.1017	-1.1484	-0.71537	-0.66853	-0.32824	0.0067934	-0.049813	0.079626	-0.97319	-0.77492	-0.88901	0.050415	-0.7608	-0.37829	-0.79328	-0.045385	-0.79298	-0.42639	-1.0146	-0.99271	-0.86293	-1.3333	-0.8477	-1.1887	-1.3917	-2.0227	-1.268	-1.2548	-1.2477	-0.87099	-0.1446
VIT_08s0040g02210	Vv08s0040g02210	Lectin receptor kinase-like protein	-0.097103	-0.29582	-0.68646	-0.34936	-0.71043	-1.3582	-1.3862	-0.68184	-1.2862	-1.2111	-1.4649	-1.4017	-1.4759	-1.1168	-0.65623	-1.8409	-1.2194	-1.6313	-1.7221	-1.876	-1.77	-1.563	-1.4276	-1.3335	-0.46955	-0.77825	-0.86791	-1.0974	-0.9527	-1.2755	-1.6631	-1.6499	-1.0026	-1.3258	-1.0935	-2.0258	0.54165	0.48655	0.33266	0.26152	-0.11495	-0.29367	0.28366	-0.18537	-0.63017	-0.64696	-0.46823
VIT_08s0040g01710	Vv08s0040g01710		-0.55312	0.33162	-0.24723	-0.15372	-0.72156	1.0954	1.2896	1.2047	-3.7932	-2.4347	-2.7522	-0.78858	-0.8013	-0.91206	-0.37594	-0.35398	-0.0018055	2.737	3.2776	2.3907	1.4692	-1.6825	-0.054859	-0.27813	-2.6246	-2.6249	-2.5442	-0.83197	-0.65705	-0.2094	-1.1355	-0.39704	-1.5324	-2.0114	-0.7028	-0.20811	0.14143	-4.0378	-2.2009	-3.4862	-2.7463	-3.9478	-3.4123	-2.3768	-2.3123	-2.2607	-0.92049
VIT_08s0040g00640	Vv08s0040g00640		-0.34525	-0.38149	0.14318	-0.15231	-0.0019834	-0.25814	-0.18927	-0.25638	-0.90371	-1.1271	-0.95598	-0.76106	-0.93657	-0.90874	-0.16836	-0.64004	-0.66928	-0.99623	-0.90276	-0.59074	0.14916	-0.26704	0.43191	0.51314	-0.54864	-1.2526	-0.59899	-1.7149	0.76232	-0.58556	0.6674	-0.29431	0.73472	-0.2987	0.33671	0.39038	1.5961	-1.3212	-1.4773	-0.60683	-1.026	-1.1631	-1.0168	0.93889	0.56215	0.98884	-0.37256
VIT_08s0056g00180	Vv08s0056g00180	GTP binding protein, putative	0.14631	0.0043916	0.040014	0.12182	0.076147	0.68931	0.58277	0.72499	0.33749	0.47576	0.31049	0.55821	0.66162	0.56067	0.42613	0.72936	0.956	1.284	0.787	1.0045	-0.13338	-0.83086	0.16528	-0.39895	1.2236	1.1156	1.2123	1.6513	-0.10922	0.81686	-0.10138	1.3767	0.86434	1.2503	1.4102	1.2647	0.96616	2.1384	1.8525	2.1147	2.3499	2.0747	2.4038	2.0459	2.2915	2.4157	0.38565
VIT_08s0056g01160	Vv08s0056g01160	Hydrolase, alpha/beta fold family protein	0.036788	-0.061603	0.13474	-0.0046935	0.0020982	0.0056965	0.046308	0.13274	0.10195	0.085161	0.012817	-0.19265	0.01023	-0.0671	-0.021757	0.057647	-0.078373	-0.16547	-0.20187	-0.2111	0.093751	0.19561	-0.098463	-0.089275	-0.22854	0.26008	-0.24753	-0.67611	0.62596	1.1065	1.0962	0.89355	0.94168	0.85179	-0.11694	0.19187	-0.15171	0.1704	0.83193	0.54256	-0.25595	-0.081727	-0.21426	-0.82002	-0.561	-0.85057	-0.56162
VIT_08s0056g01610	Vv08s0056g01610	Putative ripening-related protein	-0.23048	-0.56002	1.8104	0.78989	1.7503	1.0895	2.3459	2.0385	2.3109	2.1381	2.0791	2.2115	2.3678	2.5802	1.6801	3.2438	3.2413	3.2273	3.677	3.0118	3.6092	3.6146	3.6272	3.6224	0.82772	1.5035	3.0886	1.7811	3.2327	3.3235	3.0803	1.8181	3.7789	3.2293	3.2047	2.6223	0.66928	0.3972	0.4134	0.21559	0.089518	1.0302	1.4799	1.4893	-0.97651	-0.49202	0.072986
VIT_08s0058g01230	Vv08s0058g01230	Non-specific lipid-transfer protein	0.26658	0.25354	1.3372	1.2794	0.77687	1.3584	1.4083	1.5136	-0.30667	-0.40976	-0.47689	0.27054	0.24375	0.26045	-0.17383	-0.37676	-0.15366	0.39979	0.27886	0.45549	0.8339	0.51979	0.0064399	-0.26587	-0.14	-0.13749	-0.078882	-0.044272	-0.073467	-0.24083	-0.087721	-0.070675	-0.018747	-0.11967	0.044193	-0.30013	-0.85469	0.53908	0.64688	0.7509	0.63754	-0.63612	0.25815	0.54952	0.88319	-0.029363	0.11532
VIT_08s0058g01160	Vv08s0058g01160	Uncharacterized protein	-0.35393	-0.13293	-0.62986	-0.64255	-0.59275	-0.41	0.72291	-0.61233	-0.72132	-1.3512	-1.1623	-1.2303	-2.1086	-0.24467	0.61235	1.2354	0.19479	0.47378	-0.10212	-0.83853	-0.015406	0.83734	1.2643	0.64034	0.85851	-0.39589	0.90627	0.48525	0.8628	0.93249	0.7588	1.2059	0.59928	0.84154	0.22726	-0.020601	-0.25602	0.14453	-1.5306	0.14742	-0.32607	1.5225	1.6436	0.90713	-0.62364	-0.5964	-0.26922
VIT_08s0007g02970	Vv08s0007g02970	Os01g0862200 protein	-0.00229	0.021585	-0.96056	-0.71287	-0.84284	-0.89533	-0.37919	-0.53371	-0.47448	-1.084	-0.80994	-0.65859	-1.2372	-0.74394	-0.79564	-0.58378	-0.18709	-0.32188	-0.55496	-0.74031	-0.6896	-0.60996	-0.68948	-0.76822	0.16656	0.04143	-0.37856	-0.16344	-0.004419	0.42221	-0.65279	-0.28418	-0.72793	-0.4749	-0.65203	-0.60152	0.28252	-0.01962	0.24525	0.11023	-0.0081938	1.0959	0.96233	0.81717	-0.348	-0.048873	-0.21078
VIT_08s0007g02650	Vv08s0007g02650		0.029058	0.18731	0.50119	-0.032783	0.40105	-0.024994	-0.094318	-0.081047	0.00038629	0.074033	-0.0078497	0.091699	0.15895	0.011193	0.25107	0.35207	0.49316	0.48798	0.41441	0.26414	0.29897	0.40137	0.15132	0.38151	0.23272	0.27552	1.6032	0.19257	0.22281	0.27037	0.45212	0.75174	0.88484	0.44894	0.76973	0.36931	-0.049941	0.23127	-0.27132	0.06494	-0.071023	0.23912	0.27762	0.20484	-0.50933	-0.43873	-0.18155
VIT_09s0018g01280	Vv09s0018g01280	F3N23.32 protein	-0.007375	-0.10114	-0.14487	0.36192	-0.12914	0.81488	-0.37598	-0.41336	-0.71869	-0.35108	-0.34645	-0.36776	0.1675	-0.28602	0.55093	-0.36943	-0.23934	-0.38016	0.17688	0.14267	0.19499	0.42939	0.48999	0.633	0.022094	-0.15451	0.061737	-0.46545	-0.85674	-0.92996	-0.5656	-0.70775	-0.40032	-0.27935	0.22534	-0.23953	0.96447	0.63694	0.79797	-0.0052116	-0.18759	0.38829	0.30309	0.28354	-0.015974	-0.29131	-0.0063869
VIT_09s0002g08330	Vv09s0002g08330		0.23395	0.25461	-0.34222	-0.82578	-0.4031	-1.3019	-1.3848	-1.752	-1.4811	-1.2301	-1.1763	-2.1887	-0.052605	-1.246	0.065723	-2.9329	-3.2531	-2.542	-2.6988	-2.7157	-2.0133	-0.51132	-1.2669	-0.50028	-0.63287	-0.32901	0.51962	-1.0007	-0.30762	-0.70581	-0.06025	-3.5389	-0.33613	-1.0595	-2.5111	-0.48972	-0.042936	-0.17319	-0.25644	-0.069179	-0.1665	-1.2923	-0.87405	-0.69109	-0.085711	0.012463	0.49203
VIT_09s0002g08340	Vv09s0002g08340		0.015791	-0.2083	0.38616	0.19076	0.2624	0.33907	0.26026	0.093745	-0.56472	-0.33888	-0.053741	0.16565	0.14791	0.24968	-0.25632	-0.1497	-0.15125	-0.14878	0.17764	0.052106	-0.072199	-0.17754	0.54687	0.75192	-0.42215	-0.45254	-0.45295	-0.85521	0.1822	-0.77951	-0.34215	-0.72917	-0.065995	-0.69414	0.20166	0.61063	1.8216	-2.2132	-3.1379	-1.8076	-2.3381	-2.2638	-2.0483	0.40402	-0.31339	0.66835	-1.1786
VIT_00s0125g00060	Vv00s0125g00060		-0.13252	-0.26853	0.35598	0.6525	0.14136	0.72402	1.0087	0.67606	-0.98625	-0.28415	0.59832	0.68007	0.63861	0.82935	0.70062	0.74597	0.62772	1.0628	0.85517	1.9595	-0.30415	-1.7923	0.16174	0.32332	0.036666	0.13159	0.14825	0.28204	0.7673	1.1922	0.70368	1.3389	0.82933	0.74644	1.1326	1.4461	1.7704	0.31572	0.61684	0.502	1.3455	0.48852	1.4299	1.5187	1.262	1.755	0.45131
VIT_00s0125g00070	Vv00s0125g00070		-0.095819	-0.33732	0.62048	0.84321	0.55739	0.76183	1.3831	1.2512	-0.83422	-0.32201	0.572	0.70275	0.55558	0.65394	0.96517	0.41259	0.78215	1.3377	1.594	3.2694	-0.072345	-3.0264	0.19003	0.16885	-0.039641	-0.34635	-0.021137	-0.1629	0.39564	0.75565	0.45477	0.77531	0.63328	0.17853	0.82162	0.13994	0.34203	-0.048561	0.35114	0.099225	0.92685	0.18861	1.0491	0.60577	0.2271	0.88551	0.15819
VIT_00s0194g00300	Vv00s0194g00300		0.032413	0.16674	-1.2573	-1.4055	-1.3422	-1.3937	-1.407	-1.5043	-1.496	-1.6252	-1.5539	-1.6136	-1.3502	-0.82748	-0.52812	-1.6278	-1.651	-1.5553	-1.1715	-1.4039	-1.1844	-0.81239	-0.76351	-0.83026	0.44971	0.78485	0.48738	-0.56282	-0.0078518	-0.17648	-0.11315	0.094803	0.2846	-0.18721	0.17469	-0.25764	-0.63654	-1.1204	-0.83278	0.037364	0.009497	0.53533	0.65189	0.75854	1.1777	0.62375	0.55988
VIT_00s2419g00010	Vv00s2419g00010		0.080259	0.045701	-0.52148	-1.1566	-0.67181	-1.7501	-0.79293	-1.1109	-1.0771	-0.63205	-0.572	-0.93903	-0.87757	0.24532	0.70826	-0.784	-0.68617	-0.75583	-0.21355	-0.48237	0.060649	-0.020131	0.21292	0.043239	0.39987	0.4116	1.2715	-0.2629	0.16207	0.32994	0.79176	0.7704	1.3246	0.32211	0.4904	0.38963	-0.10006	-0.3477	-0.25034	0.089278	-0.26237	1.0731	1.0143	1.057	0.26636	0.15111	0.37647
VIT_00s0246g00010	Vv00s0246g00010		0.18412	0.28043	-0.1442	0.15511	-0.1472	0.08414	0.48578	0.81899	0.79894	0.9851	0.89777	0.79082	0.94956	0.5599	0.62882	-0.35609	-0.4026	-0.018503	-0.066086	0.0069833	0.14175	1.758	1.0439	2.2874	-0.048497	-0.057214	0.57106	0.11691	-0.0035139	-0.056716	0.43613	0.71325	1.0431	-0.020972	-0.17457	-0.22622	0.031163	0.18692	0.029713	0.054059	-0.15376	-0.67594	-0.22177	-0.54552	-0.21697	-0.16026	0.057113
VIT_00s0246g00050	Vv00s0246g00050	At2g07733	0.24778	0.47352	0.21413	-0.56779	-0.55394	-0.35942	0.055624	-0.30338	-0.34186	-0.15861	-0.064456	-0.66007	0.51406	-0.40511	0.63674	-1.1399	-1.1399	-1.0946	-0.65335	-1.0297	-0.597	0.84169	0.29488	0.91381	0.76993	0.53958	1.7852	0.29796	0.75318	0.14748	0.035616	-1.6928	0.58951	-0.080251	-0.31205	0.044346	-0.069739	-0.31056	-0.066943	0.053547	0.093177	-0.70739	-0.53584	-0.4715	0.58585	0.67256	1.0143
VIT_00s0246g00070	Vv00s0246g00070		0.38019	0.3603	-0.072704	0.22249	-0.26047	0.34318	1.2258	0.48591	0.73444	0.64147	0.75544	0.54883	1.0662	0.99909	1.4008	-0.202	-0.5666	0.32138	0.18786	-0.24255	0.36204	3.1485	2.4321	3.325	-0.044424	-0.21564	2.5434	0.6809	0.20267	0.72867	-0.39826	-1.0713	-0.17407	-0.14483	-0.22001	0.50096	0.11669	0.42096	0.41597	0.35811	0.16251	-0.72413	-0.35966	-0.30451	0.31105	0.49591	0.69442
VIT_00s0246g00080	Vv00s0246g00080		0.45665	0.36923	-0.092462	0.23133	-0.1828	0.26045	1.0926	0.62635	0.70485	0.59698	1.2123	0.70658	0.3735	0.51426	0.95884	-1.5699	-1.0298	-0.62349	-1.164	-0.060774	-0.025169	2.0082	1.2791	2.3033	-0.57806	-1.1712	1.633	-0.23652	-0.76646	-0.67745	-0.96866	-1.1142	-0.24351	-0.67234	-0.403	-0.68075	0.080126	0.23166	0.48047	0.044211	0.096215	-0.17932	-0.21083	-0.20046	0.28599	0.38342	0.7253
VIT_00s0246g00090	Vv00s0246g00090		0.23177	-0.16625	0.20544	0.16283	0.29616	0.033791	0.40711	0.73932	-0.86794	-0.19355	-0.064507	0.24885	0.48584	0.43767	0.063337	-1.2633	-1.5481	-0.90025	-0.14021	-0.13204	-0.45192	1.5172	0.38106	0.39872	-0.35705	-0.17666	-0.38503	-0.25512	0.39571	-1.2257	-0.8194	-0.87043	0.16121	-1.4073	0.8866	0.18321	1.5298	-1.689	-2.0891	-1.073	-1.2065	-1.1065	-0.7596	1.0626	0.74137	1.2422	-1.1389
VIT_00s0246g00100	Vv00s0246g00100	ORF185	0.22087	0.40441	0.1046	0.60231	0.17105	0.54557	0.7693	0.1271	0.26774	0.11356	0.27617	0.065381	0.54775	0.83757	1.4837	-0.59732	-1.1256	-0.1829	-0.61556	-0.7417	-0.45874	2.8145	2.1817	3.1735	0.73417	0.10467	2.0763	0.81181	0.028562	0.13511	0.56318	1.0321	1.5494	0.43671	0.78067	0.72882	-0.15121	-0.014582	0.038654	0.032295	0.0033739	-0.61396	-0.31374	-0.46286	0.3952	0.35983	0.71931
VIT_00s0246g00120	Vv00s0246g00120		0.18447	-0.099875	-0.17638	-0.03667	0.11324	0.013092	0.0080538	0.20994	-0.44447	0.012287	0.0027568	0.23125	-0.049699	0.3486	0.07147	-0.19256	-0.13835	0.011731	0.10557	0.096617	-0.18592	-0.086235	0.12539	0.2778	0.078594	0.64297	0.19037	0.30776	3.0042	1.3529	2.1992	1.2625	2.0421	1.3471	0.78126	2.8713	3.7507	-0.40186	-1.6177	0.14261	-1.2686	-0.7815	-1.1374	2.9337	2.2431	2.9929	1.1583
VIT_00s0246g00210	Vv00s0246g00210	Ribosomal protein S10	0.5913	0.76823	-0.088328	-0.40698	-0.15888	-0.66174	0.10031	-0.25711	-0.10455	-0.13866	-0.21767	-0.66118	0.58944	0.12398	1.0577	-1.7485	-1.4928	-1.2486	-0.86358	-1.3744	-0.7072	1.272	0.65474	1.6114	0.092146	-0.29959	0.87971	-0.57032	-0.8064	-1.0196	0.16999	-2.2145	0.49948	-0.62294	-1.3507	0.026115	0.24823	0.18915	0.19653	0.15425	0.34171	-1.0229	-0.60732	-0.29197	0.68566	0.64367	1.0381
VIT_00s0246g00220	Vv00s0246g00220	ATPase subunit 8	-0.085861	-0.067304	0.098757	0.21381	0.35476	-0.081695	0.082383	0.22037	0.87166	-0.26982	0.11994	0.26251	0.20011	0.061782	0.36157	-0.75553	-0.58208	-1.0354	-0.68893	-0.48014	0.082644	0.46361	0.36905	0.34081	-0.13026	-1.0767	-0.22304	-1.3229	-0.24921	0.13625	0.19874	0.24624	-0.049392	-0.37231	0.69874	-0.67664	0.25686	-1.7271	-1.4691	-1.6509	-0.60832	-1.1708	-0.27154	0.49742	0.0074564	0.61787	-0.5611
VIT_00s0246g00230	Vv00s0246g00230	Uncharacterized mitochondrial protein AtMg01280	-0.11068	-0.40529	-0.0067021	-0.062952	0.27433	-0.44126	0.34361	-0.0066101	1.4401	0.026077	1.0317	0.52813	0.24632	0.17279	0.27795	-0.66313	-0.76054	-1.9188	-1.0788	-1.1671	-0.050629	1.0692	0.16056	0.20124	-0.12074	-0.1674	-0.062863	-0.017193	0.53808	0.14063	0.12348	0.22475	0.46337	-0.40039	-0.14143	-0.055501	0.65754	-0.79668	-0.47229	-0.49533	0.2867	-0.45145	0.46223	1.5754	0.9767	1.7228	-0.096809
VIT_00s2608g00010	Vv00s2608g00010		-0.1047	-0.0012707	-0.033382	-0.215	-0.032919	-0.049578	0.079959	0.086821	-0.027809	-0.40391	-0.35551	-0.40287	-0.37719	-0.37117	-0.20945	-0.33556	-0.50501	-0.8118	-0.81672	-0.75828	0.37785	0.61596	0.35063	0.44411	-0.33949	-0.80362	-0.33482	-0.86595	-0.18729	-1.1838	-0.92363	-1.1935	-0.58329	-1.3624	0.0056388	-0.56521	0.73221	-1.4123	-1.5444	-1.1445	-1.2647	-1.4098	-1.1196	0.51004	-0.15215	0.82437	-0.95234
VIT_00s2608g00020	Vv00s2608g00020
VIT_00s0301g00080	Vv00s0301g00080	Putative uncharacterized protein	0.16144	0.51778	0.24724	0.4263	0.16173	-0.14197	0.065278	-0.053633	0.1398	0.63275	0.60937	-0.98168	-0.7846	-0.8388	0.1954	0.019141	-0.18581	0.31299	0.18993	0.092746	0.447	-0.74746	-0.15878	-0.20459	-0.33854	-0.14589	-0.070245	-0.32371	-0.84669	-1.5619	-1.8054	-1.9544	-1.6888	-1.9781	-1.9674	-0.24266	0.81253	-0.64931	-0.81161	-0.93245	-0.43551	-1.0745	-0.41893	0.71828	1.4723	0.66374	0.71695
VIT_00s0317g00140	Vv00s0317g00140	Protein binding protein, putative	0.11039	-0.1115	0.37421	0.30847	0.35408	1.3179	-0.050525	-0.07466	-0.18182	0.55737	0.20736	-0.04774	-0.52624	-0.40621	-0.33957	-0.41222	-0.36954	-0.43057	-0.38146	-0.37605	-0.34523	-0.19026	-0.16379	-0.14065	0.1502	-0.022357	0.12143	-0.29066	-0.14722	-0.26666	-0.59578	-0.41351	-0.31614	-0.22901	0.03734	0.020811	0.38362	0.067581	-0.3151	0.51988	-0.35655	0.98893	1.6	0.31361	0.062872	-0.37857	-0.15796
VIT_00s0332g00010	Vv00s0332g00010	Maturase	0.14205	0.08832	0.10299	0.16913	0.14832	-0.069316	0.40544	0.38888	0.12468	-0.10069	0.077538	0.14732	0.31175	0.18018	-0.30757	-0.34406	-0.16065	-0.2035	-0.16275	-0.2328	-0.12881	-0.00020646	0.31453	0.37308	-0.37334	-0.26976	-0.39466	0.096929	-0.022843	-1.0096	-0.85132	-0.62727	-0.48994	-1.3346	0.69195	-0.015106	1.3641	-1.2844	-1.9567	-0.76494	-0.65362	-1.0179	-0.35009	1.6913	1.2612	1.8096	-0.39065
VIT_00s0332g00030	Vv00s0332g00030		0.25979	0.43929	-0.25955	0.02223	-0.2887	0.12157	0.16844	-0.55643	-0.59512	-0.48282	-0.093631	-0.90489	1.0637	0.40525	1.5582	-1.9113	-2.2523	-1.4223	-1.1122	-1.0158	-0.54738	1.5349	1.0092	1.7124	-0.68128	-1.032	1.1701	-0.4403	-0.17274	-0.93635	-0.59653	-2.1348	0.13053	-1.0788	-1.137	-0.38562	0.39119	0.21313	0.64431	0.23077	0.40101	-0.79795	-0.71021	-0.56652	0.30412	0.47906	0.37733
VIT_00s0332g00060	Vv00s0332g00060	ATP synthase subunit beta (Fragment)	-0.20069	-0.19291	-0.080858	0.33201	0.19514	-0.66539	0.076251	-0.19402	-0.17815	-0.74451	-0.20663	-1.1292	-1.062	-1.0972	-0.045562	-1.4185	-1.5686	-2.1001	-1.2171	-1.1796	0.78779	0.70583	0.21215	0.48871	0.036396	0.42096	0.042256	0.48578	0.69853	0.19962	0.035539	0.11943	0.073217	-0.095956	-0.018488	0.82388	1.6833	0.2278	-0.34622	0.5196	0.05705	-0.37176	0.34447	2.9259	2.2714	3.2219	0.58636
VIT_00s0332g00160	Vv00s0332g00160	NADH dehydrogenase subunit 7	0.059342	0.0031737	0.10618	-0.028915	0.15672	0.050563	0.14266	0.13092	-0.060437	-0.099407	-0.18278	0.23826	0.089746	0.1425	-0.2061	-0.25623	-0.47498	-0.3071	-0.25374	-0.15606	-0.037161	0.30259	0.41181	0.27682	-0.40867	-0.66475	-0.45158	-0.68555	0.12044	-0.67965	-0.32108	-0.38499	0.17742	-0.54769	0.14529	-0.43473	0.58024	-1.5065	-1.3573	-0.68823	-0.85622	-0.47755	-0.24461	1.3382	0.91582	1.5862	-0.85294
VIT_00s0396g00010	Vv00s0396g00010	Photosystem II CP43 chlorophyll apoprotein (Fragment)	0.28828	0.33001	0.35968	0.79213	0.36975	0.74169	-0.36211	-1.4767	-1.1265	-1.3279	-1.0031	-1.5833	0.037514	-0.38504	0.93223	-1.1469	-1.4872	-0.65163	-0.70894	-0.78678	-0.56418	2.0531	1.5901	2.2173	0.54542	0.25969	2.7481	0.52142	0.75663	0.44908	-0.20955	-1.3016	0.26202	0.10744	0.37056	0.18882	0.065743	0.34234	0.16125	0.1608	0.10399	0.1312	-0.025922	-0.096722	0.55722	0.78554	0.84041
VIT_00s0396g00020	Vv00s0396g00020	NADH dehydrogenase I subunit 1	-0.072336	-0.078116	-0.17027	-0.029397	0.028042	0.17821	-0.21024	-0.063542	0.3343	-0.046333	0.068253	0.12023	0.12765	0.12222	-0.038886	-0.19215	-0.27214	-0.063459	-0.059999	0.26353	1.6306e-05	0.254	0.38852	0.52854	-0.020582	-0.18441	-0.056127	-0.80991	-1.2341	-0.98139	-1.1691	-1.0066	-1.2358	-1.7153	-0.0851	-1.7537	-0.4654	-2.0549	-2.0374	-1.8453	-1.2308	-1.6068	-1.2533	0.55654	-0.084401	0.60009	-0.41163
VIT_00s0438g00020	Vv00s0438g00020	ATP synthase subunit 9, mitochondrial	-0.014026	-0.192	0.29875	0.55057	0.40375	0.024269	0.34939	0.68798	0.3319	-0.50515	-0.11477	-0.75649	-1.1013	-0.86668	0.35625	-1.4192	-1.1129	-0.91906	-0.71118	-1.3282	0.8392	-0.36825	0.21038	0.35126	-0.57401	-0.30415	-0.12801	0.16807	1.6862	1.0283	1.4519	1.221	1.3662	0.64955	0.87921	1.826	2.9764	-0.034777	-1.1894	0.079912	-0.18003	-0.43605	-0.034041	2.7747	2.2762	2.7982	0.48109
VIT_00s0505g00030	Vv00s0505g00030	Orf300 protein	0.006476	-0.022738	0.21131	0.35096	0.40975	0.20762	0.48018	0.37299	-0.53785	-0.20273	0.34977	0.22381	0.15702	0.20997	0.51217	-0.15834	-0.25253	-0.032563	-0.096285	0.14963	0.62284	0.13076	0.080634	0.21507	-0.20985	-0.10699	-0.19147	-0.23502	-0.19305	0.23612	-0.043595	0.42634	0.14509	-0.11919	0.57378	-0.3807	-0.057063	-0.30718	-0.14583	-0.32993	0.31439	0.10618	-0.095527	0.80835	0.30062	0.94906	-0.39637
VIT_00s0505g00040	Vv00s0505g00040	Putative uncharacterized protein	-0.16601	-0.069958	0.047132	0.0059187	0.12272	0.067086	0.11113	0.11933	0.09628	0.021711	0.19941	0.25334	0.19777	0.19303	0.26772	-0.066496	-0.14084	-0.11133	-0.087424	-0.05702	0.11593	0.27153	0.21471	0.43335	0.023669	-0.51491	-0.076857	-0.42802	0.74009	0.068729	0.28408	0.19162	0.34924	0.059741	0.5345	0.81985	0.88314	-0.74766	-1.3797	-0.4255	-0.60138	-0.51301	-0.56538	2.4124	1.7216	2.6183	0.11161
VIT_00s0629g00010	Vv00s0629g00010	NADH-ubiquinone oxidoreductase chain 4 (Fragment)	0.12677	0.19678	-0.13872	-0.019297	-0.14509	0.081328	0.48706	0.064742	-0.2025	-0.066702	0.069071	-1.1645	0.72852	0.27051	1.6084	-1.7532	-1.904	-1.2395	-1.2449	-1.7729	-1.3025	1.4523	0.86448	1.6033	0.16826	-0.54277	1.3389	-0.038	0.87555	-0.6832	-0.57733	-2.8523	-0.57819	-1.5662	-1.3	-0.72032	0.46221	0.6238	0.74359	0.10353	0.15213	-0.95642	-0.71791	-0.4801	0.61368	0.66758	0.93798
VIT_00s0629g00020	Vv00s0629g00020	NADH-ubiquinone oxidoreductase chain, putative	-0.043609	0.045221	0.064683	-0.016135	-0.050106	0.19682	-0.15368	-0.1374	0.47198	0.024665	0.14964	0.1061	0.16827	0.27889	0.33578	0.043614	0.15408	0.36707	0.1833	0.11204	-0.17211	-0.050271	0.51457	0.57407	0.30381	0.65093	0.19528	0.55224	0.73273	0.31265	0.2214	0.19491	0.25202	-0.033114	1.0747	0.60598	0.92988	-0.96052	-1.1096	-0.61525	-0.63418	-0.67326	-0.44122	2.2578	1.7015	2.5195	-0.78407
VIT_00s0733g00010	Vv00s0733g00010	ATP synthase subunit alpha	0.3399	0.24481	-0.27253	-0.32781	-0.28937	-0.35281	-0.81384	-0.86252	-0.85899	-0.29707	-0.27932	-1.0181	1.2908	-1.192	-0.17452	-2.0227	-1.6102	-1.7789	-0.75673	-1.3536	-0.72194	0.11718	-0.44133	0.14047	-0.20317	-0.66871	-0.003343	-0.5791	-0.8885	-0.82011	-0.86014	-2.8739	-0.65151	-0.87807	-1.2172	-0.2012	0.77616	0.44252	0.67304	0.13238	0.28103	-0.424	-0.30474	-0.029444	0.16659	0.26513	0.47295
VIT_00s0873g00010	Vv00s0873g00010	Ribosomal protein S12	0.47065	0.3229	-0.27734	-0.66341	-0.21103	-0.54542	1.6603	0.57804	0.98916	0.63048	0.94685	0.32638	0.63692	1.5337	2.3091	-0.57497	-0.90509	-0.045593	-0.62599	-0.85196	-0.46755	2.5836	2.1819	2.6087	-0.12968	0.078676	3.4511	0.76909	1.0772	1.3329	0.08338	-0.77769	-0.22766	0.36479	0.22011	0.99735	-0.53853	-0.25094	-0.15784	0.34813	-0.018802	-1.3809	-1.4267	-1.1203	0.48378	0.42356	0.72609
VIT_12s0055g00200<br>VIT_12s0055g00180	Vv12s0055g00180		-0.097071	-0.17393	0.016479	-0.42342	-0.043295	-0.24283	0.54156	0.50453	0.56786	0.62203	0.63544	0.76354	0.77296	0.040031	-0.62736	0.42429	0.62746	0.73083	-0.083071	-0.5052	0.037703	-0.73355	-0.61176	-0.84204	0.51141	0.32455	0.25556	1.3049	1.5754	1.7663	1.3725	0.53824	0.12163	1.1521	-0.040003	1.0053	-1.5667	-1.5805	-1.6276	0.33111	0.015784	0.082796	0.028176	0.38745	0.024415	-0.070196	-0.018405
VIT_00s0504g00010<br>VIT_00s0275g00010	Vv00s0275g00010	Photosystem II D2 protein, putative	0.079934	-0.013162	0.84461	0.42156	1.1738	-0.19849	-0.22781	-0.14691	0.54996	-0.71379	-0.038661	-1.459	-1.5492	-1.3869	-0.27771	-0.25787	-0.6011	-0.95416	-0.87106	-0.68702	1.1899	-0.4683	0.30413	0.22095	-0.22409	-1.1475	-0.25477	-1.4499	-1.0951	-1.7092	-1.4187	-1.1994	-0.89741	-1.6174	0.15069	-1.4213	-0.11404	-2.397	-2.5606	-1.9794	-1.8235	-1.5757	-1.5021	-0.26076	-0.71844	-0.14618	-0.99243
VIT_00s0246g00110<br>VIT_00s0332g00170	Vv00s0332g00170	NADH dehydrogenase [ubiquinone] iron-sulfur protein 2 (Fragment)	0.55934	0.69504	-0.042439	0.36802	-0.053974	0.35669	0.9897	0.68408	0.8402	0.85029	0.98649	0.73225	1.0552	0.77595	0.93139	-0.29538	-0.69531	0.046003	-0.33716	-0.34898	-0.20816	2.7953	2.043	3.138	-0.39163	-0.72629	1.1446	-0.37956	-0.79021	-0.48364	-0.50447	-1.6405	-0.41263	-0.5458	-0.69514	-0.25981	0.80129	0.32993	0.46552	0.17371	0.12159	-0.90003	-0.55656	-0.35625	0.25716	0.44526	1.0004
VIT_00s0125g00020<br>VIT_13s0073g00590	Vv13s0073g00590	Uncharacterized mitochondrial protein AtMg00030	-0.20021	-0.36415	0.25826	0.40528	0.25402	0.73479	0.76961	1.1055	-0.46799	-0.28119	0.53779	0.75369	0.56678	0.95035	-0.051843	-0.76208	-0.49563	0.14297	-0.34016	0.49247	0.8631	1.0535	0.62337	0.63344	0.023301	0.3631	0.13895	0.17822	0.17162	0.43875	-0.14089	0.53306	0.19231	0.061243	0.93806	0.73742	1.4667	-1.0443	-0.96927	-0.78777	0.23155	-0.85021	0.49061	0.69152	0.33079	0.91703	-1.6422
VIT_00s0246g00060<br>VIT_00s0332g00130	Vv00s0332g00130	CcmFN	0.36886	0.27456	0.24237	0.54792	0.27713	0.83077	0.95244	0.01978	0.60062	0.38586	1.073	0.6448	0.43284	0.64234	1.5193	-1.0502	-1.5028	-0.36174	-0.99169	-0.17661	-0.096872	2.2465	1.7083	2.4682	-0.46476	-0.40398	2.8928	0.40234	0.44665	0.76917	-0.28757	-0.64029	0.2554	0.078288	0.089186	0.17656	-0.50877	0.44468	0.082358	0.056593	-0.032283	-0.69075	-0.70933	-0.69708	0.90061	1.0963	0.85165
VIT_15s0024g01830<br>VIT_18s0041g01580<br>VIT_18s0041g01510	Vv18s0041g01510	Uncharacterized protein	-0.086714	-0.035081	-0.067614	0.027532	-0.08376	-0.026944	0.0086688	0.057525	0.048697	0.0199	-0.065169	-0.066272	-0.05014	0.10618	0.076205	-0.10359	-0.15912	-0.11376	-0.080009	-0.073561	-0.095895	-0.17529	-0.22462	-0.033679	-0.022041	0.016617	0.86406	-0.12644	0.15989	0.026205	-0.13702	-0.12207	-0.051753	-0.12454	-0.056447	-0.13909	-0.13088	-0.31801	-0.27699	-0.15227	0.17455	-0.35528	-0.40898	-0.51629	3.2399	3.4736	3.2941
[truncated: 204 more columns]

## Sheet: VespucciData_genesDOWNREG_20h
LocusTag	Gene name	Gene Description	GSM786241.ch1-vs-GSM786240.ch1	GSM786242.ch1-vs-GSM786240.ch1	GSM786243.ch1-vs-GSM786240.ch1	GSM786244.ch1-vs-GSM786240.ch1	GSM786245.ch1-vs-GSM786240.ch1	GSM786246.ch1-vs-GSM786240.ch1	GSM786247.ch1-vs-GSM786240.ch1	GSM786248.ch1-vs-GSM786240.ch1	GSM786252.ch1-vs-GSM786249.ch1	GSM786253.ch1-vs-GSM786249.ch1	GSM786254.ch1-vs-GSM786249.ch1	GSM786255.ch1-vs-GSM786249.ch1	GSM786256.ch1-vs-GSM786249.ch1	GSM786257.ch1-vs-GSM786249.ch1	GSM786261.ch1-vs-GSM786258.ch1	GSM786262.ch1-vs-GSM786258.ch1	GSM786263.ch1-vs-GSM786258.ch1	GSM786264.ch1-vs-GSM786258.ch1	GSM786265.ch1-vs-GSM786258.ch1	GSM786266.ch1-vs-GSM786258.ch1	GSM786249.ch1-vs-GSM786240.ch1	GSM786258.ch1-vs-GSM786240.ch1	GSM852230.ch1-vs-GSM852229.ch1	GSM852231.ch1-vs-GSM852229.ch1	GSM852232.ch1-vs-GSM852229.ch1	GSM852233.ch1-vs-GSM852229.ch1	GSM852234.ch1-vs-GSM852229.ch1	GSM852235.ch1-vs-GSM852229.ch1	GSM881646.ch1-vs-GSM881643.ch1	GSM881647.ch1-vs-GSM881643.ch1	GSM881648.ch1-vs-GSM881643.ch1	GSM881649.ch1-vs-GSM881643.ch1	GSM881650.ch1-vs-GSM881643.ch1	GSM881651.ch1-vs-GSM881643.ch1	GSM881652.ch1-vs-GSM881643.ch1	GSM881653.ch1-vs-GSM881643.ch1	GSM881654.ch1-vs-GSM881643.ch1	GSM881553.ch1-vs-GSM881550.ch1	GSM881554.ch1-vs-GSM881550.ch1	GSM881555.ch1-vs-GSM881550.ch1	GSM881556.ch1-vs-GSM881550.ch1	GSM881557.ch1-vs-GSM881550.ch1	GSM881558.ch1-vs-GSM881550.ch1	GSM881559.ch1-vs-GSM881550.ch1	GSM881560.ch1-vs-GSM881550.ch1	GSM881561.ch1-vs-GSM881550.ch1	GSM881523.ch1-vs-GSM881520.ch1
			test_GSE31674_2003_EL33/ref_GSE31674_2003_EL33	test_GSE31674_2003_EL33/ref_GSE31674_2003_EL33	test_GSE31674_2003_EL34/ref_GSE31674_2003_EL33	test_GSE31674_2003_EL34/ref_GSE31674_2003_EL33	test_GSE31674_2003_EL34/ref_GSE31674_2003_EL33	test_GSE31674_2003_EL36/ref_GSE31674_2003_EL33	test_GSE31674_2003_EL36/ref_GSE31674_2003_EL33	test_GSE31674_2003_EL36/ref_GSE31674_2003_EL33	test_GSE31674_2005_EL34/ref_GSE31674_2005_EL33	test_GSE31674_2005_EL34/ref_GSE31674_2005_EL33	test_GSE31674_2005_EL34/ref_GSE31674_2005_EL33	test_GSE31674_2005_EL36/ref_GSE31674_2005_EL33	test_GSE31674_2005_EL36/ref_GSE31674_2005_EL33	test_GSE31674_2005_EL36/ref_GSE31674_2005_EL33	test_GSE31674_2006_EL34/ref_GSE31674_2006_EL33	test_GSE31674_2006_EL34/ref_GSE31674_2006_EL33	test_GSE31674_2006_EL34/ref_GSE31674_2006_EL33	test_GSE31674_2006_EL36/ref_GSE31674_2006_EL33	test_GSE31674_2006_EL36/ref_GSE31674_2006_EL33	test_GSE31674_2006_EL36/ref_GSE31674_2006_EL33	ref_GSE31674_2005_EL33/ref_GSE31674_2003_EL33	ref_GSE31674_2006_EL33/ref_GSE31674_2003_EL33	test_GSE34634_EL31/ref_GSE34634_EL31	test_GSE34634_EL31/ref_GSE34634_EL31	test_GSE34634_EL34/ref_GSE34634_EL31	test_GSE34634_EL34/ref_GSE34634_EL31	test_GSE34634_EL34/ref_GSE34634_EL31	test_GSE34634_EL38/ref_GSE34634_EL31	test_GSE36128_skin_EL35/ref_GSE36128_skin_EL32	test_GSE36128_skin_EL35/ref_GSE36128_skin_EL32	test_GSE36128_skin_EL35/ref_GSE36128_skin_EL32	test_GSE36128_skin_EL36/ref_GSE36128_skin_EL32	test_GSE36128_skin_EL36/ref_GSE36128_skin_EL32	test_GSE36128_skin_EL36/ref_GSE36128_skin_EL32	test_GSE36128_skin_EL38/ref_GSE36128_skin_EL32	test_GSE36128_skin_EL38/ref_GSE36128_skin_EL32	test_GSE36128_skin_EL38/ref_GSE36128_skin_EL32	test_GSE36128_flesh_EL35/ref_GSE36128_flesh_EL32	test_GSE36128_flesh_EL35/ref_GSE36128_flesh_EL32	test_GSE36128_flesh_EL35/ref_GSE36128_flesh_EL32	test_GSE36128_flesh_EL36/ref_GSE36128_flesh_EL32	test_GSE36128_flesh_EL36/ref_GSE36128_flesh_EL32	test_GSE36128_flesh_EL36/ref_GSE36128_flesh_EL32	test_GSE36128_flesh_EL38/ref_GSE36128_flesh_EL32	test_GSE36128_flesh_EL38/ref_GSE36128_flesh_EL32	test_GSE36128_flesh_EL38/ref_GSE36128_flesh_EL32	test_GSE36128_pericarp_EL32/ref_GSE36128_pericarp_EL29
			GSE31674	GSE31674	GSE31674	GSE31674	GSE31674	GSE31674	GSE31674	GSE31674	GSE31674	GSE31674	GSE31674	GSE31674	GSE31674	GSE31674	GSE31674	GSE31674	GSE31674	GSE31674	GSE31674	GSE31674	GSE31674	GSE31674	GSE34634	GSE34634	GSE34634	GSE34634	GSE34634	GSE34634	GSE36128	GSE36128	GSE36128	GSE36128	GSE36128	GSE36128	GSE36128	GSE36128	GSE36128	GSE36128	GSE36128	GSE36128	GSE36128	GSE36128	GSE36128	GSE36128	GSE36128	GSE36128	GSE36128
			GEO	GEO	GEO	GEO	GEO	GEO	GEO	GEO	GEO	GEO	GEO	GEO	GEO	GEO	GEO	GEO	GEO	GEO	GEO	GEO	GEO	GEO	GEO	GEO	GEO	GEO	GEO	GEO	GEO	GEO	GEO	GEO	GEO	GEO	GEO	GEO	GEO	GEO	GEO	GEO	GEO	GEO	GEO	GEO	GEO	GEO	GEO
			affymetrix	affymetrix	affymetrix	affymetrix	affymetrix	affymetrix	affymetrix	affymetrix	affymetrix	affymetrix	affymetrix	affymetrix	affymetrix	affymetrix	affymetrix	affymetrix	affymetrix	affymetrix	affymetrix	affymetrix	affymetrix	affymetrix	nimble	nimble	nimble	nimble	nimble	nimble	nimble	nimble	nimble	nimble	nimble	nimble	nimble	nimble	nimble	nimble	nimble	nimble	nimble	nimble	nimble	nimble	nimble	nimble	nimble
VIT_10s0116g00520	Vv10s0116g00520	Xyloglucan endotransglucosylase/hydrolase protein A, putative	0.065061	0.031902	0.056892	0.032791	0.041784	0.15093	0.1335	0.16648	-0.061792	-0.16362	0.086986	0.13358	-0.037476	-0.051491	0.010936	-0.14056	-0.12542	-0.20293	-0.085913	-0.096732	-0.11625	-0.040009	-0.10095	0.11388	-0.10789	0.31161	-0.048839	-1.1954	-0.8654	-0.91009	-0.86204	-0.81827	-0.86869	-0.82908	-0.94745	-0.39349	-0.17517	-1.6908	-1.5904	-1.52	-1.1402	-1.1547	-1.1723	-0.90649	-0.63637	-0.9693	-0.4763
VIT_10s0003g00910	Vv10s0003g00910		0.058747	0.095894	0.088734	0.26477	0.17371	-0.44795	-0.020509	0.56538	0.60161	0.71789	0.58233	0.52657	-0.053227	-0.044626	-0.26277	0.026928	-0.066621	0.10365	-0.0068638	0.069979	-0.089087	-0.39648	-0.59111	-0.57244	-0.50446	-0.50002	-0.61887	-0.36399	0.047675	0.18661	-0.67622	-0.92835	-0.8082	-0.82983	-0.92774	-0.77826	-0.16348	-0.3398	-0.051869	-0.046462	0.10741	-0.81056	-0.78989	-0.79431	0.45935	0.33312	0.76608
VIT_10s0003g02440	Vv10s0003g02440		-0.1883	-0.22325	-0.39662	-0.29379	-0.70558	-0.55071	-0.50223	-0.47439	-0.80472	-0.39523	-0.41617	-1.0232	-1.0318	-1.1668	-1.4133	-1.515	-1.8306	-2.587	-1.9424	-1.964	-0.17144	0.69702	0.035472	-0.25178	-0.7671	-0.53202	-0.69733	-0.56527	-0.40782	-0.6091	-0.49596	-0.63869	-0.67088	-0.64277	-0.38333	-0.35569	-0.43784	-1.6779	-1.5334	-1.718	-1.2372	-1.4214	-1.2738	-1.0635	-0.89956	-1.1225	-0.76733
VIT_10s0042g00240	Vv10s0042g00240	RGC2 resistance protein 5A (Fragment)	0.25723	-0.044266	-0.47013	-0.62915	-0.36333	-0.77184	0.399	0.42935	0.57587	0.4811	0.50539	0.55636	0.12766	0.10359	0.027472	0.3377	0.34417	0.34019	0.13085	0.15733	0.15685	-0.42764	-0.30028	-0.36151	-0.34274	-0.30368	-0.74296	-0.51675	-0.010947	-0.032606	-0.56401	-0.84466	-0.69368	-0.25319	-0.78414	-0.62511	-0.15441	-0.1413	-0.46935	-0.1546	0.0041941	-0.26125	0.34687	0.18431	-0.21136	-0.12506	-0.24978
VIT_10s0042g00460	Vv10s0042g00460		-0.13599	-0.01884	0.089326	0.012094	0.16351	0.10425	-0.25542	-0.60724	-0.3326	-0.23704	-0.30373	0.04013	-0.63658	-0.28058	-0.52345	-0.32413	-0.61241	-0.48601	-0.38554	-0.43792	-0.45896	0.26154	-0.15439	0.25707	-0.9886	-1.1498	0.46299	-1.9837	-1.8923	-1.7014	-1.9526	-1.3193	-0.68804	-1.7422	-1.0729	-1.9529	2.2365	-0.83585	1.482	0.017193	0.61244	-0.03889	-0.47638	0.0078304	-0.55868	-0.45427	-0.48143
VIT_10s0042g00530	Vv10s0042g00530	Putative uncharacterized protein	0.14208	0.2421	0.28914	-0.7665	0.12692	-0.58895	0.16017	0.14617	0.22544	0.42087	0.39486	0.4007	0.89233	0.3161	-0.32593	0.37242	0.19326	0.13289	0.56505	0.46148	0.71853	0.41193	0.42322	0.39469	-0.43195	-0.5264	-0.39057	0.022649	0.14618	0.4481	1.3951	-0.15807	-0.67779	0.10189	-0.57633	0.47977	-0.63347	-0.41282	-0.69003	0.077465	0.033651	-0.33727	0.80071	-0.10078	0.2094	0.18145	0.43832
VIT_11s0016g02800	Vv11s0016g02800	Myo-inositol oxygenase	-0.23948	-0.4222	-0.25686	-0.31754	-0.30557	-0.36352	-0.50131	-0.34443	-0.38576	-0.24003	-0.51306	-0.86416	0.25558	-0.28366	-0.18012	-0.14883	-0.24863	0.41601	-0.041767	0.75831	0.014229	-0.54416	0.051442	0.1255	-3.6795	-3.3814	-3.5984	-3.1724	0.058744	-1.6323	-0.958	-1.9959	-2.0688	-1.4508	-2.3247	-1.7353	-1.6439	-0.19396	-2.07	-1.4807	-2.1796	-1.7062	-1.8446	-2.2482	-1.7881	-2.1954	-0.4226
VIT_11s0016g03220	Vv11s0016g03220	RNA-dependent RNA polymerase family protein	0.010219	-0.64905	-1.1242	-0.85666	-1.1254	-1.0229	-0.95197	-0.075104	-0.51191	-0.68486	-0.65973	-0.57013	-0.60312	-0.51899	-0.75719	-0.17345	-0.060413	-0.20289	-0.70956	-0.68676	-0.78489	-0.98769	-1.0883	-1.0957	-0.13967	-0.30708	-0.44653	-0.034349	-0.049485	-0.027067	-0.89353	-1.2122	-1.0219	-0.26538	-0.95474	-0.27571	0.02037	-0.79662	-0.0028906	-0.04054	-0.071984	-0.59371	-0.78478	-0.42407	-0.5553	-0.52494	-0.32164
VIT_11s0016g05830	Vv11s0016g05830		0.1123	-0.062077	-0.61149	-0.68117	-0.75356	-2.7783	-2.3736	-2.6902	-0.34553	-0.50936	-0.16337	-3.2227	-3.2408	-3.2896	-0.49347	-0.46481	-0.44686	-2.8633	-2.9027	-3.2833	0.27641	0.22254	0.010691	-0.0023956	-1.0271	-1.4735	-1.0415	-5.677	-3.2961	-2.8917	-3.3409	-3.5618	-3.586	-3.4927	-2.9139	-2.5513	-2.0677	-5.9021	-5.7323	-5.7934	-4.6307	-5.0226	-4.7642	-4.2403	-4.087	-4.2322	-0.50414
VIT_11s0016g05840	Vv11s0016g05840	Putative proline-rich protein (Fragment)	0.1038	0.19611	-0.37195	-0.56069	-0.65671	-2.5328	-1.8279	-2.1538	-0.56757	-1.0038	-0.32325	-3.1672	-3.2162	-3.2167	-0.68692	-0.67656	-0.90548	-3.9661	-3.7084	-3.6864	0.67115	0.78676	0.03893	-0.072991	-0.58604	-0.39406	-0.65907	-6.1523	-5.4834	-3.573	-5.9654	-6.6101	-6.6139	-6.37	-4.63	-4.7107	-3.3869	-6.7928	-6.3548	-6.5651	-6.0147	-6.4685	-6.0455	-5.6636	-5.3137	-5.4274	-1.0643
VIT_11s0052g01340	Vv11s0052g01340		0.15484	0.24806	0.66347	0.34631	0.46322	0.16229	-0.35842	-0.64885	-0.54148	-0.59975	-0.6581	-0.55041	0.022578	-0.43429	-0.2	0.63293	0.18492	0.44365	0.32972	0.54886	0.38123	-0.071219	-0.10588	-0.12331	0.30105	0.29014	0.085385	0.35301	0.49771	0.78159	1.2974	1.2607	1.3031	0.33709	0.28022	0.36739	-1.0894	-1.148	-1.0343	0.18534	-0.20988	0.56428	0.21464	-0.37172	-0.068907	0.06982	0.18525
VIT_11s0052g01300	Vv11s0052g01300		0.34013	0.47491	0.99399	0.52139	-0.032748	0.09465	-0.03477	0.10415	-0.58111	-0.081995	0.31338	-0.69933	-0.48044	-0.65859	0.12663	-0.51165	-0.14743	1.2408	0.91124	1.0469	0.37539	-1.6791	0.074203	0.22291	1.1698	0.93398	1.0511	-1.3714	0.8014	0.78218	0.98527	0.80384	0.51606	0.80468	0.19214	0.87218	0.79596	0.37086	-0.04396	0.51885	-0.023206	0.28708	0.053554	0.21266	0.33738	-0.048179	2.3989
VIT_11s0052g01260	Vv11s0052g01260		0.49865	0.84079	0.21374	0.041559	-0.44343	-0.91743	-0.66119	-0.78136	-0.20759	0.084557	0.28477	-0.14995	0.037884	-0.2307	-0.21124	-1.0506	-1.2238	1.7002	0.65131	1.5161	0.060157	-2.4273	0.25411	0.39645	0.71317	0.64277	0.53451	-1.383	0.54894	0.36417	0.38541	0.39241	0.43325	0.46313	0.94062	0.98617	0.61736	0.23709	-0.44706	-0.099048	0.11427	0.51741	0.39404	0.0141	0.20128	0.029436	2.1959
VIT_11s0052g01230	Vv11s0052g01230		0.56566	-2.0642	-0.12406	0.27912	0.57116	-2.1504	-1.5592	-1.9114	1.0067	3.9154	3.4132	-0.05838	0.55623	-0.11512	-0.17407	-0.090693	-0.24319	-0.23387	0.010143	0.12768	-3.5312	-3.5837	0.06879	0.0065443	0.24926	-0.042228	0.18174	0.09121	0.10662	-0.20194	-0.026203	-0.12386	-0.087847	-0.11834	0.3309	0.45834	0.52626	0.38967	0.1788	0.27895	0.67855	0.74778	0.74979	0.51469	0.63776	0.46188	0.63858
VIT_11s0052g01200	Vv11s0052g01200		0.1134	0.45124	1.8596	1.6878	1.7698	-1.3532	0.79116	0.54743	1.4564	1.5533	0.99816	1.2778	1.2538	0.39416	-1.1065	0.68848	-0.47276	0.40354	0.21035	0.71076	0.27499	-0.32661	-0.59843	-1.0319	1.89	-0.11249	2.5449	2.7058	3.7937	3.7673	2.9012	2.5504	2.2017	2.5888	1.4642	1.6195	-3.3295	-3.6236	-3.495	0.6129	-0.46249	-1.3087	0.10092	-1.667	-0.23049	-0.41458	-0.57214
VIT_11s0052g01190	Vv11s0052g01190		-0.12082	-0.0012498	0.99057	1.0313	0.89762	-0.22658	0.34659	0.028686	0.17064	0.06127	-0.19261	0.051413	0.14434	0.50589	0.9464	1.3502	0.54182	1.0141	0.87812	1.0152	1.0736	1.1689	1.2295	1.2358	1.434	0.65828	1.7456	1.5045	1.4363	1.3624	2.2469	2.3053	2.6405	1.4648	1.3309	1.105	-0.94502	-1.0792	-0.99263	0.46498	-0.079529	0.53503	0.89513	0.081953	-0.29007	-0.60402	-0.57736
VIT_11s0052g01180	Vv11s0052g01180	Xyloglucan endotransglucosylase/hydrolase protein 22, putative	0.20874	0.60875	0.29404	0.075721	-0.41064	0.067395	0.052854	0.32377	0.036983	-0.080195	0.38682	-0.10949	0.24208	0.075476	-0.12194	-0.40376	-0.40033	1.3087	0.68168	1.0556	0.30098	-0.85798	0.14708	0.21279	1.6817	1.156	1.6146	-0.53847	1.1391	0.81009	0.98022	0.73494	0.62512	0.79066	0.60888	1.6698	2.0571	0.83082	0.42028	0.7876	0.84516	0.78453	0.74721	1.2577	1.5397	0.928	1.4631
VIT_11s0065g01110	Vv11s0065g01110	Putative uncharacterized protein	0.19356	-0.10814	-0.017702	-0.05385	-0.065072	-0.13433	-0.16803	0.08845	0.067313	-0.041568	-0.13137	0.001945	0.051066	-0.056853	-0.030838	-0.38382	-0.14576	-0.23036	-0.13809	-0.10513	-0.25673	-0.3133	-0.42318	-0.36519	-0.15094	-0.21083	0.28756	-0.28701	-0.10688	0.10009	-0.4923	-0.47744	-0.41521	-0.33413	-0.29624	1.2473	-0.21152	-0.14663	-0.32282	-0.093465	0.096361	-0.59914	-0.71861	-0.5389	0.20254	0.43102	0.13152
VIT_12s0028g01850	Vv12s0028g01850		-0.15058	-0.24817	-0.39934	-0.41448	-0.33036	-0.26306	-0.96545	-0.54389	-0.59204	-0.48643	-0.59663	-0.53477	-0.89599	-0.47843	-0.68324	0.070048	0.016595	0.14697	0.0051249	-0.015246	0.032772	-0.027642	-0.060625	0.090743	-0.17149	-0.1405	-0.048029	-0.29587	0.021944	-0.22191	-0.33569	-0.1926	-0.24291	-0.22028	-0.095311	-0.2195	0.25424	0.53786	0.40279	0.035682	0.076522	0.8217	1.4693	1.7616	0.39296	0.38906	0.22477
VIT_12s0028g01840	Vv12s0028g01840		-0.067813	-0.14455	-0.065153	-0.22468	-0.092601	0.30344	-0.32161	-0.19014	-0.29286	-0.27495	-0.18751	-0.39794	-0.24596	-0.14969	-0.19321	-0.14388	-0.043448	-0.018141	-0.040216	0.018646	-0.080854	0.090106	-0.04913	-0.016997	-0.17245	-0.12639	0.05876	-0.27897	-0.20267	-0.11781	-0.21068	0.01677	0.061868	-0.18784	-0.25953	-0.33005	0.19759	0.11251	-0.01676	-0.036135	-0.1211	0.30298	0.019014	0.19231	-0.1859	-0.095947	0.019669
VIT_12s0034g00280	Vv12s0034g00280		0.25603	0.2091	0.54021	-0.028536	0.21708	-0.012444	0.16665	0.22439	0.2444	0.37903	0.92414	0.16679	0.10417	-0.15669	-0.2233	0.97754	0.99282	0.72444	0.34227	0.60786	0.35602	-0.2449	-0.13742	-0.3181	-0.68236	-0.68624	-0.76088	-0.78143	-0.17862	-0.38417	-0.053936	-0.50437	-0.66078	-0.64457	-0.7263	-0.59639	0.26166	0.13041	-0.2416	0.044006	0.1632	-0.21692	-0.1922	0.097039	0.11271	0.27582	0.52262
VIT_12s0057g00800	Vv12s0057g00800		-0.022547	-0.33081	-1.0916	-0.27018	-1.0242	-0.70942	-0.49363	-0.25721	-0.38171	-0.29001	-0.37909	-0.16413	-0.55574	-0.11139	-0.23269	-1.5196	-1.1181	-1.4808	-0.92398	-1.0361	-0.94049	-0.98549	-1.0147	-1.1007	0.31864	0.19563	-0.30601	-0.58244	0.065721	-0.02098	-0.40474	-0.48421	-0.22823	-0.3932	-0.36135	-0.52353	-1.119	-1.3772	-0.7883	-0.1611	-0.16305	-1.1086	-1.4242	-1.2795	-0.16689	0.32113	-0.053182
VIT_12s0057g00950	Vv12s0057g00950	At2g04495	-0.1739	-0.19844	-1.195	-0.86519	-1.1387	-0.46768	-0.19764	-0.42097	-0.57682	-0.85447	-0.98574	-0.85898	-1.0428	-0.43661	-0.084837	-0.59041	-0.42691	-0.22073	-0.36765	-0.42291	-0.38102	-0.30167	-0.18237	-0.24894	0.36581	0.34324	0.48045	-0.089848	0.57911	0.29943	-0.82764	-0.68741	-0.76595	-0.047252	-0.029715	-0.18879	-0.46748	0.0049669	-0.57665	0.044891	-0.30764	0.76778	-0.28311	0.13017	0.2274	0.35553	0.29108
VIT_12s0142g00800	Vv12s0142g00800		9.5298e-05	-0.70599	-0.53564	-1.7336	-0.68032	-1.99	-0.77029	0.12177	-0.029021	0.0088978	-0.21255	-0.051486	-0.80744	-0.41904	-0.44266	-0.38778	-0.35872	-0.57487	-0.1143	-0.28362	-0.22948	0.2352	-0.066805	0.067068	-0.44672	-0.085399	0.35315	-0.3692	0.26381	0.21367	0.30617	0.8888	0.64961	-0.37475	-0.59227	-0.078972	0.33769	-0.2775	0.35556	0.031077	-0.17686	0.58076	0.3333	1.0561	0.0058521	0.041489	0.050253
VIT_13s0019g04880	Vv13s0019g04880		-0.10213	-0.10083	-0.11299	0.13841	-0.15925	-0.21405	-0.1076	0.17742	-0.018999	-0.1767	-0.45507	-0.084124	-0.5402	0.1244	0.026764	0.0097007	0.31791	0.29943	-0.26155	-0.68697	-0.25532	-0.44158	-0.37288	-0.043051	0.49638	0.0036155	0.31947	0.98031	0.55756	0.98505	0.097068	0.017118	0.53651	0.75019	0.13882	0.5261	-0.30287	-0.5888	-0.17797	-0.27502	-0.38089	-0.076888	-0.4783	-0.64385	0.056679	-0.063661	-0.15286
VIT_13s0019g02530	Vv13s0019g02530		0.11509	-0.87822	-3.9203	-3.9328	-4.018	-4.758	-1.461	-0.61507	-1.3156	-1.4057	-1.8491	-1.1287	-1.1642	-0.76095	-0.3081	-3.8854	-3.3847	-3.6751	-2.6959	-3.3476	-2.5416	-2.3909	-2.2233	-1.9011	-0.93254	-0.88129	-0.10168	-2.1894	-1.4935	-1.6842	-2.134	-2.6079	-2.0181	-2.1096	-1.7098	-2.471	-0.39837	-0.72099	-0.87806	-0.18664	-0.28915	-1.7949	-1.9414	-1.4092	0.14034	0.10588	0.34359
VIT_13s0019g02490	Vv13s0019g02490		0.066221	0.036658	0.18235	0.13781	0.0083338	0.10028	0.17228	0.25574	0.13231	0.093345	0.17223	0.33901	0.30734	0.23404	0.030771	-0.04646	-0.0030221	0.050659	-0.010087	-0.0081697	-0.19645	-0.11416	-0.047023	-1.437	-3.5156	-3.3487	-3.6207	-3.8005	-3.0449	-3.2538	-3.4287	-3.5425	-3.5721	-3.4837	-3.3834	-2.442	-1.625	-3.7119	-3.215	-3.3676	-2.9334	-3.3565	-2.9113	-2.3752	-2.3011	-2.2881	-0.91816
VIT_13s0019g01020	Vv13s0019g01020		0.021978	0.5438	-1.7085	-1.242	-1.6011	-1.4041	-0.26765	-0.46434	-0.44791	-0.42201	-0.49265	-0.4489	-0.52362	-0.22429	0.11977	-1.4391	-1.4105	-1.4323	-1.0409	-1.2645	-0.96516	-0.47503	-0.68529	-0.56273	1.6883	1.5948	1.0691	0.23495	0.6024	-0.18658	1.0517	0.8133	1.3876	0.17364	0.27875	0.43387	-1.4723	-1.2009	-1.0813	-0.092996	0.045527	-0.48875	-0.72267	-0.74304	-0.077222	-0.21862	-0.11004
VIT_13s0047g00740	Vv13s0047g00740		0.17918	0.079363	-0.15486	-0.16607	-0.08684	-0.21981	-0.15482	-0.40006	-0.20554	-0.13141	-0.22742	-0.41764	-0.12881	-0.17973	0.035493	-0.12095	0.055823	-0.2065	-0.031171	0.0038345	0.031668	-0.1819	-0.089692	0.057273	0.29997	0.14443	-0.1248	0.18663	-0.038035	-0.002154	0.0036899	0.071062	0.014227	0.14141	0.40971	0.25433	-0.22308	-0.1159	-0.16452	0.022918	0.14404	0.35711	0.21667	0.12882	0.3253	0.017425	0.23021
VIT_13s0064g00790	Vv13s0064g00790	Putative uncharacterized protein	0.059212	-0.36329	-1.2932	-1.2982	-1.3632	-1.1683	-0.86207	-1.3287	-0.87416	-1.5724	-1.3691	-1.33	-1.6631	-1.1392	-1.1703	-1.3538	-1.1538	-1.2863	-0.83305	-0.92179	-0.8929	-1.0785	-1.1052	-1.1491	-0.19995	0.086416	-0.55507	-1.1565	-0.28473	-0.33038	-1.7314	-2.1558	-2.3627	-1.2912	-1.4095	-1.3088	0.16276	-0.46714	0.20677	-0.24301	-0.22777	0.98814	1.4871	1.6516	-0.7835	-0.74089	-1.0036
VIT_13s0064g00350	Vv13s0064g00350	Putative uncharacterized protein	0.096291	-0.35598	0.146	0.33316	0.11448	0.019822	-0.3161	-0.24093	-0.11184	-0.73957	-0.84762	-0.60752	-1.4041	-0.60377	-1.0451	0.96161	1.2867	1.1523	-0.19393	-0.32105	-0.29394	-0.20711	-0.20977	0.18958	-0.45607	-0.44077	-0.17554	-0.85401	-0.095106	-0.12245	-1.2684	-1.4949	-2.4064	-1.0927	-1.2979	-0.84281	0.6535	-1.2186	0.065313	0.059584	0.13239	0.94611	0.31727	0.91761	-0.60957	-0.52351	-0.72667
VIT_13s0067g00330	Vv13s0067g00330	Amino acid transporter, putative	-0.098244	-0.063377	-0.38905	-0.20848	-0.56197	-0.50677	-0.21527	-0.27717	-1.2026	-0.80856	-0.65808	-0.51948	-0.43785	-0.4931	-0.25236	-0.54736	-0.5471	-0.14537	-0.027372	0.036489	-0.40949	-0.9149	-0.089472	0.041652	-2.1171	-2.1323	-2.1774	-0.84489	-2.3346	-1.2403	-2.2486	-0.89148	-1.8533	-0.85481	-1.0991	-0.82774	-0.68424	-2.0583	-1.5982	-1.9527	-0.37718	-0.93923	-0.50249	-0.80269	-0.90356	-0.48073	-0.95005
VIT_13s0019g00110	Vv13s0019g00110	Putative uncharacterized protein	0.15428	0.08341	0.28811	-0.027926	0.37297	0.15492	0.085177	-0.20965	0.010524	-0.0675	-0.1202	-0.035772	-0.083036	0.043629	-0.025454	-0.044213	-0.24487	-0.18264	-0.22093	-0.098798	0.077883	0.10958	0.32993	0.13848	-0.035041	-0.81075	-0.34207	-0.64306	0.26829	0.38654	0.61103	0.93131	0.99167	0.75424	1.2055	0.48226	0.33761	-0.19629	-0.29273	-0.30704	0.0096663	0.043195	0.040863	-0.1864	-0.234	-0.20528	-0.43658
VIT_13s0019g00750	Vv13s0019g00750		-0.038727	-0.2025	-0.7457	-0.80506	-0.79853	-1.3557	-0.77491	-1.181	-0.3152	-0.872	-0.62822	-2.9366	-2.6974	-2.8362	-0.52634	-0.51632	-0.39335	-3.8378	-3.2065	-3.2074	0.45291	0.49242	-0.022145	0.14618	-3.4102	-3.3825	-3.4517	-3.9342	-1.0759	-1.4787	-1.4807	-2.4843	-2.1621	-2.6783	-2.7323	-1.9236	-1.1779	-3.6148	-3.6797	-3.6062	-3.6212	-3.4208	-3.868	-3.3967	-2.9636	-3.4028	0.80394
VIT_14s0128g00690	Vv14s0128g00690	Germin-like protein 3	-0.10049	-0.26679	-0.26651	0.066713	-0.22246	0.12211	0.052104	0.055173	0.054466	0.049176	0.06425	0.17636	0.0802	0.39002	0.2513	-0.2368	-0.01378	-0.045462	0.002487	0.024266	-0.1777	0.26932	0.23448	0.22034	0.18548	0.3227	0.57416	0.20879	0.26117	-0.1829	0.36566	0.65253	1.0539	-0.11989	0.187	0.42553	-0.21075	-0.43562	0.077795	-0.024391	0.11033	0.017184	-0.12668	-0.069661	0.73756	0.93142	0.87053
VIT_14s0030g01090	Vv14s0030g01090		0.034236	-0.087806	-0.093725	-0.29292	-0.16992	-0.15087	-0.12201	-0.13963	0.10589	0.0053591	0.15941	0.02755	-0.33515	-0.029777	-0.29263	-0.21134	-0.10298	-0.064809	-0.24457	-0.14179	-0.13712	-0.012115	-0.25495	0.009359	-0.47448	-0.47297	0.0040125	-0.55387	-0.078092	0.037603	0.14195	-0.32176	-0.41104	-0.75713	-0.54369	-0.75785	-0.007752	-0.086777	-0.33859	-0.049096	0.18454	-0.040042	-0.1928	0.13382	0.12152	0.31229	0.354
VIT_14s0030g01000	Vv14s0030g01000		0.17172	-0.16095	-0.74767	-1.7312	-0.69063	-1.4614	-0.25492	-1.0965	-0.58133	-1.2843	-0.83432	-1.3293	-1.0353	-0.16695	-0.038333	-0.93678	-0.55981	-0.39245	-0.54035	-0.19924	-0.56256	-0.18588	0.51319	0.085894	-0.82122	-0.28689	0.43791	-1.4027	-0.51398	-0.23348	-0.90855	-0.82339	-0.092795	-0.50951	-0.0097827	-1.2147	0.28967	0.89212	0.069855	-0.084816	0.21721	0.89367	0.39523	0.89123	-1.0426	-0.66314	-0.65657
VIT_14s0060g02330	Vv14s0060g02330	Formin-like protein 11	0.10788	-0.31324	-2.6142	-2.0193	-2.2701	-1.7589	-0.89003	-1.0593	-0.99279	-1.0815	-1.0646	-0.8998	-0.96756	-0.58201	-0.13152	-0.52564	-0.39171	-0.6718	-0.22788	-0.39431	-0.32352	-0.4044	-0.15127	-0.37642	-1.0783	-1.3364	-1.7398	-1.7844	-2.0601	-1.9085	-2.1	-1.7476	-1.2174	-1.0934	-0.5427	-1.5073	2.0398	2.0466	2.1388	0.72613	0.36631	0.82529	1.7499	1.4196	-1.0057	-1.0153	-1.0244
VIT_14s0066g01670	Vv14s0066g01670		-0.11948	-0.1334	0.024736	0.12514	-0.1116	0.28382	0.21658	0.5231	-0.38192	0.4018	-0.25287	-0.054114	-0.069971	0.0065849	0.18493	0.0077736	0.037347	-0.011164	0.048037	-0.093772	0.037019	-0.024111	-0.078114	0.035061	0.20978	0.38516	0.60982	0.32626	0.024482	0.23063	0.40545	0.65265	0.69988	0.31457	0.32496	0.37429	-0.34173	-0.092245	-0.28246	-0.051223	-0.077486	0.21053	0.11327	0.13014	-0.1494	-0.33975	-0.21025
VIT_14s0066g01730	Vv14s0066g01730	Transferase, transferring glycosyl groups, putative	-0.088005	-0.96511	-2.371	-1.8655	-2.1701	-1.8339	-0.84043	-1.0749	-0.88088	-0.99892	-1.0262	-0.88274	-0.94431	-0.69022	-0.34037	-0.089888	-0.25533	-0.147	-0.20952	-0.28536	-0.21234	-0.00042902	-0.15397	-0.13118	-0.084657	0.0068458	0.83767	-0.21264	-0.050309	-0.19908	-0.68971	-0.68992	-0.36807	-0.076504	0.12494	-0.26475	0.019585	0.25164	0.31588	0.28509	0.1422	1.0277	2.1758	1.7055	0.57317	-0.011883	0.49941
VIT_14s0068g00140	Vv14s0068g00140		-0.022333	-0.18953	-0.51364	-0.29662	-0.302	-0.21521	-0.18444	0.09221	0.18108	0.20668	0.34838	-0.23904	-0.014714	0.029213	-0.80377	-1.0108	-0.81817	-1.6187	-1.0917	-1.0744	-0.50777	0.19226	-0.21624	-0.22199	-2.0546	-1.4996	-1.891	-1.6013	-4.3107	-4.8369	-4.8195	-5.1052	-5.1713	-4.9844	-4.5385	-3.51	-2.3243	-0.037881	-0.028224	0.01181	-0.073847	-0.046794	-0.072616	-0.16616	-0.15059	-0.029843	1.2828
VIT_14s0068g00920	Vv14s0068g00920		-0.38133	-0.41061	-0.19393	-0.11649	-0.40889	-0.39487	-0.33299	-0.1641	-2.1872	-0.60502	-0.91489	-0.17124	-0.23105	-0.30123	-1.4826	-1.4993	-1.9273	0.4535	0.055691	0.67342	0.16135	-1.02	-0.0071742	-0.82158	-2.4099	-2.1944	-2.357	-2.7368	-0.4537	-0.47185	-0.333	-0.44678	-0.62032	-0.87342	-1.1816	-0.92422	-1.1056	-4.207	-1.6894	-3.2095	-3.2118	-4.3672	-3.7834	-3.1176	-2.9953	-3.0404	-1.6009
VIT_14s0068g02290	Vv14s0068g02290		-0.023795	-0.43972	-0.80715	-1.1074	-0.91513	-0.88096	0.85711	1.2975	1.4951	1.538	0.90564	1.2234	0.56958	0.59857	0.22948	-0.14875	-0.13987	0.20359	0.35598	-0.033572	-0.10051	-0.37086	-0.31694	-0.48319	-1.0301	-0.98903	1.3677	-0.90577	0.4296	0.50415	-0.17035	-0.27194	-1.0853	-1.0303	-1.625	-0.99313	-0.094311	-0.28557	-0.32869	-0.087679	0.0016345	-0.85635	-1.2343	-0.69088	-1.1887	-0.894	-0.70238
VIT_14s0083g00240	Vv14s0083g00240	Os01g0605400 protein	0.0077286	0.21254	-0.24839	0.14084	-0.15942	-0.29095	-0.028185	0.24274	0.28759	0.54706	0.33046	0.2579	-0.2116	-0.31774	-0.16644	-0.97564	-0.82228	-1.0594	-0.73562	-0.68862	-0.76239	-0.9153	-0.96593	-0.9694	0.20852	0.20388	-0.077028	-0.3748	0.17952	-0.059983	-0.56911	-0.46187	-0.27394	-0.64466	-0.98522	-0.73896	-0.6963	-0.86036	-0.71029	0.073455	-0.080783	-0.94344	-0.77281	-0.61642	0.97981	0.75564	0.86508
VIT_15s0021g02370	Vv15s0021g02370	Putative uncharacterized protein	0.0084213	-0.015892	0.079408	-0.041307	0.032589	0.034349	0.076659	0.7026	0.98375	1.0103	0.89569	0.97123	0.84928	0.27892	-0.2979	-0.075524	-0.030914	-0.10448	0.53981	0.57884	0.61424	-0.064606	-0.26406	-0.18505	-0.73798	-0.80764	-0.84004	-0.67476	-0.1953	0.018674	-0.69009	-1.2308	-1.3502	-0.68546	-1.0046	-0.42458	0.23154	0.12651	0.11353	0.079726	0.10033	-0.76672	-0.60375	-0.30672	-0.10766	0.020434	0.20648
VIT_15s0046g03290	Vv15s0046g03290		-0.053812	-0.098815	-0.47645	-0.4061	-0.52078	-0.44093	-0.027891	-0.17882	-0.059965	-0.058309	-0.085489	-0.017725	-0.28191	-0.1197	-0.12362	0.043054	-0.022594	0.00044499	-0.14813	-0.07692	-0.13186	0.21883	0.016518	0.1912	0.1845	0.14784	1.3166	0.057131	0.13891	0.076703	0.27077	0.30939	0.54626	0.18381	0.15782	0.17803	-0.042207	-0.33306	-0.19745	-0.027542	-0.16108	0.18464	0.14447	0.19673	-0.014694	-0.25635	-0.11207
VIT_15s0046g03240	Vv15s0046g03240	Putative uncharacterized protein	0.004715	0.032876	-0.16265	-0.033106	-0.30327	-0.39397	-0.073691	-0.16666	0.14459	0.18972	0.18599	-0.12735	-0.16425	-0.044942	0.28273	0.23383	0.27545	-0.31973	-0.082966	-0.056193	-0.56545	-0.53064	0.034745	-0.61415	-3.1769	-2.9085	-3.055	-3.0644	-2.5635	-2.1737	-1.9803	-3.2685	-2.7732	-2.8009	-4.2747	-3.4861	-2.558	-0.36948	-0.47214	-0.4633	-0.20524	-0.22534	-0.23514	-0.1007	-0.30029	-0.42343	-0.15928
VIT_15s0046g02750	Vv15s0046g02750		0.12123	0.10006	-2.2228	-1.9864	-2.1647	-2.0037	-0.14569	0.66633	0.54366	-0.037809	0.11668	0.032144	-0.40597	-0.2483	-0.23942	-0.54084	-0.34461	-0.39669	-0.44296	-0.47476	-0.47957	-0.69971	-0.73577	-0.82783	-0.60763	-0.74846	-0.8982	-0.65616	-0.31191	-0.28184	-0.927	-1.2247	-1.1504	-1.0222	-0.94087	-0.97653	0.13188	-0.035382	0.0074098	-0.1328	-0.0863	-0.69751	-0.36841	-0.40031	-0.53991	-0.43142	-0.6185
VIT_15s0048g02300	Vv15s0048g02300	Uncharacterized protein	0.038265	-0.19533	-0.63852	-0.38587	-0.55783	0.57605	-0.33932	-0.43819	-0.27392	-0.50101	-1.3912	-0.92711	-0.88013	-0.95002	-0.77077	-0.043417	-0.85383	-0.40895	-0.23011	-1.1898	-0.99388	-1.1213	-1.336	-1.0379	0.9791	0.18279	0.44115	0.25818	0.3468	0.14531	1.0944	0.94806	0.061859	0.13936	-0.76875	-0.10248	-0.85579	-0.69771	-1.5959	0.037713	-0.45303	-0.23447	-0.24399	-0.47271	0.48451	0.54836	0.091277
VIT_15s0048g02290	Vv15s0048g02290	Uncharacterized protein	0.20279	-0.0035082	0.083588	-0.026232	0.046262	0.37991	-0.13226	0.62382	0.3996	0.76361	0.27298	0.73937	0.28815	-0.21633	-0.34306	0.5323	0.083868	0.32613	-0.5065	-0.55768	-0.51332	-0.76411	-0.97577	-0.86417	-0.14996	-0.62139	-0.91455	-0.30924	-0.23848	-0.047201	0.96401	-0.45856	-0.96483	-0.45446	-0.94403	-0.34193	-0.76613	-0.88915	-0.76549	0.18061	-0.44174	-0.82871	-0.51645	-0.70854	0.20562	0.67952	0.15558
VIT_15s0048g02270	Vv15s0048g02270		0.16432	0.66583	-0.067169	0.11227	0.18183	0.0050815	-0.14263	-0.25243	-0.097292	-0.16979	-0.50368	-0.86566	-0.74125	-0.79637	0.26302	0.42641	0.55917	0.84274	0.33908	0.48077	0.56429	-0.49558	0.090902	-0.14159	0.23675	0.096865	0.6649	1.1352	-0.66777	-0.7316	-0.68319	-0.32935	-0.4461	-0.45466	0.33438	-0.38442	-0.68083	-0.27848	-0.78393	-0.56981	-0.70927	-0.42387	-0.27679	-0.9683	-0.99121	-0.74135	0.35149
VIT_15s0048g00520	Vv15s0048g00520	Kinase, putative	0.056106	0.064293	0.016431	0.081969	0.074615	0.10048	0.097749	0.081386	0.011291	-0.1605	-0.093342	-0.12056	-0.085074	-0.27809	-0.35898	-0.17562	-0.12679	-0.56781	-0.35622	-0.42779	0.24554	0.46993	-0.051132	-0.93883	-2.0996	-1.8024	-2.0345	-1.633	-0.89065	-0.12017	-0.56746	-0.75762	-0.65422	-0.8774	-0.65181	-0.36304	-0.31429	-0.8825	-0.37953	-0.56567	-0.82372	-0.85021	-0.85496	-0.52533	-0.52886	-0.47859	-0.071254
VIT_16s0100g00380	Vv16s0100g00380	CBF4 transcription factor	-0.16134	-0.13531	-1.7128	-1.2192	-1.5369	-1.106	0.56197	0.66093	0.74917	0.13587	0.012321	0.093874	-0.42767	-0.71712	-0.50012	0.73488	-0.28004	-0.23774	-1.4048	-1.6154	-1.366	-1.5335	-1.2301	-1.3023	0.019212	-0.53012	0.85573	0.27777	1.2107	1.0571	0.67164	0.63165	0.50952	0.38556	-0.27753	-0.48488	-0.21593	-0.051573	-1.595	0.59264	-0.26383	0.42328	1.1511	-0.045809	-1.6321	-1.6579	-1.5046
VIT_16s0013g00890	Vv16s0013g00890	Ethylene response factor 12	-0.13894	0.1901	-0.03492	0.58312	0.1187	1.0628	0.28725	-0.30726	-0.32959	0.24691	0.061118	0.11801	-0.094201	0.48316	0.80861	-0.55048	-0.41996	-0.26166	0.48841	0.36941	0.41794	0.58538	0.93701	0.60265	0.96598	0.86606	-0.72838	0.26237	-0.18953	-0.19644	-0.32786	-0.00096382	0.07923	0.42763	0.9959	0.25044	-0.082936	0.031837	-0.18607	0.41428	0.31707	0.22375	0.50875	0.23735	-0.45922	-0.55513	-0.08956
VIT_16s0148g00020	Vv16s0148g00020		0.053873	-0.060641	0.080954	-0.17387	0.044735	0.17978	-0.13424	0.16927	0.24763	0.32384	-0.04476	0.037685	-0.42683	-0.36008	-0.11516	0.12417	0.12958	-0.10362	-0.082104	-0.020596	-0.16347	-0.28223	-0.057643	-0.25703	0.14161	0.16126	-0.024215	0.097976	0.36333	0.20051	0.18456	0.17603	0.10681	0.21124	0.076325	0.13271	-0.2604	-0.46172	-0.45481	-0.059927	0.10849	0.2299	-0.032304	0.14759	0.055115	0.035306	0.01424
VIT_16s0148g00060	Vv16s0148g00060		0.25681	0.10965	0.95795	0.21465	0.70161	0.12255	-0.64385	0.32979	-0.23255	-0.4214	-0.6344	-0.36025	-0.77441	-0.39558	-0.30605	0.98803	1.0482	-0.053307	0.10884	0.014076	-0.093397	-0.080653	0.12847	-0.034011	-0.14708	-0.022666	-0.12723	-0.084465	-0.034475	0.21974	0.45848	0.45352	0.22433	-0.055378	-0.18019	-0.10627	0.02856	1.0784	-0.2936	0.13754	-0.2405	0.60593	-0.024674	0.18472	-0.14753	0.39611	-0.13959
VIT_16s0148g00070	Vv16s0148g00070		-0.028135	-0.17431	0.21354	0.087895	0.24409	0.13272	-0.64639	0.036141	-0.3716	-0.62619	-0.55105	-0.45927	-0.65748	-0.35207	-0.2775	0.36083	0.36406	0.22562	0.14495	0.089095	0.11562	0.10785	0.24077	0.34716	0.16033	0.18238	-0.077399	0.23689	0.13762	0.18879	0.34038	0.49365	0.44278	0.37568	0.31085	0.2458	-0.059801	0.47354	-0.13397	0.18391	0.24362	0.9543	0.39005	0.32978	0.098571	0.0052515	-0.058537
VIT_16s0148g00220	Vv16s0148g00220		0.2465	-0.010041	0.2171	-0.28489	0.12829	-0.15983	0.22316	0.13934	0.28469	0.25636	0.41166	0.31349	0.36387	0.0085213	-0.089951	0.18855	0.27075	0.12613	-0.013427	-0.0016669	0.032242	-0.16924	-0.095418	-0.20029	0.044145	0.059677	-0.21602	0.065608	0.11354	0.041843	-0.048044	-0.044925	0.021405	0.0022701	0.02391	-0.06897	-0.03821	-0.012171	-0.20885	-0.056796	0.025561	0.013114	0.14971	0.13355	0.053783	0.0459	-0.17908
VIT_16s0148g00280	Vv16s0148g00280		-0.0095345	-0.46278	0.76972	0.60638	0.8707	0.16978	0.57196	0.93371	1.0777	0.95457	0.73172	0.96559	-0.77526	0.049595	-0.34869	-0.046706	0.20046	0.0647	-0.14297	-0.18008	-0.070551	-0.15501	-0.2071	-0.13722	-0.015665	0.18585	0.24984	0.22513	0.26903	0.37549	0.21583	0.32024	0.28155	0.3622	0.20436	0.33716	-0.14333	-0.25043	0.21667	0.087041	-0.18605	0.74461	0.58879	0.55038	0.3293	0.45469	0.10675
VIT_16s0148g00010	Vv16s0148g00010		0.044003	-0.10294	0.31752	-0.24612	0.1612	-0.14653	0.22012	1.8844	1.2753	1.2844	0.58801	0.68205	0.85711	0.26806	0.086144	-0.063643	1.8464	0.050951	0.057187	-0.09094	-0.047041	0.047694	-0.05232	0.60318	0.059928	0.12185	0.36919	0.31578	0.31449	0.16864	0.24578	0.28059	0.24784	0.39296	0.43179	0.34862	-0.30188	1.6438	-0.19397	0.057446	0.068584	-0.063791	-0.019525	0.24354	-0.17673	-0.04201	-0.24944
VIT_16s0022g00240	Vv16s0022g00240		-0.033928	-0.12491	-0.075298	-0.087111	-0.48029	1.1013	1.4256	1.3395	0.54188	0.30797	0.16819	1.957	1.852	2.0923	0.75447	0.18681	0.26279	1.4645	1.9746	1.273	-0.36366	-0.010312	-0.082558	0.089478	0.12116	-0.0023479	0.19477	-0.31778	0.061813	0.19326	0.18455	0.30423	0.16955	0.074604	-0.2765	-0.01151	-0.085027	-0.22466	-0.0012484	0.060258	-0.1144	-0.086509	-0.1051	-0.49758	-0.51394	-0.57913	-0.21995
VIT_16s0039g00820	Vv16s0039g00820		-0.041613	0.14903	-0.084651	0.057844	-0.17249	-0.15126	-0.17111	-0.15193	-1.5643	-1.4086	-1.1368	-1.093	-1.0986	-1.056	-0.13596	0.061976	-0.25802	-0.49812	-0.41938	-0.4224	0.79074	0.1196	0.039507	-0.11919	0.68196	0.47242	0.63915	0.0038555	0.38902	0.96858	0.71412	-0.29796	-0.06495	-0.38634	-0.08085	-0.10576	0.18944	0.16788	0.34648	0.32874	-0.016467	0.065699	-0.072683	-0.03585	0.1357	-0.14706	-0.15734
VIT_16s0050g02710	Vv16s0050g02710		0.16264	-0.0023594	0.19588	-0.064041	0.22012	-0.079954	-0.3169	1.2418	0.25899	0.51349	0.043686	-0.011505	-0.064656	0.10307	-0.21874	-0.00076994	0.34108	-0.025368	-0.034006	-0.0083737	0.067918	0.0088423	-0.028904	0.81414	0.0061226	0.097863	0.17359	0.066537	0.19881	-0.013724	0.1382	0.045806	0.23089	0.061531	0.10931	-0.061351	0.06009	0.66131	-0.17513	0.063415	0.073922	0.38249	0.34993	0.23931	0.32458	0.12743	0.25273
VIT_16s0050g02700	Vv16s0050g02700
VIT_16s0050g02330	Vv16s0050g02330	ATP binding protein, putative	0.044188	-0.29632	-0.091558	-0.012891	-0.14091	-0.1688	-0.26054	-0.19569	0.045773	-0.089295	-0.1377	-0.16001	-0.24969	-0.22669	-0.24994	-0.73425	-0.57016	-0.30963	-0.19116	-0.59144	0.26515	0.41853	-0.24599	-0.78286	-0.61564	-0.39868	-0.54908	-0.47685	-0.6903	0.76367	0.18143	0.0542	-0.30647	-0.23998	-0.38875	-0.03624	-0.42873	-0.22528	-0.35862	-0.12989	-0.7906	-0.77919	-0.70931	-0.49014	-0.42437	-0.26287	0.5517
VIT_16s0050g02220	Vv16s0050g02220		-0.10215	0.91893	-0.068433	-0.30251	-0.32661	-0.28562	0.068032	-0.22911	-0.682	-0.63229	-0.5474	-0.47439	-0.48096	-0.53021	-0.14581	0.026586	0.15479	-0.090372	0.36787	-0.021421	-0.15469	-0.63153	-0.10681	-0.081997	-0.13096	-0.04344	-0.051738	0.33237	0.065379	0.78611	0.46995	0.82831	0.26014	0.30433	-0.1381	0.19176	0.081116	-0.22834	-0.11751	-0.35557	-0.14557	-0.1666	-0.16036	-0.17495	-0.25805	-0.23874	-0.49584
VIT_16s0050g01250	Vv16s0050g01250		0.22539	0.26426	0.30207	0.28109	0.026528	-0.82637	-0.42885	-0.52111	-0.25407	0.4127	0.44153	0.080359	-0.18174	-0.030525	0.55643	0.0045645	0.046808	0.14816	0.29421	0.59752	-0.71867	-1.7559	-0.14613	0.12012	-0.19249	-0.94012	-0.12839	-0.52858	0.42479	-0.50539	-0.10103	-0.57303	-0.37452	-0.27049	-1.0725	-0.25655	-0.25846	-0.055747	-0.30639	-0.16964	-0.70788	-0.77497	-0.37219	-0.065387	-0.179	-0.10972	0.92402
VIT_16s0050g00010	Vv16s0050g00010		0.17241	0.19573	0.35796	0.34011	0.31056	0.24269	0.0074675	-0.058338	-0.19363	-0.19093	0.032791	-0.067648	-0.16777	-0.1457	-0.20812	-0.35754	-0.39519	0.59172	1.1421	-0.20783	0.30468	0.48859	-0.055506	-0.075841	0.065399	-0.063345	0.0087553	0.023726	0.0015411	-0.18389	-0.0017738	-0.24629	0.059905	0.057223	0.18282	0.023451	-0.026445	0.01523	-0.017317	0.16413	-0.074348	-0.039262	0.025785	0.048028	0.097423	0.068034	-0.26247
VIT_16s0050g02120	Vv16s0050g02120	Serine-threonine protein kinase, plant-type, putative	0.026101	-0.097869	-0.36178	-0.26745	-0.31343	-0.25546	-0.25072	-0.22226	-0.17399	-0.19839	-0.26924	-0.17254	-0.054578	-0.1407	-0.2027	0.0287	-0.070282	0.10683	0.037836	0.038018	-0.032164	-0.055587	-0.0014857	0.0049376	0.034997	-0.069858	-0.0089836	-0.0667	-0.092493	0.0074	-0.096025	-0.030488	0.063368	-0.060922	0.09569	-0.0089639	0.23477	0.20296	0.10615	0.19035	0.03283	0.40456	0.61833	0.30394	0.085037	0.084711	-0.046155
VIT_16s0098g01870	Vv16s0098g01870	Calcineurin B-like protein 04	-0.050922	-0.12237	-0.48731	-0.23516	-0.1861	-0.56436	-0.37618	-0.2385	-0.38184	-0.30016	-0.39811	-1.2104	-1.0839	-1.2199	0.10369	-0.32415	-0.26966	-1.0751	-0.86286	-0.62505	0.42038	0.19444	0.10271	-0.077572	-2.3885	-2.041	-2.3316	-1.9097	-1.8379	-2.2077	-2.0621	-2.2099	-2.177	-2.0777	-2.0377	-1.5102	-0.9927	-1.0437	-0.85814	-0.84438	-0.72555	-0.78815	-0.70637	-0.80823	-0.78525	-0.79497	0.79431
VIT_16s0098g01740	Vv16s0098g01740		-0.08758	-0.32641	-2.146	-1.6749	-2.084	-1.4771	-1.1719	-1.312	-1.4892	-1.5305	-1.4994	-1.3338	-1.1614	-0.79871	-0.4757	-0.17926	-0.08253	-0.016243	-0.075881	0.019248	-0.027939	0.16156	0.15173	0.2823	-0.56085	-0.53503	-0.61614	-1.1932	-1.3338	-1.1829	-1.4083	-0.91745	-0.8391	-1.1105	-0.25928	-1.208	1.6401	1.948	1.5335	-0.021472	0.27655	1.5107	2.0697	2.0224	-0.81978	-0.61177	-0.71362
VIT_16s0098g00460	Vv16s0098g00460		0.15206	-0.0082563	0.49876	0.45148	0.43301	0.87574	-0.21239	-0.39121	-0.23654	-0.30384	-0.33181	-0.31737	-0.34176	-0.16615	-0.0087586	0.10194	0.0060615	-0.1374	-0.068279	0.022876	-0.052618	0.06888	0.16254	0.21177	0.28721	0.30203	0.50621	0.17904	-0.12165	0.095626	0.35244	0.46157	0.56984	0.19356	0.10913	0.24857	-0.081745	-0.054028	-0.11971	-0.091485	0.053778	0.55659	0.26556	0.26731	0.032321	-0.27709	-0.090165
VIT_17s0000g09160	Vv17s0000g09160	Ferric-chelate reductase, putative	0.21804	-0.050551	-0.04848	-0.15397	-0.014241	-0.029287	0.0026322	-0.32341	0.15562	-0.027018	0.18447	-0.19536	-0.2163	-0.23276	-0.28376	-0.072849	-0.20991	-0.27831	-0.13104	-0.095701	-0.16373	-0.071882	-0.13731	-0.073494	-0.10044	-0.043274	0.34275	-0.28486	-0.067575	-0.2738	-0.2239	-0.058765	-0.023696	-0.15038	-0.29555	-0.32703	0.14665	0.12251	-0.057962	0.16258	0.057084	0.09033	-0.1132	-0.0024627	-0.17812	0.10726	0.070353
VIT_17s0000g08720	Vv17s0000g08720		0.12836	-0.030921	-0.18366	-0.3371	-0.010521	0.02122	-0.13819	0.1654	0.01498	0.065234	-0.049205	-0.11585	-0.075872	-0.07005	0.11206	-0.077924	-0.082622	-0.11589	0.084401	0.21401	0.070411	0.059984	0.16079	0.013434	0.023234	-0.037945	0.080664	0.66499	-0.5566	-0.79196	-0.74558	-0.75627	-1.2044	-1.2173	-1.1818	-0.62689	0.040704	-0.12927	-0.044318	0.1991	-0.04746	-0.2221	-0.086848	0.014537	0.10146	-0.0066797	0.54877
VIT_17s0000g08320	Vv17s0000g08320	Putative uncharacterized protein	0.10087	-0.23795	0.57997	0.75471	0.53566	0.74752	-0.10833	0.1631	0.23113	0.33659	0.38311	0.14126	0.27206	-0.18478	-0.36087	-0.81692	-0.42148	-0.52608	0.5135	-0.19562	-0.31913	-0.83787	-0.80505	-0.99136	-0.51225	-0.43179	-0.82836	-0.36993	-0.29731	-0.30618	-0.66587	-1.5031	-1.0175	-0.55615	-0.67223	-0.13233	0.11291	-0.143	0.17726	0.1312	0.0098307	-0.4052	0.081179	-0.22245	0.13196	0.068696	0.11589
VIT_17s0000g07950	Vv17s0000g07950		0.10514	-0.012468	0.1347	0.1487	0.37973	-0.16479	-0.24808	-0.37588	0.99505	1.1964	0.93008	-0.11803	-0.061922	-0.19616	0.18123	0.46365	0.44908	-0.93172	-0.64606	-0.74358	-0.17616	0.39921	0.024415	0.059025	0.69253	0.77573	0.76691	-0.62636	-0.43274	-0.087506	-0.47656	-0.60138	-0.3041	-0.56969	-0.8969	-0.33163	-0.55339	-1.0533	-0.30019	-0.91702	-0.93031	-1.1018	-1.0175	-1.388	-0.96024	-0.70077	-0.19368
VIT_17s0000g07010	Vv17s0000g07010	Probable protein phosphatase 2C 55	-0.018669	-0.24362	-0.0727	-0.36868	-0.057223	-0.016112	-0.28707	0.2532	0.69316	0.34683	0.25145	-0.12847	0.19359	0.32128	-0.48925	-0.0010444	-0.14502	-0.17636	-0.29631	-0.30604	-0.15877	0.31913	0.14705	-0.062839	0.96577	0.71486	1.0372	1.5163	0.82205	0.82112	0.87177	0.89471	1.1072	0.60833	0.58408	0.80254	0.10479	1.1952	1.4602	1.4619	1.6381	1.5166	1.4375	0.9519	1.1456	0.70698	-0.28419
VIT_17s0000g02930	Vv17s0000g02930	Glutathione s-transferase, putative	-0.093358	-0.11705	-2.1772	-2.4311	-2.0275	-2.0853	-0.2523	-0.42866	-0.56824	0.017495	-0.45702	0.11669	-0.6689	0.50957	1.2941	-2.5412	-2.1442	-2.4457	-1.4357	-2.0689	-1.7467	-1.2619	-1.0502	-1.2453	-0.076537	-0.20879	0.56922	-0.39841	0.1307	0.30383	-0.9197	-0.7631	-0.916	-0.22862	-0.63348	0.31949	-0.72243	-0.056561	-0.96989	-0.019216	-0.18295	1.0867	0.96415	1.1573	-0.18833	-0.36333	-0.31595
VIT_17s0000g00730	Vv17s0000g00730		0.50567	-0.077343	0.46752	0.30824	0.4295	0.17401	0.10674	-0.23807	0.23132	-0.0050424	-0.0056951	0.059556	-0.24694	-0.044437	-0.22196	-0.61895	-0.56623	-0.66089	-0.22607	-1.2113	0.31432	0.51804	-0.088671	-0.92037	-0.2761	-0.35432	-0.37952	-0.32207	-0.68438	0.63423	-0.096012	-0.024684	-0.43804	-0.26211	-0.052458	-0.36766	-0.76943	0.085863	-0.05214	-0.175	-0.26316	-0.39503	-0.44115	-0.49244	-0.70405	-0.15313	-0.35225
VIT_17s0000g07420	Vv17s0000g07420	Enhanced disease susceptibility 1	0.14185	0.051223	-0.35732	-0.5011	-0.25574	-0.33332	0.30868	0.464	0.23628	0.34927	-0.19836	-0.15281	-0.43734	-0.23506	-0.32544	-0.070676	-0.28875	-0.36889	-0.20383	-0.22907	-0.23791	-0.48701	-0.47701	-0.60894	-0.36119	-0.3865	-0.29736	-0.67783	-0.06394	0.18701	-0.29586	-0.34641	-0.39184	-0.61858	-0.65379	-0.64183	-0.036029	0.34332	-0.28492	-0.12944	0.068206	-0.48804	-0.65884	-0.31275	0.039238	-0.31937	-0.04224
VIT_17s0053g00400	Vv17s0053g00400		0.25088	-0.059764	0.07966	-0.088857	-0.018687	0.090321	-0.15444	0.23832	0.050444	0.2823	0.3657	-0.14899	-0.30603	-0.24168	-0.301	0.25364	0.082826	0.14142	0.029426	0.048153	0.041625	-0.051898	-0.033438	-0.026493	-0.089248	-0.18003	-0.15505	-0.25616	0.020874	-0.057334	-0.22808	-0.16957	-0.15679	-0.2063	-0.19067	-0.20673	0.18543	0.057625	-0.015201	0.067902	-0.051043	0.40138	0.28323	0.42922	0.26563	0.21208	-0.0019119
VIT_18s0122g00980	Vv18s0122g00980	Glucan endo-1,3-beta-glucosidase, putative	-0.019903	0.11895	-2.8234	-2.5941	-2.8695	-4.4025	-3.6361	-3.2356	-4.1447	-4.6357	-4.5509	-4.333	-3.8073	-3.0302	-2.003	-5.3852	-4.6134	-5.2931	-4.6828	-5.1136	-4.7087	-4.1744	-3.7863	-3.9777	0.071693	-0.36497	-1.2048	-3.5292	-1.8177	-3.6676	-4.0828	-3.2508	-2.4245	-3.4529	-2.4818	-3.8952	0.23637	0.077759	0.47467	0.057932	0.032873	-0.853	-0.73866	-0.71156	-2.4541	-2.3811	-2.1672
VIT_18s0001g01300	Vv18s0001g01300	Putative wall-associated kinase (Fragment)	-0.065034	-0.044219	-0.33526	-0.35876	-0.36347	-0.40331	-0.076407	-0.15662	0.068677	0.021162	-0.029409	-0.038416	-0.085386	-0.038768	-0.068393	0.014254	-0.0094544	0.066965	-0.08832	-0.023782	0.073075	0.031221	0.038105	0.057731	-0.31278	-0.38212	-0.39921	-0.51511	-0.25438	-0.0093258	-0.43682	-0.29148	-0.25306	-0.36585	-0.36036	-0.32178	0.47914	0.27986	0.069409	0.038717	0.073134	0.24065	0.34035	0.10017	0.091812	0.044125	0.13422
VIT_18s0001g01310	Vv18s0001g01310	Kinase, putative	0.052212	0.062686	-1.0825	-0.43441	-0.96606	-1.0044	-0.36758	-0.6734	-0.67825	-0.68571	-0.78482	-0.61601	-0.50261	-0.36272	0.11591	0.067542	-0.2526	-0.2478	0.19193	-0.048927	0.36202	0.17013	0.57312	0.96153	0.67069	0.48428	-0.43883	0.50398	-0.042915	-0.26827	0.74278	1.3289	1.1589	0.45165	0.52453	0.62173	0.15186	0.10117	0.025425	0.20925	0.047584	0.88347	0.4012	0.76455	0.29101	0.247	0.20228
VIT_18s0001g01460	Vv18s0001g01460		0.1169	0.14843	0.18317	-0.14265	-0.051219	0.034074	-0.033777	0.30926	0.24503	0.47198	0.12414	0.35939	0.00052164	0.4219	0.37464	-0.08447	0.0061688	0.018776	0.11304	0.33535	0.12292	0.19548	0.2431	-0.014643	-0.53612	-0.70588	-0.074351	-0.54373	-0.39271	-0.40238	0.20306	-0.012118	0.31175	-0.50268	-0.51769	-0.50508	0.43191	0.18946	0.37543	-0.13038	-0.14784	-0.32302	0.10845	-0.30923	-0.75688	-0.56947	-0.56723
VIT_18s0001g04890	Vv18s0001g04890	Sulfate transporter, putative	0.074767	-0.69748	-1.3516	-0.94105	-1.2113	-0.96653	-0.058889	-0.17785	-0.025253	-0.22361	-0.20985	-0.27203	-0.18897	-0.23372	-0.028886	-1.187	-1.2114	-1.2208	-0.73083	-0.855	-0.858	-0.58756	-0.57526	-0.78562	-0.3504	-0.36842	-0.34918	-1.4435	-0.85765	-0.82956	-1.5044	-1.7663	-1.3299	-1.0184	-0.8179	-1.3515	0.23782	0.1196	0.065468	-0.13502	0.42506	-1.1104	-1.2861	-1.0482	-0.95659	-0.7849	-0.7869
VIT_18s0001g06020	Vv18s0001g06020
VIT_18s0001g06150	Vv18s0001g06150		0.23972	0.57224	0.19705	0.12473	-0.53029	-0.11941	-0.097926	-0.11938	-0.010068	0.34446	0.46818	0.3453	0.41045	0.2842	1.2584	1.357	1.7253	3.4277	2.7899	3.3719	-0.029051	-3.8622	0.055594	-0.036923	2.9456	3.2047	2.8794	0.5715	1.2894	1.0812	1.2864	1.2441	1.2846	1.3115	1.4735	1.7969	1.5497	1.4888	0.91523	1.4751	1.3975	1.677	1.5762	1.6216	1.7319	1.3569	2.1289
VIT_18s0001g06170	Vv18s0001g06170	Phi-1 protein	0.16275	0.48331	0.4932	0.33777	-0.32372	-0.49323	-0.042388	-0.2353	0.13608	0.5045	0.49343	-0.46503	-0.36464	-0.42183	0.76584	-0.034062	0.013142	1.615	1.2362	1.457	-0.13927	-3.0349	0.077744	0.18903	1.6584	1.5569	1.5523	-0.89934	0.53254	0.44207	1.1201	1.0186	0.23133	1.2541	1.243	-0.94224	-2.1372	0.030024	-0.80495	-0.21828	-0.89317	-0.23047	-0.71213	-1.2226	-2.0255	-1.8866	1.3455
VIT_18s0001g06890	Vv18s0001g06890	Class III peroxidase GvPx2b (Fragment)	-0.27869	-0.49075	-1.3037	-0.96886	-1.1967	-0.88287	-0.79672	-1.1819	-1.1089	-1.3429	-1.2583	-1.1596	-1.0793	-0.7584	-0.56018	0.28859	0.4412	0.21288	0.015129	-0.028213	0.173	0.059986	0.099753	0.099305	0.67286	0.76794	0.22348	0.14427	0.14394	0.33141	0.60325	1.2474	1.1884	0.19413	0.15396	0.089963	0.20407	-0.36019	0.07612	-0.098922	0.037691	1.4834	1.9608	2.1911	0.09718	-0.46896	-0.32319
VIT_18s0001g07340	Vv18s0001g07340	Aspartic proteinase nepenthesin-1, putative	-0.21667	-0.17064	-0.11576	-0.25498	-0.39635	-0.13983	-0.24671	-0.22834	-0.75975	-0.76717	-0.60363	-0.67725	-0.63172	-0.74703	-2.1139	-2.3154	-2.4164	-2.3095	-1.7928	-1.7431	0.14424	0.85166	0.0079387	-0.70469	-2.6585	-2.2628	-2.54	-2.0989	-0.74544	-1.2662	-1.1119	-1.3353	-1.3255	-1.1885	-0.78793	-0.58239	-0.29631	-2.1476	-2.268	-2.2486	-1.6981	-1.8974	-1.7554	-1.1818	-0.9949	-1.0625	-2.646
VIT_18s0001g11480	Vv18s0001g11480		-0.42396	0.094857	-0.058219	-0.19987	0.030687	-0.1529	0.22256	0.10142	0.057997	0.009754	0.0096836	0.45971	-0.073746	0.19264	-0.084583	0.29629	0.054099	0.0132	0.10331	0.073877	0.12424	0.08315	0.18599	0.18347	0.18649	-0.10619	-0.2804	-0.030932	-0.075723	-0.069727	-0.11659	-0.11871	-0.030983	0.064754	-0.02253	0.21879	0.38769	0.16302	0.47221	0.10001	0.12285	0.28922	0.40568	0.35082	0.3287	0.018379	0.0117
VIT_18s0001g13130	Vv18s0001g13130	Bel1 homeotic protein, putative	0.061339	0.42079	-1.1207	-0.88401	-1.0293	-0.7771	-0.15376	-0.044394	-0.039668	0.50206	-0.15962	-0.14022	0.10413	0.03871	0.011904	-0.90607	-1.0158	-0.96899	-0.67982	-0.75599	-0.67733	-0.71064	-0.79249	-0.868	-1.4805	-1.606	-1.5819	-2.5353	-2.3618	-2.0772	-2.3009	-1.7974	-1.2867	-1.8679	-1.5697	-2.631	1.9486	1.934	1.9214	0.27611	0.19067	-1.2829	-1.1772	-0.89686	-2.4669	-2.489	-2.2775
VIT_18s0001g15550	Vv18s0001g15550	Serine carboxypeptidase, putative	-0.045823	-0.53976	-1.7544	-1.1302	-1.6564	-1.2713	-0.35093	-0.053738	-0.10268	-0.57627	-0.60572	-0.61043	-0.7591	-0.44707	-0.22197	-1.3385	-1.149	-1.1019	-0.7744	-0.93565	-0.79796	-0.81477	-0.55274	-0.7193	-1.3307	-1.1528	-1.4687	-2.142	-1.8095	-1.6439	-2.4653	-2.4015	-2.1284	-1.617	-0.80893	-2.1563	1.6258	1.4997	1.1659	0.44557	0.24282	0.090998	0.15284	0.10487	1.7842	1.3941	1.7616
VIT_18s0041g02120	Vv18s0041g02120		-0.11875	-0.11681	0.15858	0.38601	0.307	0.17905	0.03139	-0.0013981	0.67485	0.071294	0.11739	-0.21222	-0.24713	-0.17726	-0.11661	-0.70442	-0.60009	0.77628	0.30146	0.22206	0.56841	-0.13737	0.1371	0.054734	0.91165	0.99596	0.8723	1.6368	0.35657	0.47634	0.59904	0.96248	0.7852	0.71359	0.95182	0.35203	-0.35882	0.79374	0.68267	0.7447	0.78701	0.8542	0.79946	0.39845	0.32527	0.0071295	0.49357
VIT_18s0041g01520	Vv18s0041g01520		0.20639	-0.046582	-0.15366	-0.25692	-0.16024	-0.17069	-0.52934	-0.93563	-0.30693	-1.0871	-0.59547	-0.65987	-0.86885	-0.60151	-0.54047	0.024893	-0.17695	-0.3182	-0.06836	-0.089327	0.014334	-0.0096259	0.010507	0.074881	0.034933	0.045981	-0.086562	0.057251	-0.3542	-0.2048	0.37319	0.31727	0.24402	0.23772	0.44978	0.36915	-0.053658	-0.011372	0.46421	0.33236	0.35816	0.92417	3.5788	0.42778	0.51701	0.85888	0.11221
VIT_18s0089g00600	Vv18s0089g00600		0.025133	-0.011517	0.49743	-0.053186	0.36258	-0.11109	0.31576	0.50642	0.42931	-0.01665	0.16225	0.13791	0.14221	0.088524	0.040273	0.24586	0.25268	0.27893	0.048841	-0.00053435	0.044425	-0.088791	-0.022929	-0.027291	-0.032127	0.03166	-0.12037	-0.035993	-0.19924	0.10403	-0.0045491	0.053745	0.15892	-0.009217	0.0097572	0.09187	0.08141	0.40515	-0.0036045	0.082278	0.086452	-0.030465	0.14683	0.24069	0.18371	0.019296	0.24915
VIT_18s0089g00450	Vv18s0089g00450		0.17801	-0.21887	-0.020575	0.37411	-0.036339	0.43434	-0.10254	-0.15138	0.13019	0.73163	0.74056	0.61983	0.63772	0.027825	-0.20243	0.061637	-0.0067353	0.072969	0.031805	0.015973	0.08243	-0.097807	-0.094197	-0.084365	-0.033867	0.013475	0.53841	-0.061333	0.2982	-0.12035	-0.26665	-0.25551	-0.32927	-0.011249	-0.13139	0.28893	0.10724	0.86936	0.084666	0.17531	0.25732	0.082807	-0.15823	0.11034	0.30222	0.3411	0.33458
VIT_18s0001g05050	Vv18s0001g05050		0.00069448	-0.080596	0.18748	-0.09002	0.076509	-0.012505	-0.20904	-0.05031	0.091718	0.11713	0.1213	0.099288	0.17757	-0.053573	-0.062218	0.42324	0.28149	0.4372	0.23204	0.30987	0.16587	-0.04808	-0.042996	-0.06898	-0.0038524	-0.00057983	0.11335	0.030966	0.12384	0.063122	0.16743	0.18619	0.19327	0.057811	0.085129	0.14888	-0.088071	-0.19812	0.11399	-0.021629	-0.0080243	0.040679	-0.013425	-0.13472	-0.14317	0.20179	0.014381
VIT_18s0001g06110	Vv18s0001g06110		-0.016905	-0.15361	-0.33065	-0.19656	-0.29986	-0.18494	-0.11303	0.15004	-0.2011	-0.37338	-0.13976	-0.39727	-0.50344	0.059995	0.18986	-0.16896	0.090404	-0.15965	-0.49652	-0.37419	-0.30179	-0.14554	-0.041559	0.5123	0.21623	-0.12753	-0.21409	-0.02525	0.22046	-0.014602	-0.19917	-0.44544	-0.3753	0.069674	0.32845	0.30556	-0.14223	-0.027463	-0.5288	0.45335	0.16271	0.042021	0.4317	-0.10036	-0.20149	-0.12111	-0.33226
VIT_19s0014g02060	Vv19s0014g02060		0.17985	0.037969	-0.063488	-1.5005	-0.25909	-1.046	-0.4158	0.015034	0.0041016	0.075161	-0.12682	-0.044414	-0.36917	-0.29804	-0.3985	-0.34401	-0.33975	-0.29003	-0.13237	-0.043617	0.066408	0.30165	-0.015066	0.32145	0.1638	0.073711	0.80908	0.24403	0.24748	0.1706	0.085478	0.041235	0.076224	0.2515	0.27844	0.268	-0.58477	-0.65518	-0.11318	-0.0095947	-0.14868	-0.26468	-0.75817	-0.67369	0.2364	0.22435	0.31573
VIT_19s0014g03090	Vv19s0014g03090		-0.11755	0.084678	-0.087981	0.41047	0.089863	1.273	-0.19956	-0.4946	-0.54501	-0.059276	-0.0043671	-0.12345	0.39702	0.69614	0.61351	-0.91303	-1.2448	-1.1445	-0.1401	0.60852	-0.28275	0.21249	0.45642	-0.30251	0.59899	0.54008	-0.13655	1.0745	-0.28541	-0.072275	0.28176	0.96929	1.583	0.93646	1.4207	0.74301	-0.9084	-1.1874	-0.68493	0.34516	0.12983	-0.27779	-0.39706	-0.56127	3.911	3.724	4.1206
VIT_19s0014g03560	Vv19s0014g03560		0.15939	0.096631	0.44151	0.44386	0.41432	0.42177	0.68118	0.71329	0.78673	1.0263	1.1485	0.97994	0.8973	0.41948	-0.49582	0.76799	0.74721	0.42816	0.75004	0.96089	0.6122	0.12616	0.15375	-0.17044	-0.076884	-0.23804	0.011217	0.11274	0.36644	0.16111	-0.053168	-0.76868	-0.9724	-0.050859	-0.61178	0.40449	0.077462	0.021762	-0.05186	0.13316	0.26221	-0.68747	-0.2182	-0.14719	-0.016402	-0.036436	0.15766
VIT_19s0014g03770	Vv19s0014g03770		-0.1107	-0.13697	-1.5779	-1.3874	-1.5044	-1.3024	0.10826	-0.051813	0.040277	-0.33893	-0.43997	-0.47411	-1.2321	-0.64367	-0.86745	-1.8894	-1.4689	-1.502	-1.353	-1.4865	-1.4452	-1.2814	-1.2635	-1.2765	-0.77897	-0.64008	-0.53917	-1.8201	-0.94067	-0.72895	-2.6486	-2.6528	-2.3597	-1.9751	-1.8302	-2.1374	0.64229	0.39048	0.49227	-0.060044	-0.45354	-0.44464	-0.5081	-0.41233	-0.13997	-0.54886	0.043254
VIT_19s0015g02470	Vv19s0015g02470		-0.17476	0.17305	-0.22521	0.38996	0.34514	0.33813	-0.19912	-0.13438	0.12906	-0.34859	-0.61778	-0.1728	-0.10684	-0.061672	-0.16094	0.057968	0.14507	-0.18166	-0.13705	0.26274	0.27912	0.21781	-0.055953	-0.11678	-0.050591	-0.21789	-0.0042404	-0.22842	-0.045422	-0.032012	0.032955	-0.056141	-0.0092281	-0.1576	0.85011	0.34579	0.10625	-1.2579	-1.313	-1.3055	-0.25369	-0.2734	-0.3315	0.56864	0.23822	0.58774	-1.8818
VIT_19s0027g01490	Vv19s0027g01490		0.29668	0.26226	-0.14254	-0.35812	-0.20817	-0.29421	-0.30052	0.054221	0.19827	0.47787	0.30834	0.37025	0.27561	-0.31515	-0.2612	-0.13459	-0.24615	-0.29448	0.058289	0.141	0.029917	-0.22323	-0.51638	-0.32358	-0.35945	-0.5551	0.055983	-0.59532	-0.16585	-0.21495	-0.1869	-0.70429	-0.85117	-0.70911	-0.84466	-0.58976	0.038807	0.36819	-0.15651	0.20664	0.82648	-0.46488	-0.3875	-0.25218	-0.66896	-0.56715	-0.31968
VIT_19s0027g01350	Vv19s0027g01350		0.13382	0.090727	-0.24361	-0.2991	-0.16782	0.51412	-0.00083376	-0.018464	0.01162	-0.0357	-0.17251	0.044674	-0.045967	0.24414	0.31192	0.27602	0.12255	0.059628	0.02418	0.039145	0.009077	-0.094737	0.072928	0.0094001	-0.036409	-0.029165	-0.66005	-0.15543	-0.00028596	-0.07087	0.73058	0.46672	0.58788	0.079427	0.17128	-0.093223	0.26556	0.097716	-0.056312	-0.017566	0.031863	0.24636	0.41243	0.14177	-0.40209	-0.62816	-0.34601
VIT_19s0027g01170	Vv19s0027g01170		0.092707	0.12999	0.013504	-0.16256	-0.050312	-0.11395	0.12702	0.14547	0.42278	0.30068	0.32041	0.23441	0.21485	0.19069	0.2362	0.065098	0.090768	0.053611	0.093921	0.12196	0.079307	0.10396	0.069344	-0.027818	-0.051928	-0.092563	-0.1568	-0.35468	0.0014649	0.12322	-0.4721	-0.54993	-0.51493	-0.21124	-0.16612	-0.17849	0.2467	0.51465	0.0055861	0.14847	0.2426	0.068847	0.18027	0.13205	-0.25563	-0.16642	-0.18114
VIT_19s0085g00650	Vv19s0085g00650	Uncharacterized protein	-0.049441	-0.017559	-0.027814	-0.13706	-0.0021989	-0.23643	-0.22356	0.78801	0.44558	0.73607	0.25152	0.67346	0.18417	0.0091849	-0.15695	-0.44651	0.20834	0.010326	-0.53003	-0.72919	-0.45544	-0.91956	-0.7631	-0.78861	-0.51877	-0.41499	-1.0935	-0.19457	-0.094505	0.23426	-0.95125	-1.2863	-1.2204	-0.58569	-0.92652	-0.83976	-0.0084752	-0.06503	-0.6125	0.29188	-0.090018	-0.84278	-0.59783	-0.76867	0.62131	0.75201	0.30962
VIT_01s0010g01830	Vv01s0010g01830	OSJNBa0083N12.5 protein	-0.021367	-1.0009	-0.21474	-0.11667	-0.3577	0.11607	-0.58576	0.50598	0.096221	-0.11796	-0.065168	-0.35088	-0.26227	-0.22036	-0.36634	0.17494	0.16239	0.061811	-0.38628	-0.2121	-0.53984	-0.5894	-0.53384	-0.72141	0.0099512	0.027311	0.29725	0.45602	0.69793	0.72936	-0.89747	-1.4681	-1.2629	0.064055	-0.31669	-0.38765	-0.69239	-0.60131	-1.083	0.017185	0.035445	-0.8079	-0.81904	-0.42969	0.40971	0.29969	0.46525
VIT_01s0010g02590	Vv01s0010g02590	Rothmund-thomson syndrome DNA helicase recq4, putative	0.01244	0.093713	-0.41933	1.447	-0.38538	-0.14051	-0.19791	0.046804	-0.075711	0.40737	0.49822	0.13073	0.017558	-0.23656	-0.42039	-0.5301	-0.70895	-0.48443	-0.35793	-0.18062	-0.3174	-0.73163	-0.85804	-1.0239	-0.29841	-0.42466	-1.2893	-0.9783	-0.8045	-0.77854	-1.0675	-1.0477	-0.83865	-0.86483	-0.87656	-0.9344	0.16403	0.19771	0.23859	0.19583	0.10198	-0.68663	-0.30541	-0.56137	0.057543	-0.20799	-0.012657
VIT_01s0011g05880	Vv01s0011g05880		0.029652	-0.029397	-0.52204	-0.4482	-0.49118	-0.5236	-0.44615	-0.4157	-0.082963	-0.10958	-0.19998	-0.27752	-0.40461	-0.45899	-0.060929	-0.39978	-0.34905	-0.96267	-0.58986	-0.86155	0.020314	0.32389	-0.041023	-0.30172	-0.7101	-0.69775	-0.66981	-0.22466	-0.33251	-0.23974	-0.56666	-0.17385	-0.34095	-0.053754	-0.064252	-0.094901	-0.092937	-1.2011	-0.72697	-1.1422	-1.137	-1.5434	-1.2191	-1.4246	-1.2564	-1.0561	-0.16707
VIT_01s0011g05870	Vv01s0011g05870	RNA-directed RNA Polymerase family protein	0.13209	-0.14781	-0.41331	-1.2465	-0.52443	-0.91566	-0.029238	0.19656	-0.39796	-0.021675	0.10893	-0.077703	0.5994	0.21903	-0.40172	0.27251	0.81668	0.45619	0.031667	-0.25428	0.0052487	0.21649	0.3011	0.76514	-0.53037	-0.36721	0.30091	-0.15581	-0.089387	0.19312	0.083601	-0.095779	-0.8499	-0.11493	-0.7384	-0.011971	-0.30637	-0.34393	-0.83504	0.12426	-0.072875	-0.25749	-0.043135	0.069329	0.077525	0.30616	0.38598
VIT_01s0011g05110	Vv01s0011g05110		-0.12424	-1.1092	2.8079	2.7437	2.2228	2.8149	3.2714	3.2259	5.8248	5.5771	6.2334	7.1436	7.0503	7.0122	4.5835	4.2543	4.5479	4.8827	5.2677	5.2194	-4.5234	-3.1752	0.023563	-0.29974	7.4081	7.1134	7.4202	7.0934	6.0882	5.3748	5.5173	5.4205	5.583	5.465	6.0253	6.2308	7.0047	7.3135	7.2682	7.2568	7.2884	6.9138	7.3022	7.6365	7.7589	7.5915	0.055785
VIT_01s0011g03800	Vv01s0011g03800	Serine/threonine kinase, putative	0.065241	-0.10055	-0.45678	-0.074319	-0.43344	-0.020525	-0.1347	-0.40788	-0.22207	-0.27317	-0.37167	-0.15623	-0.30737	-0.17039	0.03162	-0.57933	-0.61171	-0.52491	-0.32916	-0.45719	-0.36133	0.058109	-0.092291	0.075402	0.26122	0.033909	0.4913	-0.19278	-0.4246	-0.69133	0.73229	0.54042	1.3609	-0.024515	0.6116	-0.53063	0.57673	-0.2186	0.25177	0.10147	0.16277	0.11673	0.036386	0.15738	-0.13028	-0.33625	-0.34506
VIT_01s0011g03330	Vv01s0011g03330	Os01g0687700 protein	-0.11055	-0.24135	-0.23461	0.43359	-0.087527	1.8588	0.1711	-0.58301	-0.59723	-0.42496	-1.4324	-0.54692	-0.32139	-0.48826	-0.053227	0.74184	-0.54658	0.14251	-0.28209	-1.3057	0.20581	-0.043573	-0.30211	0.60634	2.1875	0.4641	0.98774	1.7111	1.2972	1.1438	1.5396	1.4668	1.0408	1.6301	0.50579	1.6501	-1.5133	-0.26682	-2.0189	-0.40036	-0.53854	-0.0098532	-0.27361	-0.42187	0.56872	0.46199	0.25163
VIT_01s0011g02930	Vv01s0011g02930	Basic 7S globulin 2 small subunit, putative	-0.10836	0.13073	-0.70422	-0.15959	-0.69193	-0.97075	-0.036377	-0.25869	-0.3859	-0.24224	-0.84842	-0.49628	-0.32593	-0.35497	0.053865	0.14772	-0.92661	-0.68908	-0.47241	-0.40352	-0.40678	-0.53949	-0.5613	-0.78968	-0.83924	-1.6147	-1.6857	-1.5586	-2.1243	-1.6215	-1.7799	-1.6342	-0.96493	-1.9192	-1.46	-2.6806	1.7855	1.826	1.3322	0.30849	-0.029059	-0.54733	-0.35966	-0.69493	-2.6304	-3.0939	-2.8194
VIT_01s0011g02800	Vv01s0011g02800	Serine-threonine protein kinase, plant-type, putative	0.050009	-0.092111	-1.5678	-1.1471	-1.4414	-1.082	-0.57884	-0.46931	-0.59663	-0.57568	-0.421	-0.52005	-0.5761	-0.33668	-0.024504	-0.62877	-0.44355	-0.61154	-0.42364	-0.52063	-0.47041	-0.3867	-0.35757	-0.42188	-0.40132	-0.17973	-0.67191	-0.69593	-1.1495	-0.69379	-0.74763	-0.028608	0.31297	-0.31171	0.47644	-0.44352	1.0384	1.0343	1.9428	0.32229	-0.087279	0.34388	1.0275	0.68324	-1.7445	-1.4498	-1.6702
VIT_01s0146g00260	Vv01s0146g00260	Bidirectional sugar transporter SWEET15	-0.87953	-1.5942	-0.47798	-0.33004	-0.36958	0.40632	0.31234	0.081215	-2.2065	-0.76943	-0.96073	1.5489	1.4905	1.5029	0.71562	0.45178	1.0947	4.3809	4.718	4.7727	-0.73157	-4.0077	-0.43407	-0.13113	5.5902	5.0731	5.5919	6.1334	3.5927	4.3797	4.407	4.3036	3.8959	4.5336	5.1608	4.5667	3.3384	5.4461	5.352	5.2326	5.5381	5.525	5.8413	5.9441	5.5105	5.7472	0.35715
VIT_02s0012g01040	Vv02s0012g01040	Transcription factor, putative	-0.17842	-0.37491	-0.18623	-0.27619	-0.44457	0.87091	0.77046	0.78448	-0.21789	0.13598	0.11884	2.0943	2.07	2.0612	0.16614	0.3386	0.27131	2.6466	2.2682	2.7352	-0.74131	-0.99712	0.079056	-0.038138	5.0606	5.0598	5.0302	5.1923	1.5279	2.4716	2.1101	2.8527	2.0973	2.7531	2.3089	3.1662	3.1432	3.8635	4.1824	4.2966	4.4207	4.1485	4.5517	4.9619	4.9562	4.8675	-0.0017321
VIT_02s0154g00300	Vv02s0154g00300	HyPRP2	-1.5894	-1.418	-1.9862	-1.2669	-2.2177	-2.0199	-1.126	-1.6148	-1.1853	-1.2671	-0.5776	0.79837	0.51139	0.60227	-0.011905	-1.3739	-1.5595	0.73002	0.61396	1.2736	-1.0229	-1.4152	-0.043822	4.2637	2.6068	2.3324	2.6928	0.68583	-0.24462	0.28185	0.20011	0.42228	-0.34504	-0.089024	0.019481	0.2204	0.24762	1.7295	1.5232	1.7085	1.2753	0.35586	0.97077	2.2972	2.0016	0.15327	-1.3173
VIT_02s0154g00310	Vv02s0154g00310	Bifunctional inhibitor/lipid-transfer protein/seed storage 2S albumin superfamily protein	-0.75066	-0.22056	-1.3604	-1.3451	-1.1864	-2.8639	-2.0794	-2.6884	-3.6766	-2.0219	-2.4625	-4.4801	-4.5098	-4.4357	-1.1197	-1.1671	-0.97161	-2.3465	-1.6561	-1.7661	0.85346	-2.0256	-0.019948	-0.11526	0.24383	-0.062062	0.31976	-2.9756	-1.1466	-1.0716	-0.96509	-1.4652	-1.5159	-1.4077	-0.57887	-0.47509	0.36818	-2.3234	-2.0524	-1.6336	-2.6488	-2.2569	-2.7852	-2.0224	-1.9229	-2.2938	-1.6889
VIT_02s0025g01900	Vv02s0025g01900		0.073575	0.028524	-0.17459	0.04361	-0.08169	0.021076	-0.32877	-0.49869	-0.35773	-0.35241	-0.39323	-0.39453	-0.38526	-0.13227	0.037839	-0.06626	-0.0061581	-0.07541	-0.15933	-0.052352	0.022559	0.16409	0.09503	0.12155	0.12191	0.30896	0.45784	0.30787	-0.081504	-0.12441	0.00448	0.13855	0.1199	0.46897	0.62876	0.37847	-0.23745	-0.31246	0.022813	0.11374	-0.03904	0.34206	0.21957	-0.034943	-0.036034	0.063808	-0.034084
VIT_02s0025g01990	Vv02s0025g01990	RING-H2 zinc finger protein RHA4a	0.073068	-0.065365	-0.72018	-0.42762	-0.68296	0.37215	-0.24612	0.0043051	-0.28252	-0.13713	-0.30647	-0.28587	-0.54853	-0.25147	-0.16979	-1.3147	-1.1984	-1.2283	-0.8261	-0.93096	-0.99034	-0.80115	-0.91058	-0.8265	1.0302	0.91756	0.64858	-0.14373	0.13144	-0.098482	0.20945	-0.45319	0.19186	-0.11972	-0.40395	-0.36037	-0.78899	-0.80928	-0.49388	0.155	0.080876	-0.78706	-0.46668	-0.54665	0.078508	0.25131	0.20404
VIT_02s0033g01000	Vv02s0033g01000		0.10242	0.31918	0.21426	0.42304	0.27005	0.099914	-0.064635	0.26107	-0.21633	-0.29114	-0.36163	-1.7835	-1.531	-1.7158	-0.085839	-0.26705	-0.04028	-1.5376	-1.2193	-1.0263	1.147	0.50139	0.045887	-0.43399	-3.5631	-3.1594	-3.3954	-3.0791	-2.5032	-2.1797	-2.9012	-2.8612	-2.5382	-2.8391	-1.284	-2.1551	-1.8747	-1.4059	-1.3095	-1.4374	-1.0184	-0.84766	-0.087182	-0.19787	-0.25142	-0.14835	-0.93136
VIT_02s0033g01020	Vv02s0033g01020		-0.045446	-0.58549	-1.6244	-1.1788	-1.0536	-1.0923	-0.7172	-0.67917	-0.73691	-0.91875	-1.0237	-0.89133	-1.6386	-0.87461	-0.96518	-0.40268	-0.11104	-0.46905	0.0069815	0.0086242	-0.080827	-0.19587	-0.26165	-0.15499	-0.50493	-0.449	-0.56082	-0.79528	-0.066851	-0.40062	-0.95996	-0.82674	-0.8455	-0.80866	-0.91042	-0.72919	0.40404	0.89369	0.038163	0.5413	-0.0079986	1.1265	2.3252	2.0124	-0.038586	-0.10497	-0.43837
VIT_03s0132g00340	Vv03s0132g00340		0.096204	-0.06818	-0.078353	-0.091603	-0.19513	0.035735	-0.10533	-0.099741	-0.15271	-0.01379	-0.24715	-0.18432	-0.38679	-0.16059	0.068551	-0.070763	0.076454	-0.40532	-0.098942	-0.17776	-0.064473	0.049153	0.084011	-0.17964	-0.12786	-0.29144	-0.66542	-0.40469	-0.30209	-0.49475	0.010132	0.36257	0.15381	-0.31562	-0.019344	-0.33715	0.43357	-0.1742	0.16017	0.092608	0.082294	0.2844	0.22047	0.48871	-0.21787	-0.33688	-0.04978
VIT_03s0038g04120	Vv03s0038g04120	Cellulose synthase, putative	0.031172	0.047974	0.13535	0.19816	0.19534	0.3062	-0.058752	-0.17583	-0.098474	-0.10652	-0.2352	-0.279	0.088698	0.019271	-0.1803	0.044779	-0.25265	-0.051068	-0.12512	-0.04747	-0.10206	-0.045591	-0.043343	-0.060355	0.58507	0.78633	0.42045	0.74282	0.41648	0.32111	0.98351	1.1161	1.1459	0.57323	0.63482	0.4499	-0.52357	0.041093	-0.43176	-0.46544	-0.017654	0.071051	-0.069117	-0.24981	-0.2476	-0.23917	-0.029947
VIT_03s0038g03410	Vv03s0038g03410	NAC transcription factor	-0.076167	-0.23548	-1.5136	-1.1115	-1.3559	-0.72812	-2.2128	-1.6385	-2.2471	-2.0725	-2.5326	-2.8978	-2.5419	-1.4429	-0.76005	-3.0355	-2.8344	-2.7825	-2.2489	-2.153	-2.7327	-1.6364	-1.4959	-1.7228	1.1464	-0.23797	-0.12692	-0.79468	-0.4463	-0.52551	-1.4879	-1.3025	-1.0192	-0.78997	-0.63197	-1.1632	-1.0693	-1.3176	-1.8262	3.5584e-05	-0.58805	0.082661	-0.42503	-0.68407	-1.1749	-1.5804	-1.0097
VIT_03s0038g01830	Vv03s0038g01830	Proline-rich protein 2	0.11253	0.29535	-0.26876	-0.21673	-0.39177	0.16972	0.41206	0.16646	-3.4054	-3.0998	-2.6069	-2.2697	-2.2299	-2.7725	-1.1091	-2.4083	-2.1318	-0.61276	-0.30748	-0.28803	1.806	0.8121	-0.32374	-0.76034	-5.6544	-5.601	-5.5723	-6.0445	-5.8536	-6.115	-6.0186	-7.0597	-6.903	-6.9215	-5.728	-5.6092	-4.4253	-1.2403	-1.2566	-1.3571	-0.88817	-1.087	-0.95876	-0.80578	-0.76151	-1.0289	-2.1367
VIT_03s0063g01940	Vv03s0063g01940		0.018617	-0.10498	-0.08443	-0.033647	0.0017648	-0.00017491	-0.47724	-0.6166	-0.64891	-0.561	-0.57896	-0.74479	-0.40646	-0.22195	-0.34291	0.011481	0.13512	0.03421	-0.04978	-0.018149	0.03308	0.10221	0.096266	0.15269	0.42382	0.37863	0.22414	0.24865	-0.021554	0.11679	0.20494	0.5954	0.56269	0.56763	0.44537	0.33459	0.030994	-0.15035	0.029402	0.036253	-0.043639	0.76046	0.62825	0.24608	0.35616	0.16516	0.089667
VIT_03s0091g01130	Vv03s0091g01130		-0.031574	0.12664	-0.0089681	0.057158	0.11481	-0.017694	-0.13496	-0.034781	0.56973	0.1379	-0.022518	-0.28851	-0.30388	-0.26363	-0.17303	-0.25588	-0.15128	-0.70478	-0.39646	-0.62442	0.10617	0.42838	0.095048	0.04147	-0.52444	-0.54085	-0.53441	-0.33848	-0.18543	0.076646	0.042447	-0.03667	-0.47044	-0.12898	-0.31165	0.0087633	-0.20944	-0.40757	0.04972	-0.20578	-0.45118	-0.57155	-0.47946	-0.62286	-0.52613	-0.38239	0.28101
VIT_03s0038g01050	Vv03s0038g01050		0.029248	-0.85406	-0.33572	-0.29965	-0.46355	-1.5008	-0.57168	0.25347	-0.0083595	-0.43396	-0.28691	-0.51979	-0.69575	-0.16359	-0.33379	-0.32082	0.47381	0.18714	-0.49457	-0.54362	-0.48585	-0.26858	-0.29531	0.54518	-0.14346	-0.13704	0.39425	-0.04613	0.61644	0.48444	-0.89815	-0.92597	-0.81249	-0.55497	-0.82799	-0.93065	-0.24706	-0.65117	-0.28332	0.0014209	0.14702	-0.16416	-0.15054	-0.091853	0.00053044	0.23352	0.026137
VIT_04s0023g02430	Vv04s0023g02430	BZIP domain class transcription factor	0.005814	0.12754	0.15999	0.085151	0.059191	0.21092	-0.073072	-0.048269	-0.097058	0.086179	-0.14263	0.092756	0.026462	0.097823	-0.07143	-0.027403	0.030258	-0.12888	-0.17824	-0.17639	0.059149	0.093297	-0.02918	-0.17196	0.22871	0.091906	0.17477	0.27884	0.90983	1.354	1.5467	1.557	1.4982	1.9484	1.6197	0.99265	0.24586	1.136	1.2904	1.2061	1.2897	1.3167	1.5836	1.3951	1.3946	0.55403	-0.64132
VIT_04s0023g00920	Vv04s0023g00920	ATP binding protein, putative	0.0031756	-0.39634	-0.2832	-0.28698	-0.58948	0.16482	-0.47826	0.078481	-0.36015	-0.077697	-0.75881	-0.63968	-0.63569	-0.79905	-0.90994	-0.093897	-0.26732	-0.16589	-1.1627	-0.82723	-0.85963	-1.3692	-1.5894	-1.1863	-0.22262	-0.34194	-0.5197	-0.48988	-0.40777	-0.65938	-0.54885	-1.2748	-1.1402	-0.58396	-1.1355	-0.56857	0.099547	0.021438	0.061856	0.11945	-0.11047	-0.59384	-0.30147	-0.38834	0.89447	0.8904	0.77574
VIT_04s0008g00300	Vv04s0008g00300
VIT_04s0008g00370	Vv04s0008g00370		-0.048371	-0.51224	-0.72509	-0.44859	-0.61569	0.39305	-1.0986	-0.99649	-1.0968	-1.5624	-1.891	-1.9111	-1.8514	-0.92549	-0.21288	-1.0671	-1.1853	-0.82275	-1.0639	-1.2424	-1.0198	0.2553	-0.034951	0.2131	-0.31644	-0.22736	0.94892	-0.53582	-0.74966	-0.70032	-0.75078	-0.32506	-0.053293	0.10785	0.94547	-0.89569	0.2447	-0.39707	-1.0738	0.086135	0.49154	1.0491	0.63986	0.53224	-0.56168	-0.73986	-0.19823
VIT_04s0008g01700	Vv04s0008g01700	At1g54200	-0.18437	0.089104	-1.1668	-0.7622	-1.0979	-0.81328	-0.37792	-0.39464	-0.37975	-0.12917	-0.070533	-0.42392	-0.93575	-0.22862	-0.4098	-1.2101	-1.6105	-1.2839	-1.2201	-0.84881	-1.5441	-1.5507	-0.95201	-1.6169	1.7974	0.82246	0.047886	-0.061761	0.65661	-0.01005	-0.58695	-0.74065	-0.20517	-0.25765	-0.072712	-0.37867	-2.0072	-1.4123	-1.841	-0.028252	0.024756	-1.2044	-0.99388	-1.2895	-0.30545	-0.15725	-0.26688
VIT_04s0008g01860	Vv04s0008g01860		-0.12893	-0.21646	-0.9812	-1.1881	-0.85921	-1.2074	0.29876	0.90203	0.56013	0.49097	0.47934	0.39765	-0.40176	0.13701	-0.15236	0.76865	1.1505	0.73644	0.20883	0.45604	0.014914	-0.3414	-0.21319	-0.34381	-0.7265	-0.57781	-0.45565	-0.24239	-0.26118	0.06003	-0.43727	-0.53001	-0.39334	-0.38191	-0.37228	-0.51133	0.79471	0.60186	0.74108	0.02541	-0.034334	-0.18106	0.071925	0.22642	0.46414	0.86835	0.38359
VIT_04s0008g03950	Vv04s0008g03950		0.18762	0.24572	-0.89821	-1.3313	-1.1428	-2.4233	-1.9247	-2.1704	-0.79331	-0.94807	-1.2421	-3.6884	-3.8329	-3.7882	-1.0468	-1.4916	-1.4032	-4.353	-4.7031	-3.7928	1.2968	1.3964	0.037022	-0.43777	-3.4143	-3.62	-3.399	-5.5555	-3.1906	-3.031	-3.1152	-5.706	-4.7928	-5.6703	-5.8973	-5.2366	-4.3304	-2.212	-2.2211	-2.1135	-1.5623	-1.7794	-1.567	-1.3491	-1.2875	-1.3964	-0.82144
VIT_04s0008g05430	Vv04s0008g05430	SILENCING DEFECTIVE 1 family protein	0.032183	-0.39949	-0.97779	-0.63808	-0.94146	-0.28061	-0.51863	-0.75572	-0.80682	-0.86274	-0.91205	-0.80945	-0.33719	-0.14305	0.093129	-0.25337	-1.1839	-0.84298	-0.70772	-0.80519	-0.60618	0.0093142	-0.039174	0.54482	-0.53087	-1.2177	-1.616	-1.1072	-1.3656	-1.3202	-2.2143	-1.7433	-2.1083	-1.1566	-0.68376	-1.5125	0.74712	0.24192	0.74763	-0.14879	0.066144	-0.042625	-0.16254	0.10107	-0.73245	-0.67657	-0.76901
VIT_04s0008g05750	Vv04s0008g05750	Transcription factor	0.10237	-0.047603	0.067764	0.040303	0.077714	0.15557	-0.013942	0.31024	-0.031351	0.18964	0.57683	-0.14193	0.014503	-0.042007	0.08574	0.18506	0.20563	0.39821	0.0112	0.10764	0.086623	-0.034718	0.037964	-0.0057249	-0.045939	0.08122	-0.10024	-0.053819	-0.10074	0.021245	0.061464	0.1738	0.21113	-0.023879	0.020504	-0.25476	0.21069	0.12483	-0.06623	-0.03573	0.057683	0.16241	0.13339	0.12015	-0.17824	-0.0076234	0.14247
VIT_04s0008g07140	Vv04s0008g07140		0.15362	-0.39946	-2.0823	-1.6189	-1.8919	-1.6239	-3.2329	-3.5095	-3.705	-3.8253	-3.9518	-3.7485	-3.5713	-2.5624	-1.7317	-4.4884	-4.38	-4.499	-3.6043	-3.9753	-3.6784	-2.5267	-2.6465	-2.5351	1.2455	-0.21108	1.3915	-1.4005	-0.44217	-1.0699	-1.8185	-1.2906	-1.314	-1.2612	-0.82237	-1.5951	-1.7054	-1.804	-2.416	-0.64898	-0.050339	-0.3178	-1.5517	-0.072605	-0.30141	-0.31339	-0.62378
VIT_05s0020g00680	Vv05s0020g00680	ATP-binding cassette transporter, putative	0.88062	-0.63452	-0.94593	-0.50079	-0.90262	-0.68053	-0.41283	0.77873	0.064345	-0.28586	-0.17249	-0.26521	-0.36738	-0.1144	-0.38248	-0.69167	-0.13516	-0.22138	-0.83565	-0.92455	-0.76164	-0.78102	-0.76685	-0.65452	-0.28332	-0.66024	-1.0291	-1.0986	-1.0344	-0.74998	-0.65145	-1.0912	-0.48824	-1.0672	-0.70521	-1.2682	0.76001	0.2353	0.72894	0.060729	0.23121	-0.62218	-0.52163	-0.55563	0.13506	0.30163	-0.11067
VIT_05s0020g04240	Vv05s0020g04240	Putative calcium-transporting ATPase 13 family protein	0.17025	0.23129	-3.82	-3.7827	-3.9022	-4.01	-2.5922	-2.9553	-2.8598	-3.3715	-3.2619	-3.1951	-2.4953	-2.2259	-1.5459	-4.1407	-4.1148	-4.4085	-3.6047	-4.0099	-3.4249	-2.9016	-2.9357	-2.8908	-0.60762	-0.69082	0.37542	-2.0929	-0.6426	-1.278	-2.1644	-2.0453	-2.2294	-1.6853	-2.0318	-2.7387	-0.75779	-1.1501	-1.2555	0.20929	-0.54243	-0.83525	-0.6937	-0.7338	-0.30153	-0.07164	0.13399
VIT_05s0049g00930	Vv05s0049g00930	Inorganic phosphate transporter, putative	-0.038685	-0.22625	0.50869	0.41684	0.60422	0.4027	0.33235	0.50954	0.28382	0.33029	0.28928	0.27276	0.94894	0.40396	0.015865	-0.38967	-0.41487	-0.66679	-0.22926	-0.18552	-0.24696	-0.22268	-0.31557	-0.21532	0.042242	0.22632	0.21235	0.098081	0.20781	0.061076	0.56904	0.91922	0.7164	0.26801	0.11863	-0.020373	0.24581	1.314	-0.35533	-0.1325	-0.24785	-0.22616	-0.36569	0.013128	0.12398	0.1306	0.30037
VIT_05s0077g01600	Vv05s0077g01600	Pathogenesis-related protein 10	0.11299	-0.036947	0.74778	0.23167	0.68796	0.46559	0.63541	0.47912	0.63002	0.55829	0.3644	0.6548	0.787	0.78506	0.86955	0.19092	0.18892	0.16649	0.53432	0.10554	0.19426	0.28316	0.14878	0.40199	0.00029247	0.13812	1.2604	0.25613	0.27989	0.18648	0.8009	0.70864	0.70455	0.29096	0.13014	0.36582	-0.057036	0.19663	0.1474	0.053819	0.062864	0.41647	0.2554	0.36239	-0.088494	-0.020723	-0.038358
VIT_05s0077g01920	Vv05s0077g01920	Putative uncharacterized protein	-0.12837	-0.69216	-0.71849	-0.34517	-0.55932	-0.56231	-1.1516	-0.27049	-0.72453	-0.84433	-0.87815	-1.0258	-1.5996	-0.66659	-0.74327	-0.84212	-0.54211	-0.65989	-0.98637	-0.94644	-1.0425	-0.94347	-0.86082	-0.58548	1.048	0.5723	-0.1943	-0.61191	0.095769	0.41177	0.29309	0.20922	-0.4181	-0.79884	-0.78635	-0.85912	-0.87225	-1.0036	-0.81177	-0.84916	-0.441	0.06024	-1.0355	-0.5251	-0.30891	0.16652	-0.093952
VIT_06s0004g07910	Vv06s0004g07910		0.059021	0.053895	-0.0024973	0.058083	-0.055085	0.082171	0.080235	-0.044611	0.011355	-0.047943	-0.15683	-0.04885	0.027753	0.0025375	0.15265	0.089223	0.24536	0.25518	-0.044252	0.077436	0.12018	0.0934	0.039665	-0.36272	0.38258	1.0037	0.36474	-0.31982	0.0027157	0.96404	0.61867	0.95028	0.36354	0.99668	0.42852	0.010626	0.063542	0.67603	1.5656	0.96067	0.46741	0.23983	0.46799	-0.22094	-0.20172	0.17033	-0.55876
VIT_06s0004g07680	Vv06s0004g07680	Os05g0475700 protein	0.30356	0.39322	-0.61402	-0.50465	-0.54336	-1.6981	-1.2276	-1.3378	-0.61746	-0.92061	-0.99552	-2.7856	-2.8767	-2.9986	-1.5513	-1.8219	-2.0188	-4.6885	-4.2058	-4.0024	0.449	1.4109	-0.051631	-0.052804	-3.7555	-3.7257	-3.8673	-6.6975	-4.59	-3.711	-4.1452	-6.0755	-4.6795	-5.6916	-6.218	-4.8982	-3.6737	-6.7891	-6.8552	-6.9516	-5.669	-6.2006	-5.7871	-5.1043	-4.8768	-5.025	-0.486
VIT_06s0004g06820	Vv06s0004g06820	Protein PMR5	-0.31958	0.11486	-0.28388	-0.36948	-0.4172	-0.36005	-0.20453	-0.35703	-0.86729	-0.67492	-0.61263	0.14048	0.22249	0.24708	-0.31321	-0.48544	-0.48647	0.0794	-0.22423	0.26832	-0.062333	-0.26791	0.014925	-0.46443	-1.0419	-0.63402	-1.1187	-1.8652	-0.80432	-0.6358	-0.65205	-0.22627	-0.59369	-0.39091	-0.52611	0.0040563	0.053066	-0.33151	-0.29064	-0.25101	0.46688	0.49979	-0.044989	-0.47615	0.49279	-0.6436	-2.6678
VIT_06s0004g06430	Vv06s0004g06430		0.0074459	0.083456	1.4777	-0.028247	0.15082	0.066184	-0.45592	-0.88863	-0.61282	-0.99952	-0.93021	-0.75457	-0.88643	-0.29565	-0.33541	1.1304	0.76622	1.3387	0.19543	0.25299	0.21758	0.22348	0.48376	0.26848	0.6154	0.63081	-0.25532	0.69498	0.20119	0.8374	1.1616	1.729	2.0398	0.85464	0.62347	0.58746	0.33471	0.17422	0.145	0.047348	0.1738	1.2926	0.7638	0.57079	0.080488	-0.15854	-0.28769
VIT_06s0004g04770	Vv06s0004g04770	Pentatricopeptide repeat-containing protein	-0.072104	0.13893	0.48069	0.55197	0.45543	0.99682	0.097681	0.36806	0.27432	0.60074	0.70153	0.38358	0.39656	-0.093735	-0.054866	0.43094	0.37286	0.42145	0.33014	0.46693	0.24744	-0.18339	-0.31595	-0.26486	-0.035256	-0.20572	0.74227	-0.082136	0.10227	0.049429	-0.49429	-0.50479	-0.49712	-0.20309	-0.30557	0.19269	0.23173	0.2807	0.33669	-0.06545	-0.15892	-0.30043	-0.34566	-0.36596	-0.045961	-0.15322	-0.041021
VIT_06s0004g03930	Vv06s0004g03930		-0.034851	0.070732	-0.042408	-0.19639	0.033494	-0.016931	-0.0082377	0.21361	-0.071079	-0.093982	0.07966	-0.15301	0.028786	0.087628	0.17026	-0.70044	-0.51216	-0.50634	-0.40428	-0.43338	-0.39708	-0.33655	-0.55627	-0.57903	0.020562	0.063869	0.20005	-0.39789	0.13111	0.010081	-0.42338	-0.42576	-0.31201	-0.46658	-0.34617	-0.42204	-0.33182	-0.18225	-0.28808	-0.32437	-0.20501	-1.0574	-0.92484	-0.8502	-0.21555	-0.38018	-0.081796
VIT_06s0004g01780	Vv06s0004g01780	Serine/threonine protein kinase, putative	-0.28076	-0.18646	-0.35999	0.092964	-0.40088	-0.27841	-1.0469	-0.40412	-0.51434	-1.1106	-0.91207	-1.3392	-0.98429	-1.7096	-0.4386	-0.67223	-0.39405	-1.0682	-1.4918	-1.0834	0.67306	0.45824	0.11299	-0.3856	-0.061966	0.54073	-0.013879	0.27943	-0.37859	-0.053282	-0.36816	-0.41007	-0.50744	-0.40519	-0.16444	-0.1187	0.18365	-0.41145	0.12156	-0.19884	-0.017298	-0.38392	-0.095015	0.040566	-0.078883	-0.1144	-0.17723
VIT_06s0004g01020	Vv06s0004g01020		-0.0096921	0.07944	0.0067289	0.10132	-0.0046373	0.2173	0.096203	0.11657	-0.14233	-0.02088	-0.075959	0.3608	0.18636	0.38306	0.0061926	-0.092131	-0.17928	1.2248	1.1282	0.45394	0.0044987	-0.021643	0.065297	0.12458	0.94772	-0.072545	0.37408	1.1374	0.33252	2.1301	1.2246	2.5249	1.0739	1.2706	0.88551	2.2371	0.87043	-0.12403	-0.038001	-0.11142	0.14892	-0.0029664	0.02203	-0.11105	-0.077995	-0.10857	0.13106
VIT_06s0004g00990	Vv06s0004g00990		0.048747	-0.10713	-0.061472	-0.12626	-0.0015434	-0.049461	-0.21379	-0.10862	-0.25552	-0.28117	-0.30575	-0.16536	-0.389	-0.26424	-1.0908	-1.4752	-1.4155	-1.14	-0.79874	-1.0903	0.19019	0.90298	-0.069768	-0.00065623	-3.3718	-3.8938	-3.2988	-4.199	-1.3004	-1.4632	-1.4935	-3.6279	-3.4834	-3.4393	-4.204	-2.4852	-1.3675	-3.8379	-3.5915	-3.6939	-2.8347	-3.2047	-2.894	-2.3467	-2.2575	-2.3159	0.01902
VIT_06s0061g01040	Vv06s0061g01040	Eukaryotic translation initiation factor 2c, putative	-0.0062726	-0.11495	-1.5693	-1.6268	-1.5756	-1.0966	-1.9524	-1.4787	-1.9168	-2.5025	-2.0723	-2.4315	-2.1125	-1.9622	-1.7178	-2.4886	-2.6767	-2.7278	-3.0679	-2.4932	-3.0948	-2.8554	-2.8248	-2.8542	0.34296	-0.28243	-0.53395	-1.5439	-0.98467	-1.5824	-1.4581	-1.4972	-2.1169	-1.8506	-1.6193	-2.0031	-0.73878	-1.1621	-0.65393	-0.16807	-0.31434	-0.81269	-0.85098	-0.55061	-0.66114	-0.87706	-0.98815
VIT_06s0061g00890	Vv06s0061g00890	Retinoid-inducible serine carboxypeptidase, putative	-0.013375	-0.23229	-3.6037	-3.3562	-3.5075	-3.1497	-2.6977	-3.2278	-3.183	-3.2998	-3.33	-3.0727	-2.9298	-2.2605	-1.4455	-1.7168	-1.6131	-1.6412	-1.2876	-1.308	-1.2424	-0.99902	-0.84412	-0.98447	-0.20148	-0.28965	-0.15348	-2.0516	-1.3105	-1.6869	-1.6434	-1.475	-0.83801	-1.6762	-1.3056	-2.1504	0.8426	0.88978	1.0307	0.86042	0.57446	1.7009	2.3452	1.84	-1.4259	-1.1502	-1.1598
VIT_06s0080g01160	Vv06s0080g01160		0.054063	-0.12175	-0.11941	-0.050426	0.07502	0.32385	0.33951	0.52929	0.66752	0.42311	0.76988	0.67089	0.74406	0.54198	0.14587	-0.30112	-0.21315	-0.17082	-0.013116	-0.050139	-0.033214	0.012028	0.064731	0.16382	-0.052934	0.10825	-0.80211	-0.24319	-0.49048	-0.13947	-0.10815	0.32184	0.64114	-0.069516	-0.10132	-0.26726	0.80931	0.5799	0.57516	0.13549	0.021369	0.33776	0.61763	0.55932	-1.2656	-1.4177	-0.99215
VIT_06s0080g00640	Vv06s0080g00640	Putative uncharacterized protein	0.051562	-0.062844	0.25584	-0.049428	0.19811	0.11598	-0.052364	-0.12871	-0.00058132	-0.12219	0.051454	-0.1644	0.32774	0.1039	0.3916	-0.10636	-0.14024	0.066494	0.33008	0.3071	0.46364	0.049732	0.30694	0.088156	0.36462	-0.025549	-0.19876	-0.2026	-0.14127	0.060438	-0.012972	-0.043295	0.17574	0.099399	0.14292	0.12164	0.0046278	-0.22383	0.12667	-0.075804	0.1582	0.02774	-0.079601	0.17819	0.23965	0.1662	0.15695
VIT_06s0009g03510	Vv06s0009g03510	Pentatricopeptide repeat-containing protein, putative	0.021658	-0.031353	-0.030677	0.16449	-0.073383	1.2132	0.17878	0.43316	0.46935	0.70748	0.63193	0.60792	0.15435	-0.13225	-0.018898	-0.23965	-0.13771	-0.16649	-0.16826	-0.086951	-0.052195	-0.64107	-0.70445	-0.76431	-0.61596	-0.81394	-0.58702	-1.0398	-0.30704	-0.44318	-1.3049	-1.854	-1.8778	-1.1811	-1.3311	-0.84354	0.5123	0.47943	0.35569	-0.14975	0.089499	-0.90069	-0.70304	-0.50553	0.19305	0.1238	0.25748
VIT_07s0104g01120	Vv07s0104g01120	Gtpase activating protein, putative	0.02351	0.10786	0.13407	0.02182	-0.092855	-0.11234	0.0021906	-0.097825	0.034804	-0.15689	-0.18759	-0.02089	-0.17096	-0.19986	0.19283	-0.013959	0.1285	-0.20921	-0.14275	-0.1645	-0.012435	-0.092541	-0.066207	-0.21909	-0.94325	-0.55038	-0.85059	-0.55763	-0.43889	-0.23164	-0.35492	0.15673	0.35756	0.16622	0.027947	-0.17733	-0.4179	-1.1446	-1.0793	-1.0871	-0.66231	-0.77626	-0.7755	-0.69065	-0.72755	-0.8236	-1.7632
VIT_07s0104g00270	Vv07s0104g00270		-0.11762	-0.84447	-0.13794	0.26911	-0.1117	-0.14705	-0.10392	-0.089543	-0.63649	-1.5456	-1.5164	-1.3598	-1.2934	-0.5592	-0.55872	-1.2623	-1.0029	-1.1719	-1.2146	-1.4236	-1.2117	-0.66663	-0.66077	0.24338	1.7561	0.91594	0.034225	1.4279	1.2772	1.0555	0.88674	1.2163	0.84145	0.77452	0.65498	0.31906	-2.0793	-1.9815	-2.0299	0.041946	-0.16903	0.10033	0.023087	-0.28268	-0.38338	-0.5213	-0.28461
VIT_07s0104g00980	Vv07s0104g00980	Histone H2A	-0.15331	-0.16769	-0.052481	0.081504	0.082157	0.35097	0.38796	0.40858	0.58228	0.40876	0.47205	0.43994	0.38727	0.19797	0.20462	0.3719	0.12694	0.26813	-0.0043564	-0.11555	0.036012	-0.28454	-0.18022	-0.43522	-0.24219	-0.20004	-0.74109	-0.054006	0.072332	0.0068	-0.64774	-1.0901	-0.81791	-0.27511	-0.23426	0.090153	0.11382	-0.075207	0.21929	-0.19796	0.079782	-0.49126	-0.24634	-0.13339	0.11241	0.21353	0.21997
VIT_07s0129g01100	Vv07s0129g01100	Cyclin d, putative	-0.017686	-0.1027	0.085535	-0.062325	0.052525	-0.085685	-0.1212	-0.18566	-0.48423	-0.47125	-0.3974	-0.53142	-0.51997	-0.42015	-0.28406	-0.45857	-0.41276	-0.51027	-0.40332	-0.46104	0.35468	0.21161	0.068911	-0.23918	-1.73	-1.3136	-1.5665	-1.1369	-1.1145	-1.0542	-0.93065	-0.95334	-0.84811	-0.80507	-0.85056	-0.82418	-1.2593	-1.3017	-1.1429	-1.1293	-0.86659	-0.80022	-0.82955	-0.97232	-0.94888	-1.0048	-1.5403
VIT_07s0031g01380	Vv07s0031g01380		0.003571	-0.099633	0.014393	0.090997	-0.033385	0.067688	0.073304	0.017193	0.10907	0.12814	0.23675	0.19936	0.30407	0.21173	0.026359	0.1019	-0.0738	0.062972	0.24706	0.12681	-0.23873	-0.18776	0.18319	-0.031874	0.25213	0.33269	0.33053	1.4847	0.91789	1.4886	1.2253	1.9264	1.4466	1.8408	1.3784	1.421	0.64399	0.24457	0.080952	0.030078	-0.0070281	0.079156	0.039418	0.1861	0.1893	0.24131	0.12465
VIT_07s0031g01920	Vv07s0031g01920	Cell division protein kinase 7, putative	-0.13405	-0.067705	0.41104	0.82403	0.47014	0.92995	0.043458	0.0082337	-0.011383	0.42652	0.23408	0.47559	0.38976	0.60948	0.4708	0.74144	0.22536	0.40065	0.41781	0.12127	0.29753	0.52458	0.53838	0.2664	-0.42718	-0.19487	-0.265	-0.12647	-0.54879	-0.36181	-0.25834	0.094742	0.41424	0.14289	0.15892	0.46854	0.69185	0.82137	0.8059	-0.30704	-0.0043506	0.44478	0.56796	0.58435	-0.61123	-0.70579	-0.8055
VIT_07s0031g01950	Vv07s0031g01950		-0.090552	-0.20574	-0.087114	-0.065155	0.042128	-0.04331	0.089633	0.037876	-0.55016	-0.4764	-0.83899	-0.94018	-0.74852	-0.90887	-0.30611	-0.44145	-0.60421	-0.95559	-0.97012	-1.0585	0.82642	0.7946	0.063571	0.098268	0.27966	0.27264	0.33377	1.3107	0.020987	0.29212	0.1913	0.13062	0.35714	0.091142	0.21017	0.085715	0.018381	0.22169	0.19084	0.25553	0.09419	0.46416	0.25788	-0.19298	-0.15657	-0.099506	-0.71202
VIT_07s0031g02550	Vv07s0031g02550	ABC transporter family protein	-0.25472	-0.083125	-0.58163	-0.35274	-0.47988	-0.81803	-0.55151	-0.74558	-1.174	-1.3713	-1.3952	-2.6815	-2.6874	-2.8295	-1.3591	-1.5291	-1.4703	-3.5195	-2.7705	-2.5709	1.1131	0.96254	-0.032181	0.023839	-2.9146	-3.008	-2.916	-4.1758	-2.1368	-1.6658	-2.1352	-2.1639	-2.1857	-2.0372	-1.8866	-1.4927	-1.3002	-5.0639	-4.5821	-4.9407	-3.9194	-4.2603	-3.941	-3.233	-3.1581	-3.0818	-0.709
VIT_07s0141g01050	Vv07s0141g01050		0.093955	0.1058	0.11793	-0.23856	-0.17817	0.22034	0.10971	-0.018004	-0.86214	-0.59689	-0.42691	-0.46545	-0.52701	-0.12304	-0.51169	-1.4393	-1.5751	-0.86915	-0.12485	-0.062258	-0.087401	0.7065	-0.074614	0.043035	-0.12321	2.0262	-0.07672	-0.14435	-0.91558	-1.1532	-1.1355	-1.0667	-1.118	-1.0539	-0.90363	-0.62827	-0.4693	-0.44757	-0.28228	-0.37992	-0.2106	-0.18792	-0.18049	-0.14436	-0.25005	-0.26027	-0.45042
VIT_08s0032g00140	Vv08s0032g00140		-0.14314	-0.36043	-0.43476	-0.47683	-0.44098	-0.49489	-0.089335	1.2021	0.91415	0.81225	0.54963	0.59355	0.37	0.40368	-0.20111	0.014563	0.28788	0.092285	0.089803	-0.076253	-0.053291	-0.048782	-0.11707	0.68466	0.00031372	-0.27797	-0.79467	0.18911	0.095905	0.2723	-0.15689	-0.65463	-1.0942	-0.088429	-1.1424	0.45805	-0.47694	-0.27988	-0.20852	0.34829	-0.060637	-1.2583	-0.86324	-0.85272	0.32915	0.59657	0.33718
VIT_08s0032g00890	Vv08s0032g00890	Beta-glucosidase, putative	0.044253	0.17441	-1.2993	-1.1458	-1.1478	-1.088	-0.57514	-0.16376	-0.45609	-0.20525	-0.13584	-0.46792	-0.037688	-0.23529	-0.32485	-1.313	-0.80974	-0.99504	-0.78827	-0.91602	-0.78515	-0.63141	-0.71912	-0.73368	0.28825	0.024713	-0.083998	-0.9734	-0.23627	-0.47051	-1.6143	-1.7669	-1.253	-1.1478	-0.55161	-0.89055	0.086773	-0.03473	0.59213	0.02806	0.33929	-0.54335	-0.25175	-0.27059	-0.19059	-0.56958	-0.50836
VIT_08s0058g00990	Vv08s0058g00990	Peroxidase 2, putative	-0.0055078	-0.44913	-1.2241	-0.71771	-0.99243	-0.91211	-0.30378	0.085814	0.060942	0.046134	-0.20711	-0.37121	-0.081362	-0.10044	-0.09324	-0.34047	-0.28609	-0.18441	-0.10738	-0.13682	-0.19456	-0.024258	-0.11487	0.048901	0.10133	0.003668	0.70478	-0.050665	-0.087051	-0.19277	-0.21154	0.0084969	-0.12083	-0.12008	-0.052127	0.014985	0.090771	0.14787	0.62877	-0.047999	0.22851	-0.06687	0.058038	0.64986	0.065976	-0.10077	-0.11491
VIT_08s0007g07190	Vv08s0007g07190	Calmodulin binding protein, putative	0.088515	-0.13151	-0.23565	-0.14684	-0.19793	-0.38877	-0.0073192	0.027641	0.00018392	-0.11995	-0.18992	-0.14542	-0.15636	-0.22616	-0.1327	-0.83389	-0.88107	-0.8464	-0.56146	-0.59812	-0.56527	-0.67125	-0.64869	-0.5754	0.23644	0.042884	-0.094116	-0.6867	-0.27234	-0.58675	-0.78417	-0.71996	-0.25519	-0.55274	-0.3795	-0.7933	0.2442	0.35319	0.22583	-0.038247	0.065256	-0.74263	-0.15566	-0.081266	-1.1108	-1.0687	-1.004
VIT_08s0007g04570	Vv08s0007g04570	UDP-glucosyltransferase, putative	0.08525	-0.03855	-0.085807	0.56467	0.27496	0.25792	-0.47778	-0.86734	-0.96746	-1.069	-1.323	-0.90806	-0.85555	-0.65188	0.51446	0.20852	-0.64858	-0.52797	-0.30124	-0.7621	-0.089487	-0.073342	0.035608	0.091896	1.1558	0.14106	0.28826	0.76236	0.046013	0.10242	0.79422	1.3246	1.3096	0.74905	0.7482	0.61408	-0.0050347	0.5525	-0.43709	-0.35523	0.050661	0.61674	-0.0016645	0.54394	2.1138	2.0327	2.0833
VIT_08s0007g03050	Vv08s0007g03050		0.07538	-0.48957	0.055446	0.44341	0.3245	-0.072008	-0.53516	-0.12052	0.18879	0.58401	0.37319	-0.6548	-0.80084	-0.9018	0.19798	-0.26786	0.17528	-1.5557	-0.71508	-1.0066	0.26488	0.55144	-0.0052189	-0.041166	-0.49643	-0.32141	-0.41091	-0.30847	-0.012	-0.024172	-0.17965	-0.11653	-0.12337	-0.10486	-0.016983	0.065936	0.27527	-0.31548	0.21844	-0.34063	-0.25973	-0.25583	-0.26204	-0.12992	-0.11678	0.047621	0.046762
VIT_08s0007g02110	Vv08s0007g02110		0.11742	-0.044062	0.081732	0.10059	-0.021317	0.1013	-0.39284	-0.56941	-0.48129	-0.50002	-0.20873	-0.6205	-0.45418	-0.17362	-0.12437	0.15451	-0.12282	0.0052388	0.049131	0.037699	0.069498	0.085901	0.07726	-0.019214	-0.016543	0.11063	0.17662	0.1125	-0.16368	-0.087739	-0.026022	0.0969	0.087184	0.15644	0.20842	0.20245	-0.043408	-0.09819	-0.18927	0.0017562	0.036816	0.48938	0.10091	0.017954	-0.060905	0.091644	0.019818
VIT_08s0007g00440	Vv08s0007g00440	Expansin	0.0058551	0.039601	0.21469	0.056304	-0.081191	-0.13743	-0.038993	-0.14751	-1.0807	-1.2018	-0.78713	0.061514	0.027457	0.10387	0.074668	0.2379	0.058998	1.8225	1.2702	1.061	0.46467	-0.64066	-0.18735	-0.77242	1.931	2.2575	1.8719	-1.4696	-0.22725	-0.24083	-0.55841	-1.7036	-1.3759	-1.5679	-1.6372	-1.3173	-0.49515	0.18737	0.75639	0.30148	-0.77294	-0.70621	-0.7595	-0.68946	-0.59034	-0.86167	-0.99394
VIT_09s0018g01670	Vv09s0018g01670	Aspartic proteinase nepenthesin-1, putative	-0.024645	0.26875	-0.53292	-0.6359	-0.54505	-3.4296	-2.7556	-2.4258	-2.3926	-3.0199	-3.2105	-3.0842	-2.9431	-2.2887	-1.8317	-3.8322	-3.1794	-3.0315	-3.7649	-4.0381	-3.8728	-3.4888	-3.3145	-3.4766	0.068954	-0.039646	-0.31778	-1.6966	-0.62962	-1.3346	-2.9457	-2.6698	-2.3028	-2.1451	-2.1275	-2.8704	-0.69294	-0.9205	-0.53892	0.14909	0.0079441	-1.071	-0.95942	-1.0193	-2.3607	-2.5872	-1.9568
VIT_09s0002g03140	Vv09s0002g03140		0.030747	0.54529	-0.32786	-0.4539	-0.78558	-0.79334	-0.37747	-0.54259	-4.0476	-3.7196	-3.4495	-3.3255	-3.4467	-3.4831	-2.5886	-3.5842	-3.6512	-2.9574	-2.7431	-2.3658	2.2603	1.2203	-0.048034	-0.67594	-4.2195	-4.1749	-4.1194	-5.681	-3.1765	-3.1997	-3.0472	-5.079	-4.1718	-4.3123	-4.5289	-3.6496	-3.4219	-1.0264	-0.91486	-0.94355	-0.65118	-0.718	-0.67994	-0.68567	-0.72575	-0.62094	-0.36399
VIT_09s0002g05050	Vv09s0002g05050		-0.11112	-0.10892	0.23988	-0.17429	-0.25984	0.18254	-0.056096	0.031208	0.11541	0.029166	-0.096274	-0.21338	0.055	0.084336	0.023668	0.011026	0.0003602	0.31992	0.029237	0.12638	0.038447	0.14603	0.00032923	-0.011146	0.042756	0.17238	0.032608	0.34184	0.12346	0.23582	0.55161	0.5844	0.68193	0.59344	0.2232	0.11663	-0.42465	0.38822	0.58012	0.53221	0.59317	0.65053	0.70528	0.17381	0.14695	-0.031516	-0.71035
VIT_09s0002g07950	Vv09s0002g07950	Putative uncharacterized protein	0.01123	0.026554	-0.34017	-0.48187	-0.35224	-0.34913	0.35443	0.86806	0.55536	0.54827	0.56139	0.16483	0.32629	0.19032	-0.013475	-0.033549	0.028606	0.15977	-0.14113	0.010346	-0.03307	-0.1131	-0.20702	-0.19285	-0.32797	-0.39371	0.17471	-0.35625	-0.072744	0.11553	-0.18287	-0.31148	-0.21353	-0.32184	-0.33471	-0.28215	-0.085018	-0.17652	-0.24179	0.051476	-0.00093085	-0.55891	-0.23199	-0.20692	-0.23821	-0.024356	-0.077574
VIT_09s0002g09290	Vv09s0002g09290		0.16806	0.24546	-0.26856	0.020166	-0.31506	-0.14065	-0.62635	-0.90422	-0.27869	-1.071	-1.0496	-0.94408	-1.0947	-0.66127	-0.20036	-1.7357	-1.8405	-1.9851	-1.4553	-1.6282	-1.4677	-0.94374	-0.86744	-0.65348	0.58397	0.17899	0.3612	-0.13368	-0.067895	-0.092378	0.62899	0.67838	1.4213	-0.0030157	-0.39921	-0.053069	-1.0667	-1.6678	-1.1167	-0.0043407	-0.15052	-0.25405	-0.42785	-0.56091	-0.23537	-0.50043	-0.4314
VIT_09s0070g00560	Vv09s0070g00560		-0.045327	-0.16275	-0.44632	-0.18187	-0.39134	-0.42408	-0.29288	0.02657	-0.30059	-0.098987	-0.079324	-0.20823	-0.23934	-0.1405	-0.20849	-0.26666	-0.2394	-0.19062	-0.012258	-0.072322	-0.055731	-0.37051	-0.39724	-0.33379	-0.42744	-0.44759	-0.4647	-0.40683	-0.098175	-0.061988	-0.55515	-0.51831	-0.50945	-0.46339	-0.32149	-0.42796	0.041708	0.44402	-0.049515	0.019896	0.10238	-0.33074	-0.098457	-0.090943	0.20367	-0.050689	0.14873
VIT_09s0070g00850	Vv09s0070g00850	Receptor-like serine/threonine kinase(RFK1)-like protein	-0.098438	0.067226	0.020761	0.079198	0.0090351	0.08875	0.27371	0.1586	0.34631	0.15625	0.19117	0.47086	0.35056	0.20058	0.65395	-0.33184	-0.125	-0.3472	0.036669	-0.34587	-0.20424	-0.066383	0.16566	0.2859	0.44907	0.42539	0.58042	0.16442	0.50124	0.30398	0.41175	0.26359	-0.001237	0.44579	0.38716	0.50732	0.47374	0.79836	0.087997	0.32514	0.32971	0.39118	0.21991	0.2049	0.1886	0.28732	0.27818
VIT_09s0002g00600	Vv09s0002g00600	Serine/threonine-protein kinase bri1, putative	0.055933	0.080843	0.033753	0.035987	-0.028185	-0.02549	0.098277	0.22029	0.013105	0.54057	0.23417	-0.10896	0.0063067	0.0013118	0.1057	0.2858	0.10081	0.19856	0.068808	0.024351	0.026959	0.17491	-0.0066794	0.05315	0.13314	0.18537	0.72327	0.25486	0.2031	0.12779	0.26677	0.27966	0.33995	0.2139	0.13986	0.16641	-0.052427	0.017736	-0.12018	0.084962	0.060686	0.035272	0.11705	0.13154	0.22928	-0.05203	0.43842
VIT_00s1188g00010	Vv00s1188g00010		0.020651	-0.13781	0.34479	0.36699	0.41667	0.86665	0.033612	0.46124	0.46337	1.1753	1.0332	1.2089	0.78317	0.73489	0.17831	0.89224	1.0854	1.2784	1.0901	1.2338	1.1101	0.85776	1.0892	1.418	-1.0227	-0.88166	-1.3104	-0.83053	-0.7912	-0.42389	-1.2214	-0.82871	-0.94736	-0.9636	-1.109	-0.70737	1.1979	0.79643	0.60602	0.16652	0.013663	-8.7472e-05	1.0078	-0.051803	-0.16863	-0.39313	0.0202
VIT_00s1312g00010	Vv00s1312g00010	DNA binding protein, putative	-0.34331	0.14613	-0.36397	-0.22383	-0.04556	-0.40842	-0.1167	-0.4203	-2.1988	-1.5834	-1.8163	-1.8235	-1.7447	-1.8723	-0.28326	-0.35844	-0.50058	-0.59658	-0.91727	-0.69397	1.1323	-0.028632	0.07942	0.038522	-1.3413	-1.0016	-0.94579	-0.88296	-1.0213	-1.0026	-0.99442	-0.97607	-0.94149	-0.95619	-1.0344	-0.63616	-0.76785	-3.0023	-2.8062	-2.9003	-2.1922	-2.4887	-2.1722	-1.876	-1.6901	-1.8033	-1.1877
VIT_00s0160g00090	Vv00s0160g00090	Putative disease resistance protein	0.27785	0.23067	0.9216	0.64534	0.84544	1.1767	-0.59469	0.12354	0.10408	0.16516	-0.06588	-0.27236	-0.29838	-0.55255	-0.70818	-2.4928	-2.6775	-2.753	-1.8232	-1.8159	-1.9464	-1.8472	-1.8777	-1.8683	-0.10752	-0.98123	-0.56988	-1.1505	-0.8503	-1.2922	-0.71972	-0.80024	-0.36301	-0.96512	-1.2658	-1.1487	-0.29039	-1.6646	-0.81717	0.48645	-0.095677	-1.5043	-0.70763	-0.54034	-0.52177	-0.49794	-0.51412
VIT_00s0160g00320	Vv00s0160g00320		0.070833	0.19734	0.076219	-0.034838	-0.073347	-0.1652	-0.049654	0.10423	0.11707	0.037945	-0.034922	0.41847	0.029173	-0.020085	-0.034596	-0.38811	-0.24148	-0.089792	-0.10486	-0.11029	-0.10316	-0.46071	-0.41892	-0.43984	-0.71575	-0.97641	-1.0335	-0.99956	-0.58209	-0.57263	-0.91307	-1.1026	-1.1412	-0.97414	-0.95617	-0.95432	0.41373	0.41853	0.43872	0.0051244	-0.074916	-0.65679	-0.46347	-0.30209	0.083365	0.19605	0.19932
VIT_00s1682g00020	Vv00s1682g00020		-0.06024	-0.076036	0.14711	0.14009	-0.039371	-0.51404	-0.10706	-0.19845	0.29034	0.72162	1.1058	0.32404	0.26593	0.41265	0.17889	-0.20131	-0.29492	-0.098276	-0.12244	0.26441	-0.69349	-0.51234	-0.1445	-0.094665	1.8117	1.4903	1.8136	-0.063917	-0.16955	-0.16619	-0.30834	0.45107	1.1125	0.35953	0.81867	0.93334	0.42701	0.3399	0.059929	0.24944	1.5194	2.4554	1.3214	0.99042	1.4679	0.78046	0.59429
VIT_00s0179g00280	Vv00s0179g00280	Calmodulin, putative	-0.01612	0.013599	-0.09839	0.049526	-0.099207	-0.015564	0.23073	-0.069458	-0.031939	0.056151	-0.077459	-0.45078	-0.33773	-0.055735	0.0076307	0.24753	0.034069	0.16052	0.024037	0.051009	-0.066162	0.012597	0.038571	0.027877	-0.38923	-0.41854	-0.47712	-0.57717	-0.10163	-0.23528	-0.74175	-0.64877	-0.64842	-0.46106	-0.46484	-0.49403	0.6192	0.16225	0.4052	0.062222	0.17366	0.23556	0.093422	0.32197	0.035371	-0.040747	0.32287
VIT_00s0179g00370	Vv00s0179g00370	Putative uncharacterized protein	-0.25557	-0.30065	0.99545	1.5228	1.1199	2.7552	-0.16881	0.11315	-0.3075	0.094202	-0.49411	-0.12211	-0.39894	-0.20469	0.08222	-0.70666	-0.49	-0.54914	-0.67404	-0.80405	-0.74087	0.0071146	-0.02478	0.030611	0.17615	0.25055	1.2772	0.0020533	0.050147	0.01647	-0.32933	0.14323	0.083189	0.15612	0.75567	-0.3222	-0.032268	-0.26192	-0.32399	0.11825	-0.40228	0.19611	0.030017	-0.15189	-0.12291	-0.16753	-0.073769
VIT_00s0184g00120	Vv00s0184g00120	TIR-NBS-LRR type R protein 7	0.1821	0.17144	-0.034058	0.031069	0.1437	0.067061	0.207	-0.1584	0.026301	-0.0012315	-0.11774	-0.28046	-0.15454	-0.14887	-0.11125	-0.18328	-0.1664	0.66354	0.10087	0.29647	-0.0041241	0.045841	0.034825	0.036687	0.49563	0.48046	0.49157	1.0535	0.15701	-0.012102	0.028028	0.26588	0.20097	-0.10541	-0.024258	-0.13913	-0.18857	-1.3038	-1.2423	-1.2559	-0.82912	-0.82029	-0.88852	-1.0912	-0.97816	-1.1202	-0.58106
VIT_00s0199g00090	Vv00s0199g00090		-0.093905	-0.064144	-0.42805	-0.037228	-0.35063	0.31488	-0.27766	-0.36834	-0.54331	-0.17543	-0.29875	-0.44667	-0.21776	-0.023028	0.10849	-0.98226	-1.1899	-1.2028	-0.75004	-0.68434	-0.7627	-0.93054	-0.80145	-0.6337	0.011576	-0.034382	-0.18231	-0.31168	-0.64642	-0.76291	-1.5056	-0.62494	-0.57843	0.12835	0.23753	-0.30721	0.16593	0.16749	0.1173	0.4	0.080622	-0.37231	-0.066099	-0.48124	-0.34005	-0.57804	-0.95211
VIT_00s0208g00130	Vv00s0208g00130	Putative uncharacterized protein	0.24508	0.14335	0.30646	-0.62804	0.13319	-0.67284	0.23445	0.13691	0.1661	0.12999	0.014432	0.24126	-0.19444	0.34852	-0.085466	0.29877	0.3565	0.39173	0.38947	0.28463	0.5837	0.47768	0.42609	0.42311	-0.50611	-0.53909	-1.1485	-0.82699	0.0024378	0.41086	0.2654	-0.59465	-0.71549	-0.42515	-0.82163	-0.24468	-0.018996	-0.069152	-0.96819	0.083292	-0.022154	-0.019193	-0.049457	-0.07927	-0.0058072	0.0085512	0.37359
VIT_00s0226g00170	Vv00s0226g00170		0.30552	0.1068	0.2584	0.24519	0.6638	-0.60705	-0.413	-0.49173	-0.21816	-0.47496	-0.27961	-1.7776	-1.6751	-1.8806	-1.2662	-1.3775	-1.1912	-3.5683	-3.0241	-2.9241	0.5684	1.3461	-0.087661	-0.26031	0.2905	-0.63609	0.31374	-0.19429	-0.10466	-0.55017	-0.44895	-0.68976	-0.70166	-0.49367	-0.35045	0.069995	1.0048	-0.049106	-0.050219	-0.11182	0.22229	-0.089226	0.25063	0.68764	0.87189	0.72286	-0.22547
VIT_00s0265g00170	Vv00s0265g00170		-0.19864	-0.038152	0.17736	0.41987	0.089838	0.81746	-0.065497	0.17226	0.14038	0.28411	0.31855	0.24534	0.34522	0.16251	0.10682	-1.0777	-0.68502	-0.8484	-0.58642	-0.77476	-0.47705	-0.25077	-0.56762	-0.32004	-0.16489	-0.16814	-0.24888	-0.37219	-0.66656	-0.72203	-0.31561	-0.67612	0.38945	-0.20545	-0.18771	0.49387	0.5456	-0.16071	0.8553	-0.05147	-0.029056	-0.435	-0.066627	-0.15753	0.026433	0.090429	0.12217
VIT_00s2739g00010	Vv00s2739g00010	Inducer of CBF expression 6	-0.079421	-0.07719	0.16088	0.087586	-0.056015	-0.10163	-0.10333	-0.23362	-1.4537	-1.0632	-1.0662	-1.1008	-1.0234	-1.1126	-0.82001	-0.22414	-0.20852	-0.70198	-0.65677	-1.1357	0.76253	-0.092158	-0.01167	-0.081824	-1.1267	-1.0092	-1.2687	-1.1598	-1.0686	-0.40349	-0.7201	-0.43619	-0.65761	-0.67275	-0.57559	-0.3651	-0.5539	-2.1315	-1.8764	-2.0431	-1.3028	-1.4108	-1.3361	-1.4298	-1.3735	-1.5322	-2.5125
VIT_00s0275g00060	Vv00s0275g00060	Putative uncharacterized protein	0.1888	0.17718	0.36806	-0.22814	0.19629	-0.14146	-0.18648	-0.22619	-0.24071	0.014793	0.34783	-0.19343	0.44505	-0.10876	-0.18792	-0.71782	-0.54166	-0.65614	-0.36228	-0.28034	-0.29224	-0.66811	-0.70066	-0.73479	-1.1942	-1.3967	-1.8307	-2.2138	-1.3014	-1.1788	-1.5144	-2.5528	-2.3922	-1.7034	-1.1695	-1.571	0.78181	-0.12261	-0.96863	0.098383	-0.045785	-0.8604	-0.32475	0.011673	-0.073406	-0.14255	-0.047721
VIT_00s0294g00090	Vv00s0294g00090		0.069787	-0.11324	0.3524	-0.23576	0.21407	-0.015511	0.30032	0.79224	0.65673	0.88624	0.30479	0.165	-0.0016625	0.034905	-0.027462	0.5863	0.25774	0.079467	0.11809	0.11879	-0.014014	0.018933	-0.10022	-0.084211	0.16612	0.27629	-0.1688	0.15437	0.23342	0.33908	-0.049233	0.27747	0.28221	0.19926	0.29496	0.20347	-0.08995	-0.048231	-0.27403	-0.259	-0.14944	-0.11591	0.16014	-0.14337	-0.39979	-0.62633	0.011653
VIT_00s0316g00010	Vv00s0316g00010		-0.0935	-0.38374	-0.88463	-0.92924	-0.93199	-0.65886	1.0678	1.134	1.4063	1.3454	0.44834	0.79386	-0.41115	0.23507	0.16325	-0.22684	0.14727	0.34179	-0.0095768	-0.70396	-0.59169	-0.69527	-0.53273	-1.0247	0.16479	-0.041168	1.3732	-0.018602	1.1551	1.1359	-0.053269	-0.12728	-1.0496	-0.67007	-1.3105	-0.326	-0.37499	-0.90927	-0.0123	0.018985	-0.40522	-0.39837	-0.71754	-0.4466	-0.34287	-0.93225	-1.0735
VIT_00s0341g00080	Vv00s0341g00080		-0.0046248	-0.18279	-0.3996	-0.099616	-0.38166	-0.12844	-0.078086	-0.48891	-0.37728	-0.52918	-0.52095	-0.42919	-0.079135	-0.30531	0.085955	-0.12918	-0.18839	-0.24355	-0.17899	-0.20616	-0.11112	0.08127	0.049602	0.045864	0.39968	0.31342	1.2561	0.29607	0.073827	-0.032823	0.22311	0.21822	0.65914	0.2871	0.3206	0.16225	-0.069696	-0.26576	-0.019815	-0.029432	0.033546	0.41662	0.39629	0.29936	-0.059079	-0.26478	-0.1626
VIT_00s0361g00090	Vv00s0361g00090	Root phototropism protein, putative	0.0088901	-0.28187	-1.4632	-1.1035	-1.2797	-0.97543	-2.3959	-2.4619	-2.4293	-2.4991	-2.5371	-2.3982	-2.4734	-1.7694	-1.5016	-0.79726	-0.47969	-0.55035	-0.20668	-0.24584	-0.26923	-0.29857	-0.36367	-0.38289	0.57174	0.65699	0.4414	-1.1884	-0.23487	-0.58741	-1.4903	-1.2601	-1.1479	-1.1613	-0.90972	-1.3007	0.92514	0.94288	0.66441	-0.11058	0.042401	2.3887	2.8348	2.7359	0.20563	0.2583	0.15622
VIT_00s0388g00050	Vv00s0388g00050	Receptor serine/threonine kinase, putative	0.16276	0.073786	0.066309	0.068651	0.0048195	-0.015065	0.21878	0.34916	0.11527	0.069588	0.57638	0.31221	0.10642	-0.018213	0.23468	0.075424	0.234	0.098531	0.095183	0.038568	0.12769	0.2606	0.027311	-0.10789	0.16955	0.14398	0.56823	0.17185	0.32938	0.38152	0.33957	0.396	0.38442	0.19363	0.31926	0.18019	-0.28682	0.17238	0.33305	-0.01964	0.016396	-0.15657	-0.0018076	-0.025125	-0.085167	-0.23277	-0.25027
VIT_00s0399g00020	Vv00s0399g00020	Type 1 non specific lipid transfer protein	-0.16032	0.50714	-0.28958	-0.13868	-0.10665	-1.6804	-1.1883	-1.4692	-2.1842	-1.7539	-2.0512	-2.8708	-2.9939	-2.9967	-0.87677	-1.1482	-1.0495	-2.2931	-2.1115	-1.8359	1.1639	-0.25699	-0.070447	-0.26777	-3.3748	-3.4194	-3.1247	-4.276	-1.1066	-1.4003	-1.0577	-3.1975	-1.9379	-3.4821	-4.9563	-2.5923	-1.8814	-0.88797	0.73446	-1.0499	-0.65933	-1.03	-0.89421	-0.68011	-0.45819	-0.6462	-1.0445
VIT_00s0425g00040	Vv00s0425g00040	BRASSINOSTEROID INSENSITIVE 1-associated receptor kinase 1, putative
VIT_00s0467g00040	Vv00s0467g00040		0.10575	-0.05381	0.31345	-0.31299	0.1535	0.30613	0.18826	0.069796	0.28657	0.86318	0.68808	0.91622	1.2303	1.2672	0.42264	0.45382	0.7113	0.77626	1.194	1.0439	1.0681	1.2635	1.4685	1.269	-0.44623	-0.23618	-0.20963	0.39411	-0.0037076	0.34381	-0.013343	-0.04831	-1.316	0.48057	0.62207	0.73502	-0.24196	-1.5806	-0.52652	0.17219	-0.099022	-0.45527	-0.070165	0.099917	-1.151	-1.1824	-1.2585
VIT_00s0469g00040	Vv00s0469g00040	CSLE6-cellulose synthase-like family E	0.12068	-0.21113	-0.18511	0.16944	0.009396	-0.075729	0.071846	-0.0251	0.52754	0.81397	0.80149	0.32714	0.47095	0.2071	0.34824	0.56082	0.41357	-0.4583	-0.25615	-0.17675	-0.51928	-0.30528	0.076468	-0.14158	-0.038594	-0.19502	-0.14664	0.0011864	-0.33191	-0.016055	0.1223	0.96087	0.32819	0.26139	0.5459	-0.018823	-0.11871	-0.54239	-0.49161	-0.21917	-0.21702	-0.13138	-0.30237	-0.15261	-0.41965	-0.11722	-0.062049
VIT_00s0479g00020	Vv00s0479g00020		-0.12754	-0.13578	-0.55597	-0.65084	-0.44501	-0.36442	-0.19191	0.52401	0.047329	-0.028644	-0.013201	0.11143	-0.39026	-0.19539	-0.16147	-0.1855	0.051062	-0.074585	-0.0030276	-0.058083	-0.12772	-0.16881	-0.17453	-0.24851	-0.22074	-0.19304	0.50743	-0.47207	-0.32289	0.014438	-0.50384	-0.43328	-0.44136	-0.45835	-0.46389	-0.50014	0.31053	0.4101	0.29279	0.057934	-0.028699	-0.087015	-0.048322	0.30809	0.13733	0.22772	-0.024622
VIT_00s0485g00010	Vv00s0485g00010	Receptor serine/threonine kinase, putative
VIT_00s0780g00040	Vv00s0780g00040		-0.2395	-0.13772	-0.06524	-0.14582	-0.15101	0.80981	-0.23415	0.35575	-0.051966	0.18671	-0.28448	-0.17305	-0.65124	-0.32314	-0.4701	-1.3359	-1.1994	-1.4861	-1.1079	-1.2401	-1.1479	-0.96818	-1.0739	-1.0736	1.0053	0.2857	0.75992	-0.49547	0.19591	0.042186	-0.59185	-0.73456	-0.79216	-0.63321	-0.47565	-0.47698	-1.141	-1.4166	-1.3009	-0.73613	-0.70611	-0.61096	-1.2411	-0.88609	-0.68981	-0.55784	-0.62663
VIT_00s0880g00010	Vv00s0880g00010	DNA binding protein, putative	-0.035603	-0.26272	-0.7174	-0.53031	-0.63602	-0.53833	-0.11274	-0.51767	-0.32552	-0.32658	-0.37557	-0.35231	-0.59387	-0.34496	-0.28196	0.39528	0.073629	0.12255	-0.070234	-0.031155	-0.055575	-0.12332	-0.011187	-0.067621	-0.26882	-0.37614	-0.6433	-0.98324	-0.57325	-0.48888	-0.85108	-0.63454	-0.59239	-0.83001	-0.71327	-0.95627	0.96888	0.71479	0.40844	0.11695	0.14361	0.58364	0.50546	1.0482	-0.23337	-0.25017	-0.030208
VIT_13s0067g02080<br>VIT_01s0026g00060<br>VIT_00s2146g00010<br>VIT_03s0088g00350<br>VIT_09s0002g08500<br>VIT_15s0021g01830<br>VIT_03s0091g00030<br>VIT_02s0033g01200	Vv02s0033g01200	Putative uncharacterized protein<br>Putative uncharacterized protein<br>Putative uncharacterized protein	-0.084739	-0.11943	-0.17842	0.28493	0.21888	-0.061091	-0.094016	-0.10804	1.1422	0.36298	0.079624	-0.32928	-0.49356	-0.59264	-0.03694	-0.00020594	-0.137	-1.4727	-1.3957	-1.9795	0.34442	0.93335	0.14088	0.25495	0.58069	-0.2284	0.31632	-0.36654	0.45593	0.10542	0.23701	0.39538	0.76393	0.22082	0.90531	0.60214	0.37392	0.68181	0.52306	0.70525	0.51399	0.54983	0.70954	0.23085	0.32809	0.42009	-0.27508
VIT_16s0050g02720<br>VIT_16s0148g00110<br>VIT_00s0425g00030<br>VIT_16s0098g00100	Vv16s0098g00100		0.052657	-0.025687	0.53534	0.21015	0.50618	-0.0095285	0.37148	0.9846	0.5866	0.76767	0.21682	0.33315	0.052106	-0.063436	-0.032132	-0.092697	0.28317	0.086992	-0.0063441	-0.032729	0.014797	-0.013254	-0.0035172	0.060442	0.10712	0.13085	0.29971	0.12436	0.20884	0.15729	0.33704	0.38092	0.41439	0.14315	0.11993	0.10333	-0.051145	0.18009	0.015847	0.1451	0.036026	0.21484	0.12531	0.14722	-0.12236	-0.051221	-0.089996
VIT_10s0042g00930<br>VIT_10s0042g00890<br>VIT_10s0042g00870<br>VIT_10s0042g00860<br>VIT_10s0042g00920	Vv10s0042g00920	Chalcone synthase 2 (Fragment)<br>Mutant protein of chalcone synthase	-3.2044e-05	-0.1984	-0.82501	-0.48599	-0.60498	0.27459	-0.40905	-0.6754	-0.62491	-0.69663	-0.42883	-1.116	-0.07818	1.8242	2.7164	-2.0529	-1.9202	-1.795	-1.3112	-1.6966	-1.4173	-0.58617	-0.6681	-0.57763	1.567	-0.031861	1.8818	0.13639	0.14704	-0.12099	-0.44661	-0.44315	-0.52509	0.14646	0.57086	0.0509	-1.7326	-1.881	-1.3014	-0.34266	0.6931	0.26002	-0.09933	0.81131	0.081627	0.081592	0.076504
VIT_00s0956g00030<br>VIT_00s0259g00210	Vv00s0259g00210	Transcription factor, putative	-0.0080607	-0.029494	-0.025592	-0.0013307	0.051622	0.036415	0.062561	0.020163	-0.20885	-0.098026	-0.063412	-0.023709	0.088918	-0.088765	0.060226	0.016873	-0.064855	0.13282	-0.009955	-0.16705	-0.051778	-0.028424	-0.028112	-0.23598	-0.67022	-0.33285	-0.57261	0.33899	0.098706	0.6549	0.44349	0.61024	0.87096	0.52878	0.097883	0.18583	0.06793	-0.33931	0.042244	-0.21459	0.037097	0.28495	-0.18063	0.15772	0.21382	0.28221	-0.46681
VIT_16s0100g00830<br>VIT_16s0100g01120<br>VIT_16s0100g00780<br>VIT_16s0100g00910	Vv16s0100g00910	Stilbene synthase 5<br>Stilbene synthase 1<br>Stilbene synthase 2	-0.022834	-0.13665	0.6904	0.72601	0.9297	3.2821	1.0446	1.4927	0.77217	1.7883	0.44569	0.21932	0.8347	2.7191	2.7696	-0.73934	-0.45083	-0.50707	0.11616	-0.76929	-0.43918	0.63848	0.44555	0.55174	0.29578	-0.27089	2.0164	0.42714	0.35016	-0.042764	0.18673	-0.077322	-0.27041	0.60251	0.89066	0.43525	-0.044778	-0.55321	-0.021401	-0.086973	0.31518	0.68143	0.14869	1.4601	-0.47187	-0.71813	-0.46521
VIT_12s0028g01940<br>VIT_12s0028g02760<br>VIT_12s0028g02710<br>VIT_12s0028g01880	Vv12s0028g01880	O-methyltransferase	-0.027315	0.28327	-0.18988	-0.010527	0.065346	-0.070218	0.14991	0.21448	-0.081414	-0.1831	0.03479	-0.10642	0.12651	0.093833	0.30439	-0.13667	-0.1595	-0.035042	0.23221	0.13542	-0.32757	-0.29721	0.052644	-0.11073	-0.47979	-0.30137	-0.4419	-0.29173	0.017079	0.10476	0.016054	0.03117	0.11071	0.044525	0.30638	0.16033	0.19976	0.013269	-0.042195	0.087421	-0.008739	0.08669	0.03869	0.23696	0.047713	0.076107	-0.061728
VIT_16s0100g00860<br>VIT_16s0100g00940<br>VIT_16s0100g00800<br>VIT_16s0100g00920<br>VIT_16s0100g00930<br>VIT_16s0100g00810<br>VIT_16s0100g00840<br>VIT_16s0100g00850	Vv16s0100g00850	Stilbene synthase 4<br>Stilbene synthase	-0.24348	-0.32989	-0.32345	-0.36566	-0.40333	-0.073437	0.10616	-0.082225	0.055626	0.095953	0.11506	1.5764	0.77293	1.4072	-0.23387	-0.26439	-0.26424	1.8046	2.2187	0.76542	-0.53603	-0.5468	0.047166	-0.12996	-0.07431	0.30344	0.097566	1.4544	-0.016453	0.2004	-0.11705	0.41259	-0.14235	-0.6434	0.40479	2.0102	1.8481	-1.9627	-1.9836	-1.8802	-1.1581	-1.8519	-1.4408	0.0068528	-0.23157	-0.071677	1.3174
VIT_02s0025g01980<br>VIT_02s0025g01910	Vv02s0025g01910	Cellulose synthase-like protein CslG	0.27465	-0.065403	-0.051355	0.072866	0.017596	0.124	-0.39094	-0.30972	-0.55997	-0.30849	-0.35448	-0.34964	-0.29032	-0.50441	-0.15266	-0.38744	-0.16076	-0.32981	-0.13661	-0.035574	-0.16775	-0.1241	-0.10804	-0.17675	0.13972	0.40827	-0.73008	0.065632	-0.33122	0.043051	-0.59471	-0.3683	-0.53838	0.11044	0.15718	-0.037229	0.12479	-0.040733	-0.1176	0.057143	0.28861	0.21766	1.2372	0.90745	0.13142	0.072009	0.17258
VIT_02s0025g04270<br>VIT_02s0025g04260<br>VIT_02s0025g04230	Vv02s0025g04230		-0.10996	1.745	0.14752	0.13611	-0.20049	1.1867	2.3123	1.4782	-0.32834	-0.31254	-0.30575	1.8503	2.1768	2.5731	-0.74524	-0.69132	-0.45598	2.8819	4.4564	1.6042	-0.48438	-0.20389	-0.09706	-0.2847	1.584	1.2779	1.6396	3.2262	0.32355	1.19	0.70341	1.5212	0.25262	0.88511	0.86842	1.1014	1.1057	0.0073129	0.31448	0.18161	0.75049	0.50102	0.70434	0.49865	0.58391	0.7082	0.69946
[truncated: 204 more columns]

## Sheet: VespucciData_genesUPREG_20and44
LocusTag	Gene name	Gene Description	GSM786241.ch1-vs-GSM786240.ch1	GSM786242.ch1-vs-GSM786240.ch1	GSM786243.ch1-vs-GSM786240.ch1	GSM786244.ch1-vs-GSM786240.ch1	GSM786245.ch1-vs-GSM786240.ch1	GSM786246.ch1-vs-GSM786240.ch1	GSM786247.ch1-vs-GSM786240.ch1	GSM786248.ch1-vs-GSM786240.ch1	GSM786252.ch1-vs-GSM786249.ch1	GSM786253.ch1-vs-GSM786249.ch1	GSM786254.ch1-vs-GSM786249.ch1	GSM786255.ch1-vs-GSM786249.ch1	GSM786256.ch1-vs-GSM786249.ch1	GSM786257.ch1-vs-GSM786249.ch1	GSM786261.ch1-vs-GSM786258.ch1	GSM786262.ch1-vs-GSM786258.ch1	GSM786263.ch1-vs-GSM786258.ch1	GSM786264.ch1-vs-GSM786258.ch1	GSM786265.ch1-vs-GSM786258.ch1	GSM786266.ch1-vs-GSM786258.ch1	GSM786249.ch1-vs-GSM786240.ch1	GSM786258.ch1-vs-GSM786240.ch1	GSM852230.ch1-vs-GSM852229.ch1	GSM852231.ch1-vs-GSM852229.ch1	GSM852232.ch1-vs-GSM852229.ch1	GSM852233.ch1-vs-GSM852229.ch1	GSM852234.ch1-vs-GSM852229.ch1	GSM852235.ch1-vs-GSM852229.ch1	GSM881646.ch1-vs-GSM881643.ch1	GSM881647.ch1-vs-GSM881643.ch1	GSM881648.ch1-vs-GSM881643.ch1	GSM881649.ch1-vs-GSM881643.ch1	GSM881650.ch1-vs-GSM881643.ch1	GSM881651.ch1-vs-GSM881643.ch1	GSM881652.ch1-vs-GSM881643.ch1	GSM881653.ch1-vs-GSM881643.ch1	GSM881654.ch1-vs-GSM881643.ch1	GSM881553.ch1-vs-GSM881550.ch1	GSM881554.ch1-vs-GSM881550.ch1	GSM881555.ch1-vs-GSM881550.ch1	GSM881556.ch1-vs-GSM881550.ch1	GSM881557.ch1-vs-GSM881550.ch1	GSM881558.ch1-vs-GSM881550.ch1	GSM881559.ch1-vs-GSM881550.ch1	GSM881560.ch1-vs-GSM881550.ch1	GSM881561.ch1-vs-GSM881550.ch1	GSM881523.ch1-vs-GSM881520.ch1
			test_GSE31674_2003_EL33/ref_GSE31674_2003_EL33	test_GSE31674_2003_EL33/ref_GSE31674_2003_EL33	test_GSE31674_2003_EL34/ref_GSE31674_2003_EL33	test_GSE31674_2003_EL34/ref_GSE31674_2003_EL33	test_GSE31674_2003_EL34/ref_GSE31674_2003_EL33	test_GSE31674_2003_EL36/ref_GSE31674_2003_EL33	test_GSE31674_2003_EL36/ref_GSE31674_2003_EL33	test_GSE31674_2003_EL36/ref_GSE31674_2003_EL33	test_GSE31674_2005_EL34/ref_GSE31674_2005_EL33	test_GSE31674_2005_EL34/ref_GSE31674_2005_EL33	test_GSE31674_2005_EL34/ref_GSE31674_2005_EL33	test_GSE31674_2005_EL36/ref_GSE31674_2005_EL33	test_GSE31674_2005_EL36/ref_GSE31674_2005_EL33	test_GSE31674_2005_EL36/ref_GSE31674_2005_EL33	test_GSE31674_2006_EL34/ref_GSE31674_2006_EL33	test_GSE31674_2006_EL34/ref_GSE31674_2006_EL33	test_GSE31674_2006_EL34/ref_GSE31674_2006_EL33	test_GSE31674_2006_EL36/ref_GSE31674_2006_EL33	test_GSE31674_2006_EL36/ref_GSE31674_2006_EL33	test_GSE31674_2006_EL36/ref_GSE31674_2006_EL33	ref_GSE31674_2005_EL33/ref_GSE31674_2003_EL33	ref_GSE31674_2006_EL33/ref_GSE31674_2003_EL33	test_GSE34634_EL31/ref_GSE34634_EL31	test_GSE34634_EL31/ref_GSE34634_EL31	test_GSE34634_EL34/ref_GSE34634_EL31	test_GSE34634_EL34/ref_GSE34634_EL31	test_GSE34634_EL34/ref_GSE34634_EL31	test_GSE34634_EL38/ref_GSE34634_EL31	test_GSE36128_skin_EL35/ref_GSE36128_skin_EL32	test_GSE36128_skin_EL35/ref_GSE36128_skin_EL32	test_GSE36128_skin_EL35/ref_GSE36128_skin_EL32	test_GSE36128_skin_EL36/ref_GSE36128_skin_EL32	test_GSE36128_skin_EL36/ref_GSE36128_skin_EL32	test_GSE36128_skin_EL36/ref_GSE36128_skin_EL32	test_GSE36128_skin_EL38/ref_GSE36128_skin_EL32	test_GSE36128_skin_EL38/ref_GSE36128_skin_EL32	test_GSE36128_skin_EL38/ref_GSE36128_skin_EL32	test_GSE36128_flesh_EL35/ref_GSE36128_flesh_EL32	test_GSE36128_flesh_EL35/ref_GSE36128_flesh_EL32	test_GSE36128_flesh_EL35/ref_GSE36128_flesh_EL32	test_GSE36128_flesh_EL36/ref_GSE36128_flesh_EL32	test_GSE36128_flesh_EL36/ref_GSE36128_flesh_EL32	test_GSE36128_flesh_EL36/ref_GSE36128_flesh_EL32	test_GSE36128_flesh_EL38/ref_GSE36128_flesh_EL32	test_GSE36128_flesh_EL38/ref_GSE36128_flesh_EL32	test_GSE36128_flesh_EL38/ref_GSE36128_flesh_EL32	test_GSE36128_pericarp_EL32/ref_GSE36128_pericarp_EL29
			GSE31674	GSE31674	GSE31674	GSE31674	GSE31674	GSE31674	GSE31674	GSE31674	GSE31674	GSE31674	GSE31674	GSE31674	GSE31674	GSE31674	GSE31674	GSE31674	GSE31674	GSE31674	GSE31674	GSE31674	GSE31674	GSE31674	GSE34634	GSE34634	GSE34634	GSE34634	GSE34634	GSE34634	GSE36128	GSE36128	GSE36128	GSE36128	GSE36128	GSE36128	GSE36128	GSE36128	GSE36128	GSE36128	GSE36128	GSE36128	GSE36128	GSE36128	GSE36128	GSE36128	GSE36128	GSE36128	GSE36128
			GEO	GEO	GEO	GEO	GEO	GEO	GEO	GEO	GEO	GEO	GEO	GEO	GEO	GEO	GEO	GEO	GEO	GEO	GEO	GEO	GEO	GEO	GEO	GEO	GEO	GEO	GEO	GEO	GEO	GEO	GEO	GEO	GEO	GEO	GEO	GEO	GEO	GEO	GEO	GEO	GEO	GEO	GEO	GEO	GEO	GEO	GEO
			affymetrix	affymetrix	affymetrix	affymetrix	affymetrix	affymetrix	affymetrix	affymetrix	affymetrix	affymetrix	affymetrix	affymetrix	affymetrix	affymetrix	affymetrix	affymetrix	affymetrix	affymetrix	affymetrix	affymetrix	affymetrix	affymetrix	nimble	nimble	nimble	nimble	nimble	nimble	nimble	nimble	nimble	nimble	nimble	nimble	nimble	nimble	nimble	nimble	nimble	nimble	nimble	nimble	nimble	nimble	nimble	nimble	nimble
VIT_10s0116g00410	Vv10s0116g00410		0.19845	0.049785	0.2314	0.067118	0.28082	0.028828	0.099221	0.15093	0.31761	0.51379	0.397	0.41271	0.35126	0.3928	-0.043088	-0.007334	-0.25721	0.091667	-0.066342	0.34778	0.12055	0.21799	-0.091934	-0.26285	1.6385	2.0365	1.6513	-0.095702	-0.34197	0.27188	-0.012651	0.31446	-0.072006	0.28076	-1.0918	-0.54496	-0.00043489	0.69823	0.53085	0.41819	0.22001	0.36067	0.41201	0.45699	0.37701	0.49317	-1.1186
VIT_10s0003g00140	Vv10s0003g00140	Putative ethylene response factor ERF3a	0.26979	0.37582	-0.43835	-0.27598	-0.53572	-0.1224	0.15318	0.18377	-0.12606	0.20573	0.085107	-0.23923	-0.26031	-0.23567	0.11251	-0.16616	-0.081293	1.4092	1.4589	1.4772	0.043809	-2.0971	-0.12974	-0.13563	0.90076	1.2287	1.0206	2.3983	-0.15132	-0.36895	-0.88935	-0.0058875	-0.032939	-0.30953	-0.17604	0.18961	0.48061	0.90384	0.66458	0.67893	1.2839	0.94946	1.3938	1.3941	1.6234	1.3054	0.34982
VIT_10s0003g00390	Vv10s0003g00390		0.35999	0.36603	-0.011232	-0.27155	-0.38462	0.20509	0.072255	0.30096	0.057137	0.33221	0.52361	-0.20784	-0.26814	-0.23993	0.47459	0.52578	0.67819	0.25071	0.53338	0.042813	-0.18958	-1.21	-0.10493	-0.16444	1.3658	1.3178	1.3985	-0.61357	0.39901	-0.88979	-0.45675	-0.11793	-1.2452	0.21321	-1.3221	-0.429	0.18295	2.1485	1.788	2.4394	1.2432	-0.67875	1.8684	1.3901	1.9311	1.8282	0.077823
VIT_10s0003g00470	Vv10s0003g00470		0.011327	0.19323	-0.049955	-0.16315	-0.17822	-0.21615	-0.0081408	0.18781	-0.091911	0.18866	0.13675	0.10566	0.90069	-0.010735	-0.17612	-0.16439	-0.25629	-0.06251	0.096688	0.22646	-0.27635	-0.22076	-0.0034943	-0.014235	0.085941	0.26933	0.085164	0.42972	0.3397	0.69696	0.30571	1.1026	0.11076	0.44376	0.062855	0.40938	0.6396	0.46737	0.221	0.33335	-0.00086922	-0.087654	0.025807	0.61552	0.050662	-0.051991	-0.33975
VIT_10s0003g00590	Vv10s0003g00590		-0.011936	0.24065	0.93743	1.2733	1.0964	-0.085334	0.58577	0.29753	0.67895	1.169	0.74792	1.1492	0.98622	0.46365	0.34651	0.03377	-0.12878	0.10847	0.06904	0.042014	0.011345	0.049017	0.092556	0.094984	0.028074	0.083382	0.25539	0.28335	-0.093733	-0.01575	0.18047	0.31544	0.25526	0.15246	0.35006	0.5544	-0.0094766	0.1422	0.087639	0.08212	0.096725	0.063581	0.027589	-0.044873	-0.42465	-0.37236	-0.49361
VIT_10s0003g01020	Vv10s0003g01020		-0.45683	-0.19025	0.24197	0.3434	0.73138	0.83923	-0.041576	0.76263	0.3083	1.7328	0.52821	0.88958	0.38581	0.59214	0.52421	0.65188	0.65449	0.94084	1.2099	0.93704	0.71974	0.39925	0.58598	0.59791	-0.20538	-0.13052	0.17306	0.25137	0.24411	0.020569	0.19874	0.35212	0.16259	0.063084	0.060516	0.10162	-0.29511	-0.19496	-0.39941	-0.48093	-0.54938	-0.60945	-0.63549	-0.4834	-0.32931	-0.23248	-0.57233
VIT_10s0003g01030	Vv10s0003g01030	Conserved transmembrane protein-like	0.10923	-0.031766	0.38807	0.2216	0.23273	0.43298	0.24206	-0.2228	-0.13429	0.39062	0.13195	0.059784	0.061914	0.01248	-0.18883	0.8039	0.40801	0.78652	0.58333	0.41235	0.72329	0.12772	0.12631	0.084929	-0.043628	0.059994	0.13155	0.19605	-0.090102	0.010527	0.23879	0.42978	0.37341	0.086727	0.049984	0.2709	-0.10715	-0.15978	-0.2071	-0.033632	-0.012692	0.25117	0.24364	0.32369	-0.049208	-0.049287	-0.10789
VIT_10s0003g01790	Vv10s0003g01790	BRASSINAZOLE-RESISTANT 2 protein, putative	0.046284	-0.60433	-0.47364	-0.39772	-0.54404	0.12218	0.30455	0.17828	0.52636	0.69794	0.048136	0.55671	0.068202	-0.11628	-0.15	0.3053	0.16788	0.4666	0.56978	0.19979	0.53565	-0.21315	-0.21204	0.17495	-0.40721	-0.84584	-0.13074	-0.29999	-0.046782	-0.44089	-0.3634	-0.33799	-0.15868	-0.2377	-0.37453	0.11051	0.39242	0.9864	0.28135	0.47096	0.077538	0.15481	0.10572	-0.04163	0.050891	0.052165	0.058936
VIT_10s0003g04950	Vv10s0003g04950		0.03874	-0.10827	2.0067	2.9627	2.188	1.6126	2.453	2.6226	2.5871	2.3929	2.535	2.4863	2.4251	2.3531	1.5248	-0.63095	-0.32208	-0.60212	-0.32977	-0.46776	-0.33854	-0.50255	-0.56259	-0.71983	0.34723	0.15808	0.3016	1.9492	1.5608	1.7575	1.3083	1.2767	0.37947	1.7843	1.3606	2.9147	0.17862	0.64357	0.63865	-0.15509	0.056615	1.6542	0.63671	1.2674	-0.35589	-0.219	-0.47102
VIT_11s0118g00580	Vv11s0118g00580		0.047451	0.0029053	1.4767	1.7997	1.6252	2.7924	1.2942	1.2533	1.3786	1.3852	1.2657	1.5149	1.5002	1.9922	1.6022	2.5387	2.2041	2.5879	1.4868	1.728	1.5437	2.1762	2.2062	2.7212	-0.13857	-0.025454	-0.16212	0.83331	0.58437	0.89178	0.57873	0.95336	0.12229	0.85715	0.54835	1.2636	0.18107	0.24813	0.24786	0.044271	0.045983	0.086034	-0.015029	-0.04706	0.051945	0.11851	0.027245
VIT_11s0149g00060	Vv11s0149g00060	AT4g32020/F10N7_170	0.21487	0.078947	-0.076717	0.028331	0.066379	-0.078262	-0.19302	-0.22289	0.36464	0.35894	0.43577	-0.23188	-0.22965	-0.27266	0.37121	0.43047	0.41068	0.19891	0.15531	0.15101	0.17756	-0.38037	-0.091279	-0.33387	0.40896	0.78309	0.53385	1.0736	0.75859	0.54845	0.24929	0.16464	0.37	0.36914	-0.034465	0.52279	0.71245	0.37593	0.64929	0.42756	0.12853	-0.041278	0.057652	0.43833	0.6372	0.64362	0.32873
VIT_11s0016g02200	Vv11s0016g02200		0.084346	0.23465	0.18587	0.12132	0.013781	1.0184	0.66544	0.94917	-0.89536	-0.96265	-0.9372	0.31701	0.45846	0.37102	0.41589	0.482	0.60449	1.8664	1.5661	1.8992	0.53752	-0.27687	0.1589	0.24174	2.0956	2.1284	2.0175	1.4691	2.0562	2.2352	2.4541	2.0693	2.1081	2.1856	2.716	1.7937	0.95115	1.4866	1.6177	1.8171	1.5947	1.1838	1.7247	0.44825	0.35323	0.65394	-0.065694
VIT_11s0016g03170	Vv11s0016g03170		-0.14431	0.16487	-0.38634	-0.3163	-0.63242	-0.27639	-0.25725	-0.18985	-0.80179	-0.54367	-0.63928	-0.9292	-0.95511	-0.98993	0.61786	0.55511	0.51719	-0.57578	-0.28929	-0.46187	0.10738	-0.74206	-0.05909	-0.2718	0.62393	0.76531	0.59139	0.89152	1.76	0.83249	1.4704	1.209	1.4841	1.4333	0.73699	1.0549	1.1515	1.5635	1.4389	1.4547	0.27818	0.27355	0.50984	1.0186	1.174	1.6421	-1.5186
VIT_11s0016g03180	Vv11s0016g03180		0.17034	-0.11048	0.25304	0.029132	-0.22662	0.62385	0.65879	0.64127	0.26318	-0.016922	-0.039465	0.21979	0.042294	0.089397	0.90657	0.52636	0.44485	0.23034	0.26104	0.30529	-0.11841	-0.37969	-0.13125	-0.18267	1.2136	0.92517	1.2637	1.1297	1.7325	1.6468	1.7213	1.4686	1.2942	1.48	0.88779	0.98147	0.41387	1.4781	1.4846	1.2416	0.63021	0.16927	0.79246	0.44553	0.60296	0.34191	-1.2823
VIT_11s0016g03710	Vv11s0016g03710	Os01g0760900 protein	-0.21409	0.0072751	-0.053051	0.093122	-0.22622	-0.20801	-0.17799	0.15702	-1.0605	-1.0036	-0.65812	-0.67626	-0.73951	-0.72524	-0.31615	-0.37478	-0.3137	-0.095948	-0.17791	-0.084064	0.38926	-0.070589	-0.06021	-0.015889	0.17496	0.43671	0.32708	0.68047	-0.25963	0.12818	0.34663	0.29056	0.30651	-0.013911	-0.024331	-0.062299	-0.27094	0.45599	0.50929	0.43612	-0.1748	0.079181	-0.2414	-0.44845	-0.29303	-0.36909	-1.4448
VIT_11s0016g04960	Vv11s0016g04960	Racemase and epimerase, acting on amino acids and derivatives, putative	-0.044472	0.014182	-1.4808	-1.2059	-1.4931	-1.462	-2.8022	-2.3828	-3.2379	-3.3405	-3.1092	-3.3201	-2.9382	-1.9398	-1.2714	-2.3844	-2.6347	-2.587	-2.5767	-2.7632	-2.4017	-1.9997	-1.7523	-1.8795	0.20849	0.084301	-0.96403	-1.1035	-1.131	-1.4635	-1.3458	-1.4813	-0.67134	-1.1388	-0.70054	-1.8899	-0.45552	-0.35376	-0.65118	0.18466	0.12417	0.32668	0.64407	0.48885	-0.50593	-0.15822	-0.18287
VIT_11s0016g05770	Vv11s0016g05770	Hydrolase, hydrolyzing O-glycosyl compounds, putative	0.074249	0.0071548	2.4201	1.854	1.6906	2.4775	2.1142	2.3516	0.37994	0.2939	0.24866	1.5491	1.9782	1.7134	0.33556	0.27331	0.52478	2.2148	1.8437	2.2384	0.17261	-0.16197	0.14134	-0.013254	3.1437	3.5658	3.1342	2.4537	1.7541	1.6859	1.5731	1.522	1.5994	1.5017	1.6985	0.92965	0.19337	1.6484	1.5547	1.6137	1.4005	1.1756	1.4615	0.65739	0.37893	0.24562	0.98961
VIT_11s0037g00440	Vv11s0037g00440	Hydroxycinnamoyl-CoA shikimate/quinate hydroxycinnamoyltransferase	-0.15054	-0.10152	-1.0733	-0.64597	-0.94348	-0.043323	1.2831	0.88077	0.82727	0.85369	-0.019676	1.167	0.29261	0.26343	0.01655	1.6085	1.0187	1.2379	0.0038576	-0.57682	0.31371	0.026002	0.059802	0.35176	1.0281	0.53386	0.88875	2.371	2.0056	2.0425	2.3486	2.2312	1.0755	1.3113	0.87001	1.9148	-0.8105	-0.0063199	-0.29278	0.12497	-0.26361	0.34335	0.21994	-0.037449	0.3008	0.34524	0.06615
VIT_11s0037g00470	Vv11s0037g00470		-0.13651	-0.33607	1.4695	1.4815	1.495	1.5775	0.61375	0.25035	0.38293	0.26081	0.15153	0.14993	-0.19972	0.94673	1.4661	2.9143	3.1254	3.3565	3.2168	2.7338	3.0248	3.9221	3.9756	4.2874	0.67691	0.50096	0.744	1.794	0.99801	1.7651	2.1504	2.3627	2.3403	2.0247	2.2653	1.9934	0.66514	1.5527	0.7673	-0.20182	-0.45586	2.6494	2.653	2.602	-0.45737	-0.74808	-0.6316
VIT_11s0037g00510	Vv11s0037g00510	Heat shock protein, putative	0.0027427	-0.089895	2.0838	2.2139	2.0075	3.3419	-0.043772	-0.50882	-0.30795	-2.1153	-1.9932	-2.5429	-1.6694	-2.2373	-1.58	-0.78021	-1.3453	-1.0742	-2.2253	-1.5703	-2.5634	-2.4927	-1.9616	-2.4042	0.012668	0.39929	-0.79332	-0.45887	-0.64316	-0.22596	0.94755	0.66805	0.8426	-1.2677	-1.1507	-1.1521	-0.123	1.3558	-0.33865	-1.479	-0.87469	-0.28201	-2.0839	-1.2328	1.4284	1.5371	1.5992
VIT_11s0037g01210	Vv11s0037g01210		0.0033305	-0.01286	-0.29992	-0.41042	-0.436	-0.015433	-0.10728	0.073578	-0.15678	-0.33782	-0.40456	0.35473	0.12543	0.28136	0.51689	0.24844	0.5961	0.833	0.53529	0.94053	0.6099	0.064093	-0.061235	-0.39802	-1.0646	-1.0917	-0.96925	-1.4808	-0.05158	-0.55601	0.0067373	-0.5081	-0.25687	-0.22295	-0.19763	-0.64543	-1.1131	-0.67457	-0.51057	-0.75277	-0.40075	-0.73795	-0.59167	-0.46247	-0.35223	-0.54102	-0.40777
VIT_12s0028g03560	Vv12s0028g03560		-0.10146	0.023546	1.6583	1.8377	1.8128	3.7949	0.33157	0.28441	0.58037	0.27399	-0.062452	0.36178	0.21607	0.22757	0.00076801	2.0982	1.5777	2.0407	1.412	1.129	1.8303	1.2496	1.5224	0.57424	-0.36064	-0.44381	-0.41271	0.66766	0.060933	0.082087	1.6205	1.4752	1.7226	0.5635	0.32558	0.10149	0.94001	1.5064	1.5153	-0.51714	0.21583	-0.28981	-0.5741	-0.22385	-0.13228	-0.46557	-0.63551
VIT_12s0028g02440	Vv12s0028g02440	Protein trichome birefringence-like 39	-0.20869	0.31612	1.0198	0.4733	0.77309	1.7951	1.4914	1.6747	0.15912	0.22427	0.13355	1.9342	1.8675	2.0231	0.76618	0.85022	0.87858	2.546	2.0172	2.4615	0.15645	0.053517	0.0078991	-0.13629	3.7013	3.9868	3.6573	3.3973	0.92505	1.1068	0.89277	1.5128	1.1399	1.3645	0.98466	1.6634	1.3106	1.9716	2.0641	2.3484	2.0149	1.9706	2.3239	1.0921	1.7621	1.4341	0.64536
VIT_12s0057g01030	Vv12s0057g01030	Glucose-6-phosphate 1-dehydrogenase	-0.16486	-0.54384	-0.1867	0.25597	-0.005289	-0.91813	0.59306	0.79067	0.92132	-0.36286	-0.31037	-0.37324	-0.6821	-0.62258	-0.44742	-0.36795	-0.20013	-0.28328	-0.3133	-0.33771	-0.37283	-0.2362	-0.32144	-0.31772	-0.37747	-0.45162	-0.084923	-0.086872	0.19948	0.2588	0.26525	0.28161	0.41745	-0.27609	-0.26687	-0.24407	1.0904	0.49629	1.3795	0.049866	-0.13131	1.1507	1.9284	1.8378	-1.075	-1.1916	-1.1634
VIT_12s0057g01330	Vv12s0057g01330	RING-H2 finger protein ATL3J, putative	-0.14033	-0.14404	0.45381	0.40797	0.67389	0.25932	0.43327	0.27419	0.67425	0.73677	0.7638	0.58763	0.5683	0.72929	0.59475	0.33887	0.37242	0.41108	0.46192	0.40764	-0.47885	-0.14003	0.022057	-0.065606	-0.021576	0.31787	0.032323	1.0752	-0.43419	0.39874	-0.056398	-0.4374	-0.67785	-0.72889	0.076456	0.36216	0.047309	0.96165	1.0681	1.0841	0.051806	0.4166	0.048237	0.33091	0.6349	0.61469	-0.79045
VIT_12s0059g00440	Vv12s0059g00440	Putative uncharacterized protein	0.082599	0.020612	0.069584	0.049061	0.070386	0.062503	0.060427	0.14429	-0.020778	0.24187	0.043977	-0.04153	0.25712	-0.078291	0.026453	0.045216	0.023164	0.12813	0.029819	0.10264	0.07337	0.026829	-0.10964	-0.0049969	-0.086565	-0.21378	-0.088839	-0.21637	-0.24236	-0.1522	-0.077053	-0.25289	-0.13107	-0.19785	1.1218	-0.036552	-0.006064	-0.26751	-0.16095	-0.40854	-0.23103	-0.23347	-0.24442	-0.28047	-0.16159	-0.258	0.20139
VIT_12s0059g00490	Vv12s0059g00490		-0.0035572	-0.16701	5.7319	5.4773	5.8482	3.7888	4.3106	4.1064	4.3842	3.7623	2.6472	3.4045	2.0666	3.7194	4.3783	6.1838	5.9037	6.1897	5.4929	5.0892	5.1937	4.8973	5.5753	4.5184	0.13283	0.10202	3.574	3.7507	4.4011	4.8256	4.9656	5.1226	5.3823	4.5364	4.425	3.7719	-0.015688	0.0753	0.23384	-0.10724	0.17854	0.044369	-0.16465	-0.066878	-0.032535	-0.065844	0.06158
VIT_12s0059g00670	Vv12s0059g00670		0.059947	-0.0099358	0.13002	-0.082734	-0.10095	0.076547	0.20972	0.096504	-0.053012	-0.016954	0.10413	0.36985	0.28959	0.28663	-0.014901	-0.0026127	-0.10939	0.25263	0.20455	0.19862	-0.41575	-0.31762	0.12809	-0.7318	0.11745	0.58288	0.0066529	-0.35288	-0.2278	0.42614	-0.010989	-0.18194	-0.23175	-0.054711	-0.086586	-0.15121	-0.15326	0.43262	0.86858	0.4494	-0.087096	0.11382	-0.079424	-0.23072	0.031747	-0.38456	-0.50936
VIT_12s0059g01240	Vv12s0059g01240		0.48483	0.37653	0.63648	0.13036	0.071649	-0.50724	-0.66539	-0.82395	0.56193	0.426	0.33057	-1.652	-1.0793	-1.3034	0.28064	0.21465	0.43855	-2.3046	-2.1487	-2.0344	0.23043	0.66563	-0.031479	0.016883	1.2298	1.1285	1.2136	-2.1717	0.15859	1.1911	1.0511	0.48682	0.36436	0.55096	-0.1769	-2.5448	-2.7116	-1.903	-0.92321	-1.321	-3.0462	-4.1033	-3.446	-4.593	-4.4889	-4.5411	0.85085
VIT_12s0059g01640	Vv12s0059g01640	At1g12030	0.12589	0.023197	0.032696	0.018714	0.12283	0.1668	-0.019516	0.12761	0.02298	0.078382	-0.013748	0.15922	0.21329	0.15568	-0.070412	-0.20856	-0.14092	0.33651	0.23674	0.25265	0.12666	0.30282	0.14993	0.09598	0.26046	0.43487	0.36009	1.5949	-0.39956	-0.84989	-0.68223	-0.66592	-0.81847	-0.52209	-0.30036	-0.37982	0.20165	0.3097	0.29901	0.3968	0.012504	-0.11913	0.24367	0.23845	0.26864	0.21602	0.57942
VIT_12s0059g02510	Vv12s0059g02510	DNA binding protein, putative	0.22647	0.1279	0.011353	-0.046421	-0.21928	-0.12822	-0.23461	-0.065006	0.55202	0.86655	0.69745	0.94109	0.80841	0.98063	0.91506	0.77089	0.89528	0.37906	0.41245	0.47441	-0.58195	-0.28835	-0.13399	-0.048915	0.96036	0.99815	1.0691	2.0546	0.8879	1.8307	1.1591	1.1965	0.85456	1.2873	0.41716	1.4764	1.0148	3.4961	3.4606	3.3566	1.8544	1.8259	1.9541	2.3588	2.9774	3.6505	-0.24666
VIT_13s0156g00100	Vv13s0156g00100	Oxidoreductase/ transition metal ion binding protein	-0.20924	-0.16615	-0.13445	-0.36786	-0.35943	0.37987	0.31028	0.050689	-0.3849	-0.096291	-0.073363	1.3727	1.2683	1.1961	0.05395	-0.24803	-0.31053	0.68113	0.4861	0.9694	-0.61425	-0.60078	0.050085	-0.82935	-0.77769	-1.0811	-0.82629	-0.83791	-0.24524	1.4139	0.72954	-0.33524	-0.44516	-0.26834	-0.85875	0.51907	0.8195	1.4666	1.8379	1.7781	0.60894	0.41946	0.58291	1.1724	1.731	1.238	-2.5119
VIT_13s0019g05170	Vv13s0019g05170	C2H2-type zinc finger protein	-0.094214	-0.0040839	1.5017	2.1863	1.5114	2.7891	0.41283	0.96391	0.36372	0.86696	0.76399	0.87857	1.0071	0.66875	0.82349	2.6025	2.6141	2.7214	2.2728	1.7684	2.4752	1.8159	1.4063	1.4372	0.709	0.71571	0.38246	2.5832	1.6761	1.6779	2.271	2.27	2.0478	2.2795	2.097	3.0832	-0.20692	-0.097386	0.32751	0.033462	-0.074743	0.4322	0.74786	0.16489	1.1754	1.4472	1.2764
VIT_13s0019g03650	Vv13s0019g03650	At2g38901/At2g38901	-0.019521	-0.29792	0.51586	0.091617	0.12792	1.0365	0.40483	0.83876	-0.43064	0.26463	0.20959	1.017	0.92634	1.1225	-0.14313	-0.63395	-0.72945	0.77212	0.67029	0.75683	0.55742	0.6873	-0.058168	0.18576	0.71653	0.43462	0.82655	-0.47147	1.2602	0.67557	1.0187	0.51467	0.43233	0.78334	-0.16501	1.0002	1.8222	1.2741	1.4612	1.6322	1.0015	0.99591	0.9712	1.3155	1.6971	0.84637	0.052643
VIT_13s0019g02630	Vv13s0019g02630	Photosystem Q(B) protein	-0.083826	-0.2169	0.97305	0.69242	0.98881	0.10052	0.20225	0.21422	-0.69873	-0.67287	-0.082145	-0.40053	-0.58619	-0.52373	-0.17814	-1.2604	-1.3356	-1.5116	-1.2275	-0.8124	0.1292	0.25621	0.18357	0.035384	0.088379	0.026664	0.16892	0.008213	-0.59653	-1.1238	-0.96989	-1.2311	-1.3099	-1.0997	-0.65173	-0.53266	-1.6698	-0.72343	-0.14541	-0.3808	0.27038	-0.30819	0.36297	0.0475	-0.5679	0.088068	0.017432
VIT_13s0019g02200	Vv13s0019g02200		-0.024846	-0.046762	0.79923	0.53761	0.42327	1.5404	1.2685	1.4711	0.69205	0.76315	0.51991	0.97264	0.9693	1.0995	0.52607	0.7811	0.80164	1.4773	1.43	1.2267	-0.094393	-0.64647	-0.039071	-0.40848	1.9446	2.2669	1.9597	2.2605	1.0868	1.0239	0.72533	0.58844	0.61903	0.49037	0.8199	1.1223	0.9685	1.3397	1.4271	1.3435	1.4652	1.0826	1.5722	1.4927	1.5986	1.5623	0.059381
VIT_13s0019g02180	Vv13s0019g02180		0.085033	1.2379	1.2478	1.1159	0.3089	3.1364	3.1844	3.2297	-2.8053	-1.478	-1.3771	1.399	1.2224	1.3189	0.23674	-0.089936	0.034883	3.2075	3.1521	3.3966	0.81483	-1.0688	-0.059253	-0.077398	2.87	3.108	2.9282	2.4353	2.2781	1.8994	1.8019	1.43	1.1568	1.911	0.93913	1.0855	1.0931	2.4238	2.6116	2.4307	1.7982	0.78088	2.0305	0.82713	1.3982	1.1064	1.6286
VIT_13s0019g02110	Vv13s0019g02110		-0.14382	-0.14874	0.093357	0.2554	0.11637	0.53772	-0.26802	-0.50507	-0.63902	-0.53657	-0.73734	-0.58829	-0.51159	-0.40445	-0.23216	0.94597	0.45281	0.81159	0.31259	0.089372	0.36452	0.20589	0.32211	0.40682	-0.44872	-0.014734	-0.72627	-0.094006	-0.73555	-0.71076	0.19589	0.76359	0.84732	0.12031	0.42475	-0.26041	1.5397	1.1557	0.71759	0.1571	-0.056769	1.2791	0.64177	0.75331	-0.33376	-0.23814	-0.23159
VIT_13s0019g02020	Vv13s0019g02020	Zeamatin, putative	0.1785	0.065092	-0.15287	0.013994	-0.078248	-0.12236	0.063523	0.14776	-0.066588	0.0059224	-0.037013	0.22532	0.14025	0.18501	0.0060409	-0.32726	-0.31347	-0.45915	-0.075238	-0.038323	-0.38311	-0.063918	-0.16283	0.36005	-1.5752	-1.076	-1.5225	-0.95711	-0.77422	-1.1255	-1.2473	-1.4064	-1.3813	-1.2455	-0.89985	-0.424	0.24645	-0.54735	-0.53121	-0.56346	-0.40705	-0.58814	-0.56473	-0.029511	0.36484	0.050706	-0.92237
VIT_13s0067g02360	Vv13s0067g02360	Class III peroxidase	-0.025301	0.081402	0.11211	-0.12422	0.030973	-0.2795	0.060732	0.1251	0.42678	-0.19389	-0.20779	-0.088558	-0.40211	-0.15695	-0.1006	0.21346	0.070414	0.20052	0.044672	0.011936	0.056968	0.045206	0.03523	-0.046828	0.10793	0.083485	-0.20318	-0.056173	-0.24697	-0.02671	0.11965	0.11882	0.25379	-0.043338	0.18792	-0.07568	0.21315	0.33024	0.023928	-0.025062	0.014271	0.53722	0.55771	0.50716	-0.046836	-0.19258	-0.1662
VIT_13s0067g00240	Vv13s0067g00240		-0.033677	-0.24738	-0.28444	0.092532	-0.17649	0.22604	0.73737	0.75354	1.2503	1.0926	0.52371	0.7732	0.17317	0.15547	0.15407	0.21647	0.15007	0.098025	0.047095	0.11658	0.14332	0.099882	0.16178	0.1432	0.37976	0.44643	0.36359	0.30086	0.31553	0.21008	0.29808	0.52678	0.47682	0.39597	0.28076	0.42668	-0.0604	-0.078753	0.086726	0.074887	0.022812	0.26646	0.22782	0.34428	-0.39922	-0.39885	-0.24654
VIT_13s0084g00240	Vv13s0084g00240		0.043649	-0.41504	1.7178	1.4549	1.8559	-0.28254	2.1686	0.5759	0.84524	1.21	1.1682	1.2247	1.0357	0.90186	0.084785	0.70917	0.66995	0.6705	1.4552	0.39215	0.9236	0.44444	0.3011	0.38235	0.10255	0.19171	0.22144	0.75663	0.42526	0.91423	1.1959	1.2534	0.38392	0.61323	-0.27602	2.2107	1.072	0.47228	0.83013	0.02437	0.059172	1.9299	1.3962	2.8439	0.036783	-0.16854	-0.02679
VIT_14s0108g00590	Vv14s0108g00590		0.1701	0.1432	0.57171	0.48508	0.46396	0.80967	0.064251	0.3669	1.1093	0.042021	0.30471	0.1752	0.25662	0.049482	-0.071397	0.47726	0.47839	0.34589	0.095531	0.23414	0.2036	0.20328	0.10693	0.28297	-0.11554	-0.15127	-0.083201	-0.15292	-0.16686	0.15214	0.20994	-0.13689	-0.070202	-0.23548	-0.13657	-0.21443	0.22028	0.59203	-0.12153	-0.011762	0.059746	0.30537	0.10597	0.17682	0.09367	0.29547	0.014427
VIT_14s0108g01060	Vv14s0108g01060	Pentatricopeptide repeat-containing protein At5g15300	0.051188	0.2161	1.3292	1.7151	1.4403	2.1265	0.98813	1.1056	1.1852	1.4504	1.5636	1.4014	1.4213	0.44986	0.10246	1.2718	1.0374	1.1985	1.5121	1.5935	1.3835	0.53011	0.19005	0.47839	0.013057	-0.042117	1.0964	0.68107	0.78921	0.49584	-0.26535	-0.21361	-0.50233	0.019399	-0.48556	0.71088	-0.023004	0.38719	0.49955	-0.13945	-0.059052	-0.67192	-0.43512	-0.40705	-0.02376	0.051198	0.13035
VIT_14s0108g01070	Vv14s0108g01070		0.15169	-0.071533	-0.09331	-0.011484	-0.12494	0.26377	0.044364	0.083231	-0.40946	0.41263	-0.06151	0.30969	0.1485	0.23646	0.55512	0.66756	0.72399	1.4442	0.93975	0.93584	-0.098239	-0.70358	-0.051039	-0.076376	3.2792	3.2393	3.3285	4.2723	1.8565	2.4764	2.3469	2.9553	2.6161	3.1161	3.0695	2.9564	1.0529	2.3702	2.939	2.8046	3.5442	3.1738	3.6477	3.8374	3.1361	4.4638	-0.2643
VIT_14s0171g00360	Vv14s0171g00360	At3g27250	0.12903	-0.086269	0.24717	0.06148	0.086798	0.1028	-0.1344	-0.2864	0.38362	-0.21392	-0.13086	-0.72788	-0.36182	-0.50003	-0.020155	0.22903	0.42693	-0.71631	-0.7317	-0.28321	0.24897	0.27741	-0.042899	-0.19412	3.3115	3.8371	3.2914	3.7487	2.0436	2.7093	2.3811	2.1488	1.7989	1.9223	1.5312	1.2644	0.81249	4.2998	4.0505	4.2177	3.1987	3.1506	3.4992	2.3825	2.1629	2.3534	0.13431
VIT_14s0030g01950	Vv14s0030g01950	Transferase	-0.049005	-0.55996	0.44173	0.74322	0.54711	-0.20146	-0.35772	-0.20672	0.18138	-0.50584	-0.24534	-0.36605	-0.65138	-0.8193	-1.2054	0.10127	0.2381	0.24117	0.12595	-0.047247	-0.013626	0.2159	0.47565	0.40607	-0.17199	-0.42344	-0.20136	-0.1365	-0.47107	-0.30695	0.30435	0.57871	0.59535	-0.28452	0.52865	0.52916	2.4619	2.7258	2.8375	-0.19144	-0.32759	4.8543	4.8702	4.8341	-0.35712	-0.37614	-0.44222
VIT_14s0030g01890	Vv14s0030g01890		-0.17195	-0.13679	0.36297	0.53779	0.33674	1.8049	0.44476	0.53693	0.41883	1.1759	0.12677	0.53306	-0.24159	0.40267	0.31633	0.4531	0.6117	0.5534	0.21256	-0.057675	0.091194	-0.10685	0.19589	0.093512	0.20492	0.27868	0.2267	0.45995	0.56945	0.53485	0.83808	1.4933	1.1541	0.59586	0.49246	0.45796	-0.15071	0.0023244	-0.39124	-0.13865	-0.33734	0.40224	-0.10723	0.14772	-0.2518	-0.10913	-0.13525
VIT_14s0030g01220	Vv14s0030g01220		0.025545	0.092657	0.48852	0.32921	-0.14947	0.49041	0.67779	0.62659	-0.13781	-0.096505	-0.026047	0.31243	0.27199	0.32799	-0.125	-0.3433	-0.31399	0.16038	0.22882	-0.0088916	0.11453	0.19368	-0.0040499	0.11324	0.18772	-0.59256	0.19447	-0.85785	0.23844	-0.084813	0.0017948	-0.24801	-0.64709	-0.14925	0.027519	0.50075	0.63814	-0.3146	-0.23376	-0.19839	-0.13201	-0.43564	0.097447	0.10705	0.16683	0.040817	-1.0833
VIT_14s0060g02000	Vv14s0060g02000		0.16672	-0.055999	0.22096	-0.004731	0.12764	1.4647	0.69865	1.1027	-0.12219	0.089215	0.027793	0.65937	0.77438	0.68043	-0.12577	-0.12686	-0.18212	2.2576	1.6293	1.6647	-0.18399	-0.22894	-0.039857	0.17426	5.1041	4.7206	5.057	6.0684	1.6137	1.5731	1.4183	2.0681	1.0374	1.9933	0.89136	0.72271	0.17512	5.5103	5.112	5.5858	5.1239	4.5551	5.1338	3.0783	2.7877	2.5615	-0.099742
VIT_14s0060g01980	Vv14s0060g01980	At1g56230	0.023068	0.08286	0.42423	0.4064	0.34343	1.48	1.1769	1.3098	0.15893	-0.066877	-0.080775	1.4962	1.4708	1.4366	0.18931	0.21242	0.26548	2.5624	1.8206	2.1589	0.071393	0.001408	0.10411	0.070066	4.884	5.1032	4.884	4.9091	2.9829	3.3548	3.6596	3.8354	3.2378	3.6468	3.3262	2.8023	1.9329	3.6816	3.8229	3.8485	3.8067	3.4744	3.8777	3.3459	3.1949	3.1336	-0.13105
VIT_14s0060g00790	Vv14s0060g00790		0.27168	0.17504	0.35637	0.49502	0.15094	0.49335	0.80757	0.72183	0.02884	0.018997	0.14993	1.1271	1.1695	1.034	0.21227	0.27805	0.39172	1.4424	1.057	1.0165	-0.42548	-0.68145	0.0037367	-0.21975	1.2674	1.5411	1.1809	0.9083	1.9986	1.2686	1.3276	1.9149	1.346	2.0956	1.3374	0.94267	0.86368	3.826	4.0115	4.1745	3.451	1.6014	3.245	1.227	1.6225	0.75823	-1.3619
VIT_14s0060g00760	Vv14s0060g00760
VIT_14s0060g00420	Vv14s0060g00420	Mitochondrial pyruvate dehydrogenase kinase isoform 2	0.00076519	0.073012	0.015922	-0.090428	-0.0015697	0.52105	0.21656	0.50666	-0.23749	-0.11161	-0.085832	0.65896	0.98664	0.88351	0.32871	0.3384	0.48297	1.4665	1.2956	1.195	0.11393	-0.16406	0.072689	0.062022	0.91232	0.97817	0.89017	1.3152	0.88703	0.73215	0.66984	1.4637	1.4991	1.4792	1.883	1.9099	1.3408	1.7465	2.0437	1.9339	2.4108	2.1328	2.3949	2.748	2.6765	2.9831	-0.50916
VIT_14s0060g00280	Vv14s0060g00280	Hydrophobic protein LTI6A, putative	0.31826	0.38914	0.436	0.2859	0.0088901	1.2243	1.1291	1.1678	-0.52646	-0.29872	-0.36839	0.84538	0.73614	0.81922	-0.044437	0.050044	0.24191	1.2318	1.2057	1.145	0.2274	-0.30494	-0.019667	0.041096	0.015885	0.094178	0.015783	-0.4311	0.21496	-0.041965	0.29137	0.26945	-0.039572	0.23478	0.14442	0.21263	-0.21993	0.24055	0.19914	0.23048	0.068086	0.061785	0.12425	0.19197	0.10905	0.12411	-0.025302
VIT_14s0066g00400	Vv14s0066g00400	Chalcone isomerase	-0.17422	-0.54497	-2.2632	-2.346	-2.0486	-2.5893	-0.31235	-0.87055	-0.3941	-1.931	-2.1072	-1.7495	-2.7292	-1.6144	-0.83415	0.14943	0.5167	-0.24006	-0.046163	-0.13648	-0.10836	-0.012026	0.051467	-0.25235	-0.78885	-0.32194	0.29055	-1.312	-0.3648	-0.1667	-0.42663	0.073912	-0.31009	-0.95204	-0.59706	-0.58383	1.5697	1.7177	1.9411	-0.33341	-0.33642	3.4474	3.6004	3.6713	0.71875	0.57697	0.51966
VIT_14s0066g00810	Vv14s0066g00810	Stachyose synthase, putative	0.032215	-0.90344	-1.6306	-1.3064	-1.652	-1.0138	-2.4729	-1.5688	-2.2028	-2.2299	-2.6285	-2.4183	-2.368	-2.1611	-1.1953	2.2992	1.7022	1.8651	0.79991	0.886	0.78417	0.11125	0.28816	0.11335	-1.7487	-2.4303	-2.5332	-1.7657	-2.7101	-2.4731	-1.7179	-1.9288	-1.1362	-2.2111	-1.7985	-2.4037	4.0135	4.2031	2.7427	-0.18771	-0.073757	3.276	4.0679	3.6152	-1.9946	-2.1521	-1.9881
VIT_14s0066g01210	Vv14s0066g01210	Carbonic anhydrase	-0.14207	-0.13954	0.76325	1.1699	0.89034	1.1853	0.78703	0.50211	0.53437	0.0078965	0.72534	0.32578	-0.42324	0.28259	0.10647	1.5181	0.94772	1.0938	0.79338	1.3991	0.95482	0.53888	0.60096	0.79717	0.45705	0.30166	0.88866	1.3826	1.2877	1.572	0.8356	0.92995	0.40069	1.2476	0.79609	1.5528	0.46513	0.29341	0.71592	-0.0098577	0.08554	1.8247	2.3317	2.0401	-0.068404	-0.013063	0.062028
VIT_14s0066g00600	Vv14s0066g00600		-0.020778	0.081673	-0.12453	-0.18284	-0.15004	-0.13164	-0.012983	-0.076002	-0.45134	-0.36605	-0.21176	-0.43036	-0.5153	-0.29258	-0.071899	-0.00311	-0.078376	-0.18018	-0.29671	0.148	-0.015539	-0.25539	-0.10703	0.014775	-0.26886	-0.12376	-0.13358	-0.36338	0.40971	0.34134	0.8138	0.66253	0.53417	0.94464	0.22536	0.097239	-0.21376	-0.078718	0.41095	0.69925	0.18503	-0.087255	0.20565	-0.27637	-0.11199	-0.25147	-0.27103
VIT_14s0068g00300	Vv14s0068g00300		-0.17091	-0.069803	0.67583	0.84425	0.70149	0.41727	1.3504	1.1718	1.3013	1.3232	1.1483	1.4025	1.401	1.0469	1.0917	2.1104	1.9454	2.136	2.2752	1.9171	2.2805	2.1001	2.2041	2.082	-1.7543	-2.0474	0.065068	0.43946	0.3389	0.17555	0.38839	0.72898	0.42834	0.41301	0.2215	0.72974	1.2192	0.88615	1.3009	0.30267	0.12485	0.17664	0.52762	0.52765	2.3513	2.4621	2.3799
VIT_14s0068g02190	Vv14s0068g02190	Chloride channel ClC4	0.12843	0.14381	2.3163	2.3446	2.2809	-0.29427	2.7001	3.2823	3.3725	3.2223	2.5592	2.7521	2.5187	2.6052	1.5775	3.3857	3.1811	3.6722	2.8958	2.921	2.8222	1.7653	1.6425	1.2521	0.29971	-0.26146	2.1245	2.8485	3.0657	2.571	2.6419	2.1329	1.6578	2.3629	1.3521	2.7227	-0.3423	-0.75631	0.44871	0.45763	0.082611	-0.28889	0.36808	-0.11162	0.1038	0.049672	-0.061905
VIT_14s0006g01580	Vv14s0006g01580	Little protein 1	-0.011664	-0.087886	2.4902	1.5784	0.95745	3.1101	2.9815	2.9505	0.13794	0.84793	0.60717	3.3738	3.357	3.469	0.2698	0.40579	0.36238	2.4392	2.7126	2.7343	-0.30127	-0.036321	0.020626	-0.089583	4.2936	4.509	4.3721	4.0142	2.2119	2.2896	1.7498	1.4096	1.4514	1.1149	0.89769	1.9867	3.2576	3.37	3.6137	3.6588	2.1876	1.9413	1.8138	2.6663	3.2743	3.0971	1.5507
VIT_14s0006g01930	Vv14s0006g01930		0.26064	0.037737	-0.17754	0.11215	0.033494	0.14133	0.2109	0.026087	0.33824	0.56248	0.36744	0.11277	0.36947	0.298	0.45699	-0.18022	-0.063214	0.87974	0.23611	0.54696	0.13555	-0.13979	-0.20746	-0.10755	0.55275	0.41188	0.61131	1.1832	1.5163	1.3691	1.0345	0.73526	0.46023	1.0847	0.92435	1.9487	1.461	1.9027	1.7599	1.6211	0.9449	0.79548	1.2762	2.0263	1.9593	2.9033	0.88367
VIT_14s0006g02970	Vv14s0006g02970	Cytochrome P450, putative	-0.010859	0.019844	-0.041922	-0.08804	-0.070277	0.095135	0.043717	0.48968	0.40621	0.029679	-0.083462	0.048529	0.032401	0.044047	0.22319	0.62661	0.21105	1.1327	0.070518	0.18184	0.26931	0.23375	0.24906	0.35319	0.23591	0.12975	0.41995	0.18073	-0.14542	0.030292	1.1257	0.90291	0.90733	0.25865	0.52627	0.42854	0.32106	0.09016	0.41638	-0.0028131	0.0047353	0.17293	0.11889	0.26926	1.7318	2.2911	2.0125
VIT_14s0081g00030	Vv14s0081g00030	PR-4 type protein	0.051672	0.25298	2.2027	2.4154	0.57352	4.9013	4.9703	5.1496	0.011023	-0.012343	0.10836	5.821	5.7406	5.8	0.34705	0.076139	0.26584	5.8103	5.9827	5.7426	-0.2967	-0.45601	-0.061296	-0.10741	3.4192	3.3464	3.4691	5.2384	3.1534	2.8945	2.8847	2.5623	2.2612	2.632	2.6693	3.2869	4.4397	3.8545	4.1051	4.2607	3.1636	2.1851	2.9693	3.1374	3.6055	2.936	0.25226
VIT_14s0081g00020	Vv14s0081g00020	Pathogenesis-related protein PR-4B	1.7318	0.14825	1.2171	0.81358	1.2213	1.6341	2.234	1.6369	1.7022	1.4867	1.6518	1.6276	1.9842	2.1851	2.7581	2.5202	2.5826	2.8879	1.9901	1.4843	1.8697	1.6404	1.9302	1.3259	0.0020876	0.039556	0.18387	0.84139	1.4768	1.964	2.0262	1.7281	1.7192	1.6954	0.99035	1.4514	-0.023627	-0.50734	0.13145	-0.011801	-0.031125	-0.24699	-0.0087057	0.10488	0.56659	0.61755	0.46279
VIT_15s0021g02790	Vv15s0021g02790		-0.043128	0.039959	0.83018	1.0771	0.81747	1.3558	0.30846	0.61897	0.14898	0.38244	-0.20444	0.36272	-0.099752	-0.46827	-0.59806	1.039	0.40318	0.67325	0.28862	-0.68186	0.50016	-0.17985	-0.4376	-0.075847	1.0618	-0.0071824	1.2117	1.6059	1.4851	1.1921	2.1347	1.4355	1.823	1.2315	0.71678	1.6679	-0.99303	-1.0182	-1.5158	0.20042	-0.56858	-0.017697	0.2582	-0.47683	-0.46932	-0.43595	-0.56742
VIT_15s0021g00940	Vv15s0021g00940	Ethphon-induced protein	0.13664	-0.14864	0.22445	-0.069891	-0.22729	0.23611	-0.021702	0.090616	0.80639	0.85021	0.73709	-1.0185	-1.0728	-0.95344	-0.12269	-0.037015	-0.065097	-2.104	-2.0781	-2.293	-0.38618	0.65169	-0.11936	0.15457	-0.74603	-0.83802	-0.6396	-2.3023	0.54439	0.19197	0.42627	-0.87247	-0.92524	-0.63455	-2.4767	-1.497	-0.65204	0.12118	0.28358	0.56443	-1.1163	-1.4342	-1.1693	-1.7237	-1.5285	-2.0899	-0.25826
VIT_15s0046g01810	Vv15s0046g01810	G-type lectin S-receptor-like serine/threonine-protein kinase SD2-2	-0.02239	-0.30237	-0.7334	-0.27397	-0.70043	-0.037907	0.31234	0.53866	0.24394	0.082692	0.23073	-0.24424	-0.68162	-0.88109	-0.68069	-1.8736	-1.5202	-1.8285	-1.4495	-1.5454	-1.5373	-1.172	-1.0499	-1.1771	-0.023551	-0.15511	-0.32669	-0.52017	-0.26087	-0.51923	-0.39898	-0.4445	-0.11107	-0.64042	-0.57907	-0.49852	-0.067253	-0.10972	0.12278	0.8829	0.028101	0.089406	0.79261	0.059958	0.26846	0.33324	0.40971
VIT_15s0046g01450	Vv15s0046g01450	Lanatoside 15-O-acetylesterase	-0.064918	0.0024824	-1.8542	-1.4896	-1.7295	-2.1493	-1.7081	-1.5336	-1.5075	-1.8385	-1.8685	-1.7543	-1.8692	-1.2409	-0.98373	-2.0256	-1.555	-1.767	-1.5163	-1.7347	-1.5607	-1.2845	-1.2405	-1.3515	-0.25486	-0.43931	-0.75359	-1.3341	-1.0315	-1.1155	-2.0057	-1.7307	-1.1811	-1.5057	-1.4502	-1.8968	0.64195	1.436	0.70941	0.078932	-0.075103	0.3097	0.36085	0.52833	0.038536	-0.39852	-0.3826
VIT_15s0046g01440	Vv15s0046g01440		-0.19562	-0.06658	0.51844	0.36751	0.25841	0.49127	0.54377	0.37049	-0.080276	0.13816	0.046979	-0.33499	-0.36235	-0.31059	0.073106	-0.009292	0.025972	-0.12036	0.069062	-0.047968	0.01228	-0.48371	-0.016053	-0.056902	0.67554	0.9355	0.71998	0.61421	0.43882	0.12743	0.03663	-0.20719	-0.17473	-0.12172	-0.57498	-0.54392	-0.41542	0.67297	0.4929	0.44062	0.048038	-0.24325	0.023337	-0.18932	-0.26646	-0.2182	-0.19486
VIT_15s0046g00660	Vv15s0046g00660		-0.14016	0.28306	0.1313	-0.20344	-0.31326	-0.2297	-0.1072	-0.22399	-0.29453	-0.020057	-0.066682	-0.37678	-0.33464	-0.1513	0.27672	-0.25403	-0.17156	-0.63579	-0.53429	-0.28196	-0.23016	-0.31611	0.53337	0.25816	-2.0521	-1.9107	-1.7592	-1.4974	-1.2178	-1.2133	-2.1163	-2	-1.3395	-2.027	-2.5278	-2.2091	-2.7712	-2.7832	-2.6292	-0.094872	0.027328	-0.26055	-0.42021	0.24879	-0.33666	0.046824	0.12003
VIT_15s0046g00590	Vv15s0046g00590
VIT_15s0046g00520	Vv15s0046g00520		-0.014876	-0.1457	-0.035266	0.22644	-0.092077	-0.044686	0.001667	0.063996	-0.11059	-0.046606	-0.11754	-0.29827	-0.25972	-0.27931	-0.45129	-0.57147	-0.63482	-0.32392	-0.49842	-0.44362	0.15803	0.37654	-0.094049	-0.61208	-1.3646	-1.6345	-1.2606	-1.4607	-0.4241	-0.17351	-0.10268	-0.26802	-0.50668	-0.42553	-0.26134	-0.21808	-0.27617	0.065285	0.014521	0.11483	-0.10412	-0.013355	0.013093	0.012481	-0.013736	0.063162	-0.049506
VIT_15s0046g00490	Vv15s0046g00490		0.2382	0.093827	0.30827	-0.079323	0.27845	0.29101	0.15653	0.21282	0.68981	0.65477	0.39596	0.7682	0.69211	0.71423	0.29099	0.22125	0.36691	0.68397	0.21626	0.58235	-0.10389	0.27493	0.2044	-0.034153	2.2307	2.4022	2.322	2.1835	0.79967	0.13754	0.35936	0.23764	0.50543	0.45896	0.12485	0.093026	-0.14157	-0.05836	-0.069018	-0.039757	0.031482	-0.02758	-0.028166	-0.067198	-0.19329	0.071745	0.68114
VIT_15s0046g00360	Vv15s0046g00360	Aspartic proteinase nepenthesin-1, putative	-0.037291	0.15612	-0.28242	-0.36393	-0.19824	-0.076887	0.050405	-0.15237	-0.75992	-1.0092	-0.99578	-0.0088552	0.15937	0.05065	-0.19316	-0.24618	0.20618	0.71312	0.54333	0.70865	0.52282	-0.18312	-0.033192	-0.22865	-1.5496	-1.3672	-1.5503	-1.8332	-1.9995	-1.1283	-1.4894	-1.742	-2.2684	-2.7441	-1.9716	-1.8648	-1.077	-3.5054	-2.779	-3.1063	-3.105	-3.0654	-3.2917	-3.0805	-2.6434	-2.9056	-0.44053
VIT_15s0046g03780	Vv15s0046g03780	Plasma membrane protein 3-2
VIT_15s0048g02870	Vv15s0048g02870	Homeobox protein, putative	0.050554	0.035977	0.55539	0.31496	0.25062	0.99053	0.69241	0.71018	0.30509	0.30625	0.13971	0.77156	0.75566	0.6932	0.22624	0.3012	0.28346	0.64455	0.59298	0.35061	-0.10844	-0.13492	-0.19021	-0.1447	0.64307	0.60274	0.68102	-1.9244	0.92213	1.415	1.0782	0.024233	-0.44342	-0.17062	-1.4134	-0.41253	0.27107	2.9561	3.2284	3.2395	1.3365	0.85475	1.3147	0.72259	1.0287	0.85622	-0.96562
VIT_15s0048g02720	Vv15s0048g02720	3-ketoacyl-CoA synthase	-0.055494	0.027515	-0.63734	-0.43976	-0.80911	-0.30272	-0.38929	-0.43579	-0.004214	0.10625	0.16442	0.56859	0.62406	0.67791	0.18277	0.29983	0.48273	0.45559	0.090928	0.43848	-0.68216	-0.96318	-0.072671	-0.67399	-0.42321	-0.07561	-0.40292	-0.75652	-0.33656	-0.11733	0.063047	-0.11941	0.098622	-0.21583	-0.40643	-1.2466	-2.092	-0.77502	0.35776	-0.22914	-0.97583	-1.2559	-1.2652	-0.79085	-0.55996	-0.11067	0.48053
VIT_15s0048g01000	Vv15s0048g01000		0.11727	0.64055	1.0787	1.223	1.085	0.48875	1.039	1.3976	1.4162	1.4945	1.4521	1.4425	1.5208	1.2391	0.076827	0.49406	0.69815	0.81407	0.40141	0.5424	0.36019	0.23401	0.15018	0.48267	0.59859	0.75161	0.76588	1.7229	1.5357	1.6979	0.67112	0.81475	0.48295	0.75193	-0.26111	0.77213	-1.2403	-0.82098	-1.3621	-0.024263	0.021788	-1.6512	-0.0053401	-1.6774	2.9313	2.9034	2.7928
VIT_16s0100g00570	Vv16s0100g00570	ATP binding protein, putative	-0.068675	-0.0057636	0.040101	0.26253	0.1843	1.2425	0.93275	1.0493	0.46899	0.28553	0.15008	1.6383	1.9234	1.9168	0.562	0.65631	0.87947	2.6601	2.1458	2.2129	-0.055893	-0.17121	-0.1453	-0.17577	3.7098	3.856	3.7254	4.061	2.2719	2.6519	2.5266	2.9136	2.7361	3.0658	2.9663	2.7264	0.86	4.031	4.1056	4.0476	4.0687	3.9819	4.237	3.2604	2.8137	3.5888	-0.018758
VIT_16s0100g00400	Vv16s0100g00400	DRE-binding protein 3b	-0.17576	-0.19547	1.7277	1.2786	0.72685	1.6961	1.4613	1.8543	0.52351	0.71405	0.61327	1.2939	1.2619	1.321	0.33788	0.068016	0.057276	2.8727	3.0475	2.4928	0.42839	-0.62229	-0.21858	-0.29903	3.6766	3.7826	3.7069	3.8048	2.2309	1.7385	1.878	1.9623	1.8495	2.1331	1.4037	1.7167	1.0004	3.7101	3.3806	3.6015	3.0781	2.7663	3.4744	3.2244	3.2052	3.4151	0.9819
VIT_16s0039g00720	Vv16s0039g00720	Transporter, putative	0.1776	0.14027	0.31006	0.22768	0.13315	1.0634	1.1596	1.1339	-0.046757	0.023087	0.12862	1.4583	1.5263	1.4904	0.27178	0.3209	0.40876	1.8811	1.4462	1.7851	-0.419	-0.53465	0.1063	0.18171	2.4545	2.3761	2.4988	2.2155	1.408	1.3581	1.3733	1.4849	1.4423	1.495	1.7026	2.2047	2.287	2.2523	2.3488	2.3458	2.2602	2.285	2.2028	2.3047	2.4757	1.9018	-0.84492
VIT_16s0039g02750	Vv16s0039g02750	Glutamate dehydrogenase	-0.25159	-0.11926	-0.068067	-0.019637	-0.23796	0.45995	0.15578	0.088848	-0.49648	-0.16446	-0.31588	-0.31778	0.01658	-0.1866	0.023405	-0.045463	-0.061904	0.16935	-0.25269	0.18313	0.29307	0.030805	-0.079847	-0.0013635	1.3787	1.5923	1.4013	-0.33018	0.54986	0.64524	0.39798	0.8773	0.44219	0.68717	1.0415	1.321	0.84294	-0.017728	0.071089	0.10911	0.25473	-0.21813	0.030567	0.16251	-0.067359	-0.23581	1.119
VIT_16s0050g02680	Vv16s0050g02680		-0.16822	-0.044778	2.484	2.8151	2.4626	0.86308	3.6756	3.3199	3.7013	2.6369	2.7571	2.5578	1.6244	1.7682	1.0492	4.8074	5.1213	5.3759	3.1281	3.1397	2.8677	1.7309	2.0999	0.98351	0.12748	-0.014933	1.4507	3.2498	3.1122	3.2867	3.3354	2.684	3.1253	2.8473	1.2519	3.5894	0.28769	0.21713	0.71048	-0.0047373	0.057152	0.0064442	0.094914	0.33024	-0.56979	-0.46103	-0.29508
VIT_16s0050g01880	Vv16s0050g01880	Serine/threonine-protein kinase	0.011227	-0.44139	1.0061	1.5983	0.93415	0.63938	0.90075	1.6258	1.0621	2.0751	0.9832	1.679	0.70342	0.065089	0.063882	2.3379	3.1877	2.8318	3.1235	1.2093	2.8782	1.1403	0.3603	1.7285	-0.54867	-0.28286	2.0696	0.7868	0.14043	0.32926	0.15133	0.81364	0.54213	0.41406	-0.57527	1.313	0.94332	0.20986	0.7418	0.12779	0.036116	-0.12367	0.4328	0.70492	0.31361	0.26327	0.35472
VIT_16s0050g01110	Vv16s0050g01110	Polygalacturonase, putative	0.099992	-0.037741	-0.023459	-0.18909	0.15806	0.41779	0.028982	0.14444	-0.48596	-0.47493	-0.35717	-0.233	-0.013896	0.21297	0.015675	0.029348	0.08275	0.73819	0.68435	0.59024	0.28586	0.017208	0.11703	0.10738	0.2335	-0.048202	0.24826	0.64321	-0.23549	-0.36227	-0.37729	-0.17793	-0.056785	-0.033673	0.070604	0.17386	-0.14523	-0.0034784	0.30067	0.28059	0.61872	0.46878	0.42164	0.29193	0.2575	0.63235	-1.3379
VIT_16s0050g00950	Vv16s0050g00950	DELLA protein GAI, putative	-0.045648	-0.14458	0.46973	0.3387	0.097163	1.0462	1.0923	1.0607	0.28442	0.26098	0.1823	0.5768	0.58556	0.57	0.30593	0.31834	0.33232	0.65503	0.64723	0.69067	-0.025878	-0.54708	-0.022367	-0.31449	1.6669	1.7823	1.6598	2.3892	0.30516	0.67257	0.2925	0.74989	0.81692	0.51559	0.30552	-0.079123	0.072432	1.4381	1.359	1.4199	1.5935	1.2535	1.8003	0.68346	0.46658	0.6731	0.39685
VIT_16s0050g00390	Vv16s0050g00390		0.23796	0.062552	1.1001	0.89814	0.47118	1.7389	1.8828	1.7523	0.38576	0.59404	0.86946	1.5997	1.6067	1.5907	0.40358	0.25278	0.39559	0.92621	1.0707	1.1837	-0.40459	-0.3462	-0.059334	-0.43978	2.3808	2.7477	2.4219	3.0462	1.9468	2.3781	1.8049	2.4974	2.2122	2.3725	2.4865	2.1007	1.281	2.1752	2.0554	2.122	2.2479	1.7425	2.32	1.7995	1.5749	1.8296	1.8942
VIT_16s0050g00180	Vv16s0050g00180	HcrVf2 protein	-0.11575	-0.11313	0.65229	0.31785	0.62177	0.021558	1.0345	0.61659	1.1661	0.11477	-0.21933	0.00017183	-0.32394	-0.24187	-0.52225	0.19648	0.017195	0.071917	-0.046464	-0.022866	-0.00093187	-0.0087242	-0.062043	-0.10576	0.073863	0.029903	0.23286	0.11724	0.61192	0.80158	0.13626	0.098776	0.05997	0.057365	-0.11841	-0.15462	0.099414	-0.021182	0.19848	-0.0078882	0.15407	0.50658	0.23681	0.38027	0.81462	1.3098	1.0061
VIT_16s0098g00990	Vv16s0098g00990	Putative uncharacterized protein	-0.041564	0.029873	-0.96509	-0.98255	-0.82226	-1.3822	-1.1842	-1.7377	-1.5307	-1.6677	-1.6319	-1.5236	-1.4339	-0.8057	-0.14488	0.15017	0.064095	0.32418	0.067498	-0.10083	0.15066	0.39659	0.30797	0.92108	-0.48402	-0.19296	-0.93725	-0.81276	-0.80067	-0.71199	-0.11669	-0.016972	0.35243	-0.37949	-0.058943	-0.67976	0.99125	1.0965	0.66793	0.17284	0.26079	1.7021	1.7088	1.7494	0.43132	0.47355	0.25392
VIT_17s0000g08080	Vv17s0000g08080		0.056457	-0.20395	1.1029	1.4336	1.1268	-0.25329	1.0489	1.3112	0.8338	1.2782	1.2302	0.84738	0.59462	-0.13326	-0.76456	1.4695	1.8428	1.5924	1.0759	0.20084	0.49399	0.44069	0.19088	0.14923	-0.73859	-1.5852	0.36424	0.84203	1.4272	0.78809	0.95673	1.5159	0.17514	0.64407	0.086737	1.518	0.54532	-0.40582	-1.4805	1.1691	-0.38095	0.88087	2.1046	0.30083	-0.02406	0.012976	0.0042783
VIT_17s0000g06930	Vv17s0000g06930	DNA binding protein, putative	0.020275	-0.12225	0.073533	-0.11824	-0.046768	-0.0090941	0.026751	0.0081729	-0.13764	0.0060689	-0.016401	0.084307	0.040635	0.031232	-0.11871	-0.078018	-0.03949	0.20413	-0.00025066	0.17079	0.16028	0.1117	-0.011663	-0.012152	-0.69822	0.72743	-0.61123	-0.2611	-0.32384	-0.424	-0.28236	0.33325	-0.15583	0.18286	0.22993	0.36478	0.10625	0.28454	0.10951	0.043647	0.043632	0.14065	0.091509	0.16351	0.28539	0.18679	-0.10859
VIT_17s0000g06190	Vv17s0000g06190	R2R3 Myb30 transcription factor	0.055043	-0.013366	-0.031154	-0.08935	-0.036995	0.0076042	0.12225	0.089807	0.15016	0.43059	0.39484	0.97149	0.92579	0.95778	0.23246	0.038192	0.47103	0.18874	0.1568	0.4955	-0.29129	0.14383	-0.098734	-0.53828	-0.00054918	0.16191	0.12315	0.52419	0.10352	-0.64364	-0.38521	-0.45025	-0.18551	-0.44604	-0.98519	-1.0879	-1.5033	0.24553	0.71008	0.386	0.48312	0.069626	0.34926	0.6058	0.28246	0.57106	-0.63152
VIT_17s0000g05570	Vv17s0000g05570	BRASSINOSTEROID INSENSITIVE 1-associated receptor kinase 1, putative	0.009235	-0.18516	2.8478	3.3242	2.8944	2.0675	2.267	2.9294	2.5213	1.8205	1.684	1.8727	1.3952	1.3858	0.57474	1.9441	2.3185	2.0634	0.89578	0.6389	0.80459	0.43978	0.56122	0.43055	-1.1226	-1.0239	-0.013108	0.85534	0.66953	1.0563	0.55978	0.40656	0.11722	-0.0138	-0.57281	-0.60923	1.5465	1.2609	1.402	0.20806	0.10968	-1.2081	-1.2043	-1.2455	0.46622	0.23641	0.44817
VIT_17s0000g05470	Vv17s0000g05470		0.061927	-0.07571	-0.32326	0.056319	-0.29806	-0.91602	-0.33918	-0.063886	-0.15585	0.17515	-0.094494	-0.059395	-0.36443	0.16917	0.10971	-0.89364	-0.4124	-0.4541	-0.51172	-0.69399	-0.57153	-0.71705	-0.49699	-0.62261	-0.62384	-1.0042	-1.2816	-0.92595	-0.84897	-0.81442	-1.8359	-1.3925	-1.4906	-0.88188	-0.70485	-0.78496	1.0117	0.76621	0.76861	-0.014481	0.11044	0.35573	0.27862	0.40345	-1.2094	-1.1483	-1.1497
VIT_17s0000g04210	Vv17s0000g04210	Oleosin, putative	-0.1366	0.33912	-1.0924	-0.75933	-0.97984	-0.7128	-0.53126	-0.76149	-1.0409	-1.1988	-1.1394	-1.0695	-1.1955	-0.77285	-0.34314	-2.6497	-1.6938	-2.2513	-2.3954	-2.6549	-2.3851	-1.7739	-1.6707	-1.5227	0.43725	0.33764	0.34438	-0.60681	-0.47857	-0.66808	-0.6119	-0.28964	-0.11712	-0.79101	-0.42133	-1.3565	-0.83702	-0.91115	-0.70356	0.025215	0.064964	-1.1692	-0.88676	-1.0949	3.097	3.325	3.254
VIT_17s0000g02700	Vv17s0000g02700	Oxidoreductase, putative	-0.016793	-0.52896	-1.1544	-0.76072	-1.0319	-0.69857	-0.70031	-0.95535	-0.48386	-0.82831	-0.95863	-1.1829	-1.8004	-1.2917	-0.82281	-0.042245	-0.16642	-0.10465	-0.10347	-0.012886	-0.035016	0.10233	-0.0088204	0.017754	-0.066836	-0.066902	0.28605	-0.4471	-0.5246	-0.30578	-0.17002	-0.26004	0.1193	-0.55037	-0.48511	-0.24235	1.1151	1.2386	1.2072	-0.12436	0.095848	2.3042	2.6408	2.8256	0.16381	-0.066082	0.03652
VIT_17s0000g01930	Vv17s0000g01930		-0.13024	0.13587	3.1067	2.2952	1.8834	3.6541	3.6116	3.6835	0.11283	0.02612	0.36013	3.7236	3.6717	3.6213	0.13047	0.14514	0.038462	3.2542	3.1636	3.5041	-0.43564	-0.53691	-0.11748	0.094754	4.3707	4.3699	4.3816	2.2987	2.3148	2.0356	2.1181	1.9749	1.8962	2.0133	1.9123	1.5711	1.9175	2.3422	2.3827	2.3936	2.0067	1.8696	2.0476	1.6163	1.5563	1.3394	0.89657
VIT_17s0000g01210	Vv17s0000g01210	At5g63500	-0.09149	-0.038701	2.7332	3.2686	2.9051	3.9566	1.7378	1.1379	1.2449	1.1171	0.71533	1.1877	0.99425	1.8733	2.8692	2.6928	2.7995	2.8979	2.2228	2.1347	2.3071	3.1456	3.4799	3.4262	0.72357	0.91034	1.7727	2.4796	2.2104	2.802	2.1821	2.6426	3.0143	3.3068	3.8754	2.074	-0.40571	-0.13386	-0.94128	-0.25673	-0.1303	0.93641	0.60154	0.42859	2.3318	2.5887	2.4992
VIT_17s0000g01080	Vv17s0000g01080	HVA22-like protein e	-0.046909	0.074949	1.3344	0.91712	0.53384	2.3276	2.1787	2.2299	-0.72637	-0.58198	-0.58692	1.1872	1.1353	1.2172	-0.1614	-0.56812	-0.49535	1.4897	1.436	1.557	0.81898	0.3875	-0.0078907	-0.59767	1.9638	1.9112	1.8582	2.4197	1.1727	1.1383	0.79254	0.84083	0.35399	0.86384	0.35011	1.1871	0.99729	4.2535	4.0919	4.1925	3.7799	3.5996	4.0348	3.7566	3.8252	4.0868	-0.70345
VIT_17s0000g01050	Vv17s0000g01050		0.22319	0.10823	0.91061	1.0431	1.1051	2.0093	0.26833	0.76162	0.49046	0.47505	0.37889	0.43095	0.09758	0.3173	0.20558	1.2338	1.5794	1.3521	0.65996	0.55727	0.62863	0.45276	0.59911	0.73017	0.064568	0.26891	0.12418	0.91572	0.87364	0.89628	0.18072	0.24597	0.062331	0.71835	0.63137	0.33238	-0.021363	0.42214	-0.01021	0.087559	0.067036	-0.27338	-0.17282	-0.045688	1.7551	1.6373	1.8792
VIT_17s0000g00430	Vv17s0000g00430	DNA binding protein, putative	0.23138	-0.17287	2.4212	2.0752	1.7703	3.0328	3.1108	3.2481	1.6256	1.7956	1.7254	3.3255	3.2613	3.2704	2.2157	2.2889	2.2226	3.2302	3.4276	3.4641	-0.63827	-1.0572	0.13511	-0.10538	4.2577	4.304	4.2767	3.4803	2.4539	2.6871	2.8427	2.7473	2.5554	2.6547	2.5607	2.3992	1.9689	4.5064	4.587	4.5375	4.4085	4.2431	4.5221	4.1079	4.0901	3.5164	0.27889
VIT_17s0000g00200	Vv17s0000g00200		0.0068336	-0.014836	0.041096	0.062923	0.04048	0.10923	0.096456	0.19768	0.02932	0.05658	0.064243	0.22446	0.17053	0.15081	-0.0081866	0.007617	-0.12945	0.3001	0.064893	0.20124	-0.031454	0.068076	-0.039222	-0.15347	-0.0022944	0.19315	0.15559	1.0087	0.2675	-0.98651	-0.92216	-0.36364	-1.1084	-0.73703	-0.75917	-0.2239	0.066968	0.75145	0.47524	0.72105	1.3004	0.2718	1.2109	1.0149	1.3605	0.53484	0.65515
VIT_17s0000g00070	Vv17s0000g00070		0.16487	0.045446	0.29966	0.34082	0.53441	0.3872	0.58589	0.34856	-0.11908	0.1948	0.015539	0.10368	0.4828	0.22779	-0.01376	0.045433	0.14995	0.19547	0.077308	0.28747	-0.14369	-0.23846	-0.12917	-0.11367	0.22135	0.63009	0.4118	1.1609	0.46973	0.19079	0.33567	-0.15745	-0.21643	0.048097	-0.13409	0.20177	-0.032514	1.1814	1.336	1.4261	0.34094	0.18982	0.44288	0.38817	0.52617	0.25748	0.26213
VIT_17s0000g00010	Vv17s0000g00010	MtN19-like protein	0.22479	0.17451	0.38546	0.47398	0.49872	1.8793	1.9103	2.0675	0.97106	1.1488	0.87617	2.8579	2.9621	2.968	0.71577	0.78504	0.64871	2.2364	2.2552	2.265	-0.19935	0.25669	-0.042884	-0.53718	2.7023	2.6508	2.7695	3.01	1.7088	2.1148	2.0846	1.8911	1.4686	1.9869	1.9245	1.7195	1.697	2.6759	2.5311	2.3806	2.669	2.9184	2.4995	2.55	2.4972	2.4695	0.76205
VIT_17s0000g05580	Vv17s0000g05580	Short chain alcohol dehydrogenase, putative	0.15046	0.11195	1.3379	0.92404	0.57268	2.68	2.1482	2.5325	1.3335	0.72323	0.9368	3.7508	3.7787	3.787	2.1295	2.4658	2.773	4.3326	4.415	4.4609	-0.4593	-0.86214	-0.050275	0.22689	5.8368	5.6172	5.9347	5.1736	4.9692	5.0507	5.042	4.4487	4.5129	4.7591	4.2127	5.2423	6.193	5.2898	5.5286	5.4217	5.349	5.1686	5.5322	5.7538	5.8214	5.8596	1.2443
VIT_17s0000g01070	Vv17s0000g01070	Alpha/beta-Hydrolases superfamily protein	-0.032671	-0.056875	0.012402	-0.017316	-0.096722	0.3288	0.21805	0.37349	-0.38203	-0.24393	-0.15314	0.82374	1.0011	0.89918	-0.47969	-0.24835	-0.38071	0.77469	0.86866	1.2886	-0.10804	-0.13494	-0.036628	-0.38144	0.87574	1.0229	0.97945	1.3359	0.29405	0.35757	0.34721	0.80634	0.75836	0.68239	0.50194	0.52052	-0.12862	1.2607	0.58789	1.135	1.0647	0.86522	1.2114	1.2013	0.94531	0.8393	-0.42496
VIT_18s0001g00110	Vv18s0001g00110	Expressed protein	0.1069	0.27346	-0.79082	-0.64836	-0.96459	-1.1894	-1.1133	-0.79127	-0.74956	-0.26986	-0.3373	-0.22851	-0.23617	-0.29573	-0.21984	-0.78559	-0.65772	-0.72667	-0.77643	-0.91986	-0.75959	-0.43432	-0.42466	-0.56197	-0.98797	-0.5966	-0.56985	-1.3609	-0.67272	-1.174	-2.1572	-1.5831	-1.2748	-1.1613	-0.93615	-1.4699	0.72558	0.74891	0.66678	0.66321	0.26916	-0.21584	0.3588	-0.063683	-1.0487	-1.0879	-1.2016
VIT_18s0001g00840	Vv18s0001g00840	Uncharacterized protein At1g76070	-0.0051029	0.018889	0.011464	-0.031096	0.060936	0.15379	0.27411	-0.029308	0.038582	0.11681	0.22571	-0.023584	0.10092	1.0111	0.61074	-0.031528	0.14418	0.15329	0.027622	0.04011	0.077001	0.019361	0.15862	0.15145	0.14728	0.16615	-0.27758	0.12585	-0.067627	0.097685	0.38161	0.4733	0.95324	0.17873	0.46196	0.13494	0.29092	-0.11295	0.041144	-0.088172	-0.026096	0.46778	0.31065	0.39715	-0.15749	-0.20226	-0.19533
VIT_18s0001g01030	Vv18s0001g01030	Nucleoredoxin, putative	0.17842	0.061659	1.2369	0.9068	0.28011	1.6766	1.5883	1.6774	0.18244	0.27687	0.2575	0.93646	0.83356	0.92742	0.024549	-0.032816	-0.034815	0.75839	0.77814	0.57255	-0.00045429	0.044933	0.037679	0.00664	2.3239	2.415	2.3129	1.9856	1.414	1.462	1.3031	0.82805	0.99257	0.65348	0.59474	0.17168	-0.2176	1.7021	1.7473	1.7545	0.95553	0.81442	0.91332	0.25188	0.0051804	0.40047	0.023172
VIT_18s0001g01130	Vv18s0001g01130	Alpha-expansin 11, putative	0.11012	-0.0066569	1.7624	1.6343	1.235	2.177	2.2218	2.2605	1.1001	1.2006	1.2138	2.2484	2.2354	2.1725	-0.021497	0.4907	0.49207	0.9084	0.88764	0.97767	-0.59682	0.48051	0.010862	0.42928	1.2866	1.1482	1.4072	0.52235	0.95811	0.82988	0.75028	0.6438	0.76278	0.57252	1.0206	0.88139	-0.25789	0.41931	0.42953	0.2476	0.43384	0.25382	0.37644	-0.11196	-0.30629	-0.55556	0.38176
VIT_18s0001g02750	Vv18s0001g02750	Uncharacterized protein At4g08330, chloroplastic	0.14191	-0.066219	0.31665	0.34111	0.018442	0.85847	0.92549	0.92095	-0.074678	0.35511	0.30703	0.78919	0.81483	0.79812	0.13531	0.26443	0.083492	1.1206	1.218	1.2635	-0.24631	-0.57735	0.097977	-0.014151	0.39281	0.51447	0.4702	0.79164	0.3465	0.23274	0.12061	-0.11429	-0.14165	-0.19608	-0.53402	-0.21253	-0.18537	0.44343	0.71873	0.47138	0.060735	-0.21745	-0.25541	0.13781	0.31405	0.089369	-0.70416
VIT_18s0001g03180	Vv18s0001g03180	WAT1-related protein At4g08290	0.064554	-0.17039	-0.24874	-0.048773	-0.18326	-0.11337	-0.041355	0.11456	-0.050196	-0.03827	-0.17058	-0.015093	0.083119	0.021597	0.26724	-0.035904	0.23771	-0.094287	-0.032299	-0.043452	0.074397	0.15246	0.16983	-0.0022418	0.28129	0.56901	0.52459	0.74865	0.84657	0.92145	0.17724	0.3907	0.21515	0.50646	0.76881	0.21396	-0.14798	0.22059	0.019494	0.029494	-0.20104	0.096758	-0.059151	0.23621	-0.17773	-0.15357	-0.0057226
VIT_18s0001g03540	Vv18s0001g03540	Auxin influx transport protein	-0.068112	0.18019	-2.4206	-1.9827	-2.7844	-4.5868	-0.51057	-0.96717	-1.1305	-1.3139	-1.3382	-1.1445	-0.659	-0.72715	0.55293	-1.2457	-0.89385	-0.86384	-0.88282	-1.1035	-0.89267	-0.50672	-0.50604	-0.62883	0.007352	-0.16684	-0.095683	-0.19021	-0.38763	-0.35992	-0.32841	-0.087752	0.81355	0.081338	0.71275	-0.25854	0.016697	-0.56983	0.62822	0.74369	0.40788	0.021378	0.053927	-0.10583	0.50719	0.73615	0.71689
VIT_18s0001g04800	Vv18s0001g04800		-0.041588	-0.38057	0.75754	1.0709	0.82556	0.1428	0.70574	2.8521	1.4719	0.37255	0.53216	0.18677	-0.12361	0.71104	0.26313	3.4793	3.8671	3.4991	1.0194	1.5871	0.77603	0.82521	1.5448	1.7723	-0.097206	0.095305	1.4779	3.1153	3.4328	4.2417	2.3482	2.0049	1.3479	2.3082	0.80372	0.74226	-0.6861	-0.80136	-0.82258	-0.067443	-0.082956	-0.27957	-0.42128	-0.21871	0.061613	0.54262	0.21323
VIT_18s0001g06790	Vv18s0001g06790	MATE efflux family protein	0.097	-0.73052	-0.012449	0.49715	0.063912	0.14341	-0.62438	-1.1817	-0.65908	-1.4439	-1.5351	-1.2008	-1.1227	-0.46182	0.54	0.10823	0.12302	0.075282	-0.11457	-0.41572	0.077179	0.28071	0.38434	0.30687	0.23913	0.47891	0.19438	0.46533	-0.32352	-0.069869	0.42465	1.0395	0.76821	0.66085	1.4846	0.63438	0.14378	0.61559	0.14836	-0.063461	-0.058558	1.2535	1.004	0.68438	-0.14698	-0.24663	-0.21928
VIT_18s0001g07840	Vv18s0001g07840	Expressed protein	0.037968	0.01712	2.2349	2.3948	2.316	3.2998	1.2904	1.4712	1.0876	1.0209	0.6282	0.94003	0.81313	1.9079	2.596	4.3094	4.5016	4.5832	3.3107	3.2242	3.5311	4.7279	4.6711	4.4004	0.16033	0.061315	1.3076	2.4843	2.0573	2.3153	2.1805	2.9131	2.3868	3.015	3.3641	1.5523	0.35394	0.22314	0.6116	-0.21365	0.011298	0.48279	0.58099	0.63057	0.41873	0.44779	0.25297
VIT_18s0001g08200	Vv18s0001g08200	MATE efflux family protein	0.15157	0.019451	2.6551	3.1428	2.5374	3.2566	-0.030183	1.1637	0.32591	1.0204	0.5607	0.56509	0.54258	0.076937	-0.086881	2.4381	2.7886	2.314	2.7669	3.0699	2.4303	0.62971	0.274	0.24283	-0.41078	-0.36259	1.4472	2.104	2.3896	1.8914	0.54164	0.0021352	0.2692	1.6557	1.3219	2.0165	-0.037414	-0.62806	-0.52631	0.11528	-0.38793	0.16019	-0.10948	-0.13033	3.7854	4.2801	3.9282
VIT_18s0001g08300	Vv18s0001g08300		-0.035809	-0.067132	0.62105	0.35493	0.65194	0.62608	0.3137	0.54154	0.56645	0.49545	0.37488	0.5856	0.61773	0.64863	0.38607	0.656	0.59277	0.95386	0.75164	0.54085	0.059576	0.049564	-0.077958	-0.070885	2.5985	2.7142	2.6562	2.5078	1.8102	1.6215	1.6077	1.5211	1.5493	1.7291	1.1674	2.2519	2.3841	2.3062	2.8078	2.6839	1.9935	2.0187	2.1826	3.2887	3.5559	4.0459	-0.27931
VIT_18s0001g08450	Vv18s0001g08450	Branched-chain-amino-acid aminotransferase	0.043406	-0.020432	-2.5977	-2.8135	-2.5873	-2.6082	-1.4694	-2.2923	-1.9222	-2.4096	-2.3169	-1.8803	-2.0311	-1.6676	-1.1831	-2.3758	-2.5668	-2.636	-2.042	-2.4053	-2.0376	-1.4831	-1.5004	-1.4386	-0.35344	-0.42451	0.51628	-0.8766	-0.29781	-0.3501	-0.63938	-0.3114	-1.0704	-0.73162	-0.76137	-0.96936	-1.322	-0.9104	-1.4419	0.079271	-0.46694	0.26661	0.16032	0.47838	0.65387	0.57542	0.20458
VIT_18s0001g08490	Vv18s0001g08490	Early-responsive to dehydration protein, putative, expressed	0.73844	0.83809	2.798	2.9071	2.6916	2.0602	1.3537	1.6728	1.5783	2.1111	1.9109	2.0756	2.2397	1.578	0.51	1.8577	1.9638	1.7453	2.0105	1.9309	2.0041	1.3338	1.2005	0.86301	-0.38135	-0.43309	1.1705	2.194	2.0802	2.1634	1.1886	0.5922	-0.16001	1.8493	0.98	2.3399	-0.56762	-0.36584	-0.56358	0.13932	-0.25149	-0.70873	-0.78644	-0.60967	-0.79627	-0.81944	-0.89803
VIT_18s0001g08710	Vv18s0001g08710	DNA binding protein, putative	0.20451	0.054931	0.30696	0.40482	0.349	0.1992	0.30098	0.37148	0.15986	0.67711	-0.033712	0.91796	0.17111	0.52142	0.28318	1.9094	2.6357	2.5044	1.7462	0.83296	1.7156	1.1177	1.2595	1.3676	0.027904	0.31212	-0.29398	1.7762	0.71385	1.2159	0.43509	0.30619	0.04461	1.6238	0.86302	2.5188	0.29997	-0.056671	-0.05115	0.14817	-0.031339	0.73612	0.39095	0.55818	-0.10611	-0.02711	-0.13185
VIT_18s0001g09290	Vv18s0001g09290		0.056799	0.097929	1.2823	1.01	0.6093	2.098	1.8654	2.1722	-0.39497	-0.27591	-0.4426	1.3069	1.4788	1.1977	0.48747	0.74199	0.87538	2.6321	2.5513	2.6262	0.79151	-0.19751	-0.14043	0.056657	-0.050944	-0.39195	0.21802	-0.38119	0.73751	0.32816	0.51312	0.10776	0.30471	0.37877	0.37846	0.22255	0.46542	1.1015	1.1808	0.69724	1.1039	0.79031	0.87429	1.3962	1.4154	1.2367	-1.5377
VIT_18s0001g09850	Vv18s0001g09850		0.18608	0.28121	0.53703	0.42021	0.23875	0.88076	0.57307	0.69781	0.59141	0.60529	0.5377	0.57214	0.59221	0.44276	0.061694	0.23877	0.42899	0.92567	0.79332	0.67003	-0.25366	-0.81124	-0.0047303	-0.077895	0.51565	0.79629	0.64798	0.75611	0.26427	0.75463	0.71244	0.56074	0.38546	0.59284	0.39004	-0.237	-0.66381	0.72724	0.6599	0.77696	0.36668	0.066524	0.62049	-0.23284	-0.098324	0.091572	0.53132
VIT_18s0001g10150	Vv18s0001g10150	Dehydration responsive element binding family protein	0.11056	-0.13706	0.59065	0.64058	1.0251	0.85658	0.68591	0.82976	1.0184	1.5935	1.3562	0.79931	0.96527	0.78662	1.1268	1.011	1.0094	0.44038	0.7618	0.57321	-0.70651	-0.22677	-0.12838	-0.26557	2.7712	2.9726	2.8985	4.3432	2.2467	1.9218	1.669	1.4755	1.4601	1.9427	1.672	1.9121	2.4862	2.8416	3.0844	2.9247	2.1024	1.5823	2.2497	2.6396	3.0153	3.0074	2.1929
VIT_18s0001g10450	Vv18s0001g10450	Putative ripening-related bZIP protein	0.0083359	-0.13495	0.25342	0.22806	-0.067015	0.37942	0.31465	0.26713	0.56851	0.47743	0.42574	0.48396	0.36042	0.28864	0.66204	0.7944	0.66943	0.44481	0.44316	0.30533	0.052792	-0.26789	-0.044833	-0.10665	1.0002	0.86609	1.0492	0.59726	0.57248	0.78391	0.67395	0.83473	0.7113	0.68906	1.0616	0.2893	0.4509	0.95552	0.86748	0.76446	0.94116	0.68083	1.0229	0.33927	0.062185	0.31973	-0.38727
VIT_18s0001g11930	Vv18s0001g11930	SCUTL2	-0.25065	-0.070321	2.5596	2.0673	1.3206	4.092	4.0375	4.253	0.75034	0.61418	0.7707	4.4261	4.4436	4.3762	1.172	1.4915	2.2254	5.3727	5.2027	5.0214	-0.32158	-1.1486	-0.10983	-0.11143	4.8585	4.9277	4.93	4.4422	4.2453	4.4504	4.3024	4.3295	4.0773	4.3402	4.0592	4.648	4.5142	5.8332	6.0918	6.2186	6.052	5.5966	6.4371	6.2809	6.3031	6.5243	-0.38927
VIT_18s0001g12710	Vv18s0001g12710		0.10497	-0.0021967	0.86086	0.79094	1.0106	1.6047	0.55597	0.75971	0.64181	1.2528	0.93901	1.6287	1.7264	2.7776	2.5405	2.2769	1.7638	2.3481	1.4647	1.608	2.1918	2.8087	2.6585	2.7039	0.27998	0.24526	0.26636	1.3521	0.31145	0.29415	1.2472	1.3742	1.0875	1.332	1.2339	1.2808	0.31996	-0.1456	0.38101	0.12739	0.246	0.30218	0.14277	0.20013	0.78404	1.0583	0.60394
VIT_18s0001g12840	Vv18s0001g12840	Glucose-1-phosphate adenylyltransferase	0.052699	-0.38237	1.498	1.5624	1.5976	0.69413	1.2177	1.2078	1.5184	1.1961	0.39196	1.1363	-0.03139	0.19643	0.34075	0.64892	1.262	1.213	0.23068	0.094131	0.080792	-0.52383	-0.26547	-0.49867	-1.3856	-1.1824	-0.76704	-0.46106	-0.18461	0.01371	-0.13077	-0.045025	-0.31899	-0.64073	-1.0246	-0.32583	1.5083	1.6686	1.2862	-0.1095	-0.028503	1.1519	1.0572	1.1496	-1.763	-1.6447	-1.5742
VIT_18s0001g12860	Vv18s0001g12860		0.065673	-0.027999	-0.83226	-0.29076	-0.68417	-0.4612	-0.54847	-0.94742	-0.73177	-0.94471	-0.96524	-0.845	-0.68569	-0.48212	-0.15611	-0.010468	-0.12569	-0.16025	-0.24744	-0.37472	-0.25148	-0.21679	-0.058777	-0.34469	0.59633	0.91121	-0.08084	-0.055959	0.038346	-0.041867	0.089927	0.0873	0.57899	0.3046	0.63975	-0.1075	0.16245	-0.44952	0.2297	-0.007294	-0.01246	0.86929	0.44677	0.57377	0.78677	0.6161	0.93349
VIT_18s0072g01220	Vv18s0072g01220	ABC transporter family protein	-0.065991	-0.37107	-0.57689	-0.19878	-0.51649	-0.22714	-0.393	-0.48844	-0.58775	-0.85447	-0.89868	-0.6979	-1.0199	-0.62297	-0.0032761	-0.3623	-0.5062	-0.54605	-0.67529	-0.74267	-0.62078	-0.61545	-0.47711	-0.59659	-0.013675	0.077398	-0.65088	-0.049758	-0.39402	-0.086431	-0.2677	-0.028771	0.69551	-0.072619	0.35095	-0.4317	0.35905	0.37258	-0.17008	0.6333	0.086517	0.30247	0.71587	0.59439	-1.0419	-0.9991	-0.73618
VIT_18s0076g00360	Vv18s0076g00360	Putative serine decarboxylase	-0.20872	-0.13754	0.034903	-0.18198	-0.3516	-0.20987	-0.18267	-0.23854	-0.77692	-0.79182	-0.83558	-1.1365	-1.0692	-1.2252	-0.7585	-0.50056	-0.74234	-0.92757	-0.79671	-0.8227	0.88721	0.33445	0.022419	-0.065269	-1.2977	-1.2993	-1.2812	-1.7252	-1.1738	-1.0522	-0.98297	-1.0292	-1.1582	-1.3538	-1.7757	-1.6785	-1.2546	-1.463	-1.7415	-1.5313	-1.7094	-1.5324	-1.7509	-1.7545	-1.8716	-2.2323	-0.86187
VIT_19s0014g02190	Vv19s0014g02190	Uncharacterized protein	0.12567	-0.13863	0.27153	0.22391	0.073337	1.6061	1.3568	1.4087	0.03142	0.48618	0.46336	0.92836	2.616	1.5674	0.027509	0.057587	0.26681	1.3492	1.3121	2.02	-0.29891	-0.53014	0.020068	0.052127	1.9613	2.3178	2.0357	4.2526	1.834	1.7875	1.816	3.0407	2.8055	3.3423	2.676	2.1097	0.2403	2.5619	2.8141	2.9096	3.5585	2.5572	3.8728	2.3683	2.1972	3.753	-0.24032
VIT_19s0014g03290	Vv19s0014g03290	NAC domain-containing protein, putative	0.1782	-0.072603	0.64201	0.28302	0.10595	2.0104	1.4943	1.9567	0.94447	1.3025	1.092	2.0144	2.0001	2.0013	1.383	1.6068	1.5198	2.4935	2.3013	2.3327	-0.13136	-0.56154	-0.10502	-0.36353	4.2683	4.7809	4.3446	4.0734	1.1845	1.7322	0.75287	1.5592	0.8895	0.99204	0.68818	0.7184	0.39187	2.8813	3.0377	2.89	2.7015	2.1653	2.8012	2.1916	2.0752	2.4163	0.54597
VIT_19s0014g03700	Vv19s0014g03700	Cyclic nucleotide-gated ion channel, putative	-0.29709	-0.54286	0.5494	0.44716	0.18818	0.82398	0.58587	0.49542	-0.65082	0.0034327	0.047388	1.4002	1.4914	1.4594	-1.1573	-0.50036	-0.58539	1.4072	1.2907	1.1081	-0.3628	-0.33736	0.047031	0.083683	1.1047	0.92118	1.1342	0.78375	0.54467	0.74156	0.69762	0.64852	0.51789	0.40549	0.96617	1.1822	0.64949	0.079104	0.12536	0.23846	0.43232	0.60463	0.43029	0.098731	0.28295	0.00046068	-0.12738
VIT_19s0014g03720	Vv19s0014g03720	Uncharacterized protein	-0.48413	0.088494	-0.4487	-0.062459	-0.59846	1.3772	0.49029	0.99761	-2.6692	-2.3551	-2.5635	-0.65705	-0.81797	-0.84707	-0.76639	-1.438	-1.2767	1.1015	0.78158	1.153	2.0121	0.39494	-0.099641	-0.44734	0.9563	1.1963	0.98097	0.88289	0.16162	-0.29037	-0.25305	-0.18184	-0.53528	0.027981	-0.49173	-0.0051971	0.24054	2.9846	2.5986	2.7422	2.6701	2.0596	2.6754	1.7576	2.1397	1.4482	0.37239
VIT_19s0014g03820	Vv19s0014g03820		-0.054158	-0.3848	-0.74553	-0.29395	-0.41843	-0.0383	0.025723	-0.68876	-0.53858	-0.744	-0.87503	-0.58535	-0.67811	-0.33085	0.47401	0.52607	0.27455	0.14793	-0.036609	-0.025798	-0.012543	0.24779	0.34368	0.35866	0.25857	0.64706	0.82613	0.25166	0.022436	0.12506	-0.10058	0.38581	0.95149	0.41696	1.1721	0.23284	0.60993	0.50087	0.27982	0.00057633	0.040386	0.98527	0.8109	0.96099	-0.048344	-0.21895	-0.099813
VIT_19s0014g04780	Vv19s0014g04780	Uncharacterized protein	-0.071731	-0.11511	0.098781	-0.31259	-0.19775	0.61477	0.4807	0.55539	-1.0708	-0.72153	-0.8758	0.34681	0.36726	0.40349	-0.10842	-0.32667	-0.47715	1.0247	1.2	0.85961	0.51614	0.26002	-0.15188	0.097105	0.36414	0.58377	0.47687	1.7811	0.74959	1.0124	0.8687	1.7611	1.2531	1.9964	1.3763	2.6085	3.7284	0.27036	0.66315	0.79199	0.93567	0.6442	1.2045	2.3474	2.4088	2.2309	1.0309
VIT_19s0014g04790	Vv19s0014g04790	Organic cation transporter, putative	0.11624	-0.26598	3.7784	3.9526	3.9105	4.9117	2.5386	2.37	2.4696	3.6136	3.3452	3.5467	4.1468	3.4872	1.8852	3.4745	3.5358	3.5898	4.4697	3.9979	4.5014	4.1544	3.826	4.2207	0.03861	-0.061386	0.70694	3.4839	2.0882	2.2402	2.7481	2.3408	2.4352	3.5287	2.8148	4.2502	-0.17064	-0.36398	-0.1988	0.33832	0.16189	-0.35332	-0.35436	-0.43173	1.1748	1.3658	1.2474
VIT_19s0015g01290	Vv19s0015g01290	Amino acid transporter, putative	0.13036	-0.026611	1.7441	2.0814	1.7611	1.2825	0.81255	1.1087	0.82786	1.1607	1.1798	0.80936	0.85293	0.25929	-0.23564	1.5253	1.5553	1.7355	1.1057	0.62971	1.1766	-0.43652	-0.5134	-0.49563	-0.11108	-0.1422	-0.117	1.1413	1.092	1.1615	1.2741	0.58806	0.39923	1.0194	0.55552	1.1182	0.1404	0.29813	0.44553	0.294	-0.016072	0.22283	0.74818	0.66515	-0.36363	-0.27625	-0.37216
VIT_19s0015g01300	Vv19s0015g01300	Uncharacterized protein	-0.039279	0.0034671	0.77514	0.64646	0.55187	2.2135	1.9788	2.2932	0.2612	0.27097	0.078383	3.0025	2.8348	3.005	0.1297	0.039117	-0.055952	3.0741	3.0793	2.9164	-0.022996	0.20761	0.016738	-0.56287	2.1887	2.099	2.2302	0.73479	2.7697	2.7378	2.8044	2.9345	2.785	2.9923	3.1267	2.4843	1.8393	2.3056	2.6771	2.4758	2.4508	2.1213	2.2658	1.8617	2.0594	2.1617	1.0585
VIT_19s0090g01340	Vv19s0090g01340		1.1554	0.70085	1.4291	1.2359	-0.56397	5.0488	5.2862	5.6092	-2.4899	-1.2633	-1.6998	3.65	3.6522	3.7604	1.4797	0.038964	0.9308	5.5184	5.6767	5.8623	1.1505	-0.58819	-0.18284	-0.37558	1.1428	0.3706	1.1957	1.4098	3.8607	3.2889	3.5399	3.259	3.0023	3.4449	4.4103	4.6466	5.4835	4.8009	4.8621	4.8825	5.5171	5.0974	5.6101	5.8728	6.0172	6.0288	-0.4757
VIT_19s0090g01350	Vv19s0090g01350		0.061164	-0.26548	0.34147	0.46719	0.22676	2.6643	2.8656	3.0879	0.079424	0.84205	0.91036	3.1884	3.2965	3.3571	0.44248	0.63171	0.51268	3.7356	3.7611	3.8141	-0.707	-1.0592	-0.16826	-0.25075	5.0479	4.5123	5.1392	5.3528	3.4697	3.2291	3.2466	3.1938	3.0951	3.2617	3.9097	3.937	4.4921	4.7683	4.8341	4.7669	5.1038	4.7315	5.1364	5.3669	5.3856	5.4088	1.8397
VIT_19s0090g01360	Vv19s0090g01360		1.0328	-0.35196	2.1125	2.0424	0.77452	4.2923	4.2438	4.6478	-1.5396	-0.83909	-1.2064	3.7689	3.6782	3.7722	1.1265	-0.84053	-0.88547	4.1195	4.1687	4.2393	0.36452	-0.21174	-0.077322	-0.46921	3.118	3.1514	3.1655	3.0921	3.6607	3.6418	3.7191	3.6455	2.7827	3.4848	2.957	4.0526	5.1201	4.8156	4.841	5.0068	4.8072	4.3549	4.6886	4.9932	5.3869	5.0145	-0.82762
VIT_19s0090g01370	Vv19s0090g01370	Phase change-related protein	-0.68764	-0.64541	5.4171	5.5259	5.4991	6.2947	5.7634	5.274	5.362	5.3062	5.3006	5.4674	5.8675	6.1143	7.0287	6.1437	6.3943	6.2056	6.4128	6.0172	6.4543	6.7446	6.7828	6.854	-0.12702	-0.027385	5.3332	5.185	5.5996	6.0474	5.937	6.0213	6.2729	6.5483	7.2907	6.1155	-0.5437	-0.48595	-0.75	0.093498	1.0737	-0.65398	-0.7699	-0.83198	4.1701	4.826	4.7629
VIT_19s0093g00550	Vv19s0093g00550	9-cis-epoxycarotenoid dioxygenase 1	0.30559	0.46629	1.2759	1.0977	0.69143	0.73757	0.47972	0.61536	0.06173	0.25187	0.067969	-1.4886	-1.6297	-1.3771	0.44449	0.23025	-0.028935	0.11067	0.36435	0.061173	1.1891	-1.0375	-0.057982	-0.22329	0.42719	0.91669	0.32611	-0.16226	-0.0046645	0.3026	-0.65143	-1.0824	-1.491	-1.5534	-2.4879	-1.6306	-0.97391	-0.42204	-0.11444	-0.30565	-1.1556	-2.0069	-1.3892	-2.0301	-1.7602	-2.0458	-0.47617
VIT_01s0010g00020	Vv01s0010g00020	DNA-3-methyladenine glycosylase, putative (Fragment)	0.11955	0.27318	-0.069897	-0.35908	-0.4734	0.78768	0.56729	0.60071	-0.75341	-1.1904	-0.82651	1.9275	1.8662	1.8542	1.1023	1.3332	1.7044	2.389	2.3643	2.5703	-0.042207	-0.64955	0.050912	0.21598	1.2135	1.1245	1.1444	-1.3454	0.20745	0.64581	0.8649	1.9019	1.2213	1.9571	1.7815	1.5055	1.1135	-0.40359	-0.13036	0.23714	0.8074	0.22172	0.99647	-0.19539	-0.33626	0.011746	-1.0372
VIT_01s0010g00240	Vv01s0010g00240	CTP synthase	-0.27657	-0.34031	0.44035	0.09672	0.14813	1.9226	1.4376	1.6969	0.61682	0.70733	0.52212	1.7598	1.6852	1.5611	0.60798	0.77459	0.47505	2.0453	1.9665	1.8262	0.066093	-0.35053	-0.059899	-0.51697	2.2143	2.2506	2.1794	1.5448	-0.068068	0.42283	0.40343	1.3077	0.067552	1.1454	0.79954	0.0799	0.11343	3.2629	3.5384	3.4217	3.1919	1.9729	3.1314	2.8221	2.8721	2.7595	-0.64288
VIT_01s0010g03680	Vv01s0010g03680	At1g67330	-0.040309	-0.021954	0.9208	1.123	0.97551	1.5998	0.78669	0.8514	0.48143	0.82332	0.87573	0.75727	0.66578	1.622	1.5295	0.86615	0.78106	1.0909	0.8252	0.95002	0.90186	1.0008	1.1955	0.81982	0.39674	0.25364	-0.85224	1.2277	0.35967	0.60022	1.2467	1.0777	1.9291	1.2936	1.077	1.1847	-0.24449	-0.41384	-0.53843	-0.075928	-0.096188	0.1832	0.44714	0.33811	0.228	0.17828	0.049251
VIT_01s0011g05610	Vv01s0011g05610	Calcium ion binding protein, putative	0.09119	0.05364	0.0084879	0.0094415	-0.15517	0.19181	0.14733	0.31442	0.8541	0.62194	0.74416	0.5079	0.51732	0.2618	0.65343	0.4329	0.65965	0.3603	0.32631	0.012613	0.14783	0.39371	0.0045851	-0.44875	1.1637	0.87005	1.1899	1.6615	-0.22575	-0.22336	-0.13685	-0.14823	-0.023979	-0.11705	-0.10178	0.17004	0.5009	0.67625	0.74081	0.7111	0.71038	0.35043	0.68044	0.98956	1.1732	1.0864	0.32884
VIT_01s0011g05190	Vv01s0011g05190		0.15548	0.20618	-0.3746	-0.63477	-0.63058	-1.0739	-0.72777	-0.85823	-0.30603	-0.47318	-0.68606	-2.7654	-2.7919	-2.7007	-0.48012	-1.1947	-0.61419	-4.4543	-4.0333	-3.963	0.81651	1.5479	0.006516	0.21233	-0.3841	-1.9257	-1.319	-2.2807	-1.4097	-2.0132	-1.3773	-3.4068	-3.4793	-3.0779	-3.5531	-2.3335	-1.6214	-2.3262	-2.3952	-2.4315	-1.8048	-2.0891	-1.9078	-1.5441	-1.3106	-1.3962	1.1182
VIT_01s0011g05170	Vv01s0011g05170		0.34663	0.62568	-0.49084	-1.1744	-0.91019	-2.1818	-1.9321	-2.06	-0.6126	-0.70198	-0.97957	-3.4543	-3.3179	-3.6051	-0.44937	-0.65015	-0.23369	-4.249	-3.9272	-3.8522	0.75056	0.56641	0.082715	0.14632	-0.21816	-0.051969	-0.01406	0.051702	0.21228	-0.18987	0.10114	-0.25434	-0.092886	-0.24907	-0.18008	-0.17934	0.10962	0.15717	-0.090886	-0.016704	-0.029636	-0.07156	-0.037639	-0.022124	0.037819	0.017306	0.42636
VIT_01s0011g04820	Vv01s0011g04820	Heat shock protein binding protein, putative	0.13054	0.17267	1.3707	1.079	1.4525	1.1025	0.80924	0.90721	-0.21091	-0.090219	-0.23853	0.070863	0.035143	0.044245	-0.1241	-0.11554	-0.30156	0.80325	0.51712	0.24096	0.26105	-0.084378	-0.013947	0.25097	0.97685	1.0317	0.99232	-0.99912	1.2129	1.3339	0.95404	-0.14929	-0.81885	-0.61259	0.25697	0.3292	0.5185	1.9036	1.3804	1.4451	0.26062	-0.048625	0.22846	1.1113	1.0336	0.62777	-0.68599
VIT_01s0011g04620	Vv01s0011g04620	Os01g0121300 protein	0.11542	0.021308	1.1188	0.87325	0.38081	1.5295	1.2449	1.4519	-0.57018	-0.58222	-0.43568	0.63877	0.55247	0.56508	-0.13986	-0.17125	-0.22137	0.62877	0.39709	0.50699	0.3909	0.46133	-0.0489	-0.37284	1.1768	1.0436	1.1289	0.50393	0.44316	0.62078	0.65854	0.47495	0.17145	0.60983	0.42655	0.30873	-0.038739	1.1231	1.6037	1.3483	1.2991	0.81259	1.3792	0.84676	0.72078	0.40394	-0.12093
VIT_01s0011g03730	Vv01s0011g03730	Putative MYB transcription factor	-0.17434	-0.085624	0.095409	0.5175	0.17682	1.6323	0.51612	0.29203	0.69507	1.5876	1.0185	2.0278	1.507	1.1094	0.37088	1.2106	0.95258	1.6013	2.1631	0.77223	2.7694	0.77915	1.0922	0.87891	0.0073602	0.30161	0.82791	0.3835	-0.015486	-0.21783	-0.041179	0.177	0.19636	0.53129	-0.22669	1.3203	0.79573	0.69865	0.51128	-0.12632	-0.24459	0.27247	-0.20447	-0.115	-0.88094	-0.57926	-0.93492
VIT_01s0011g03720	Vv01s0011g03720	Putative basic helix-loop-helix protein BHLH5	0.0020104	-0.01473	0.0055411	-0.030264	-0.14559	-0.075387	0.085801	-0.085549	-0.14622	0.0085116	-0.0094778	0.0044117	-0.013072	0.07172	-0.055339	-0.053797	-0.042906	-0.046725	-0.036123	-0.035504	-0.04601	0.0073053	-0.14038	0.056118	0.315	0.44228	0.40207	2.431	0.2391	0.47184	0.78182	1.1816	1.2342	1.5185	2.0117	2.096	1.1202	-0.041004	0.10036	0.1243	-0.0078624	-0.040387	0.085428	0.029257	0.1626	0.11177	0.015218
VIT_01s0011g02730	Vv01s0011g02730	Uncharacterized protein	0.040415	-0.13172	-1.0335	-0.63663	-0.97712	-0.52961	-0.35396	-0.083094	-0.27128	-0.18013	-0.3459	-0.13022	-0.27545	-0.24075	-0.023832	0.24337	0.030647	0.00077574	-0.096281	-0.16939	-0.28352	-0.011886	-0.2197	-0.086393	-0.24878	-0.28381	0.18641	-0.5335	-0.10649	-0.37029	-1.2679	-1.2403	-1.1001	-0.69279	-0.18405	-0.94784	0.28688	0.066815	0.1999	0.12627	-0.035389	-0.17147	0.30516	0.19079	1.313	2.5911	1.1322
VIT_01s0011g00410	Vv01s0011g00410	RNA binding protein, putative	-0.033476	-0.11072	0.20529	0.12764	-0.095211	0.30076	0.28174	0.25572	0.046056	-0.058345	0.035156	0.20291	0.20149	0.16609	0.096735	0.1142	-0.026916	0.14554	0.070865	-0.088586	-0.083349	-0.19853	0.0070615	0.15766	1.0471	1.3153	0.96864	1.6209	0.55678	1.2892	1.1209	1.0811	0.60234	0.69918	0.67195	0.094948	0.031162	2.2259	2.201	2.2862	1.7579	1.0965	1.7916	1.1142	0.77143	1.1361	-0.43522
VIT_01s0137g00780	Vv01s0137g00780		-0.043795	-0.045417	-0.63882	-0.54583	-0.47456	-0.43179	0.29613	-0.29324	-0.14125	-0.97163	-0.75744	-0.9244	-1.5502	-0.84413	-0.88135	0.48846	0.25518	0.44713	-0.44089	-0.72772	-0.49403	-0.40031	-0.38599	-0.46145	-0.22233	-0.69738	-0.097589	-0.081786	0.35574	0.52553	0.14883	0.084201	0.019227	-0.4249	-0.84013	-0.54583	0.19767	-0.042625	-0.7902	0.35891	-0.22486	0.7376	1.0743	0.2933	-0.55783	-0.2613	-0.19872
VIT_01s0137g00080	Vv01s0137g00080	Aldehyde dehydrogenase	0.35122	0.26568	0.96317	-0.80918	0.75843	-1.3071	1.7158	1.3145	1.2835	1.5384	1.8897	1.5861	2.7865	1.6524	0.32229	1.677	1.7184	1.5189	1.4988	1.2224	1.633	1.2721	1.3068	1.1647	-0.81733	-0.08848	-0.035365	0.040854	0.70432	1.2425	2.3244	2.206	1.8212	1.3114	-0.34249	1.2694	-0.8229	-0.50589	-0.48872	0.1873	0.032182	-0.53096	-0.41369	-0.15252	0.48604	0.65804	0.34652
VIT_01s0026g02710	Vv01s0026g02710	NAP-like transcription factor	0.54886	0.067401	-0.50704	-0.29494	-0.77234	1.1298	0.95019	1.0865	1.1337	1.8987	1.5165	2.0625	2.3021	2.2081	1.643	1.9354	2.0339	2.5215	2.7539	2.4111	-1.497	-1.4844	-0.20984	-0.31911	2.7142	2.818	2.8698	1.9903	0.66704	1.2553	0.95354	1.8005	1.5777	1.6023	1.4217	1.3716	0.82402	1.388	1.9749	1.8966	1.025	-0.89175	0.81576	-0.16155	-0.29244	0.12906	1.0271
VIT_01s0026g00220	Vv01s0026g00220	Aldehyde dehydrogenase	0.045782	0.19995	0.10553	-0.18836	-0.14596	1.0466	1.1035	1.087	-0.39425	-0.48264	-0.54213	0.84621	1.1154	1.0016	0.050355	0.11755	0.19407	1.7907	1.7333	1.3793	0.18648	-0.36987	-0.35833	-0.2276	0.43265	0.48006	0.43611	-0.54403	1.8199	1.833	1.7911	2.4277	2.5769	2.4375	2.9423	2.1767	1.5676	1.1568	1.4343	1.2489	1.5225	1.3291	1.585	0.72291	0.54722	0.51607	-0.62517
VIT_01s0026g00190	Vv01s0026g00190	Spotted leaf protein, putative	0.17483	0.02338	1.5412	1.9858	1.6564	2.1641	-0.093687	-0.46916	-0.59911	-0.27819	0.47364	-0.029867	-0.16278	-0.61481	-0.38762	-0.30567	0.12415	-0.53562	0.13866	-0.37898	-0.15911	-0.19318	-0.39276	-0.11834	0.2791	-0.53198	0.10088	1.0226	0.38857	0.16709	-0.054123	0.19562	-0.95768	0.83419	0.23043	1.8987	-0.1882	-0.088913	-0.71597	0.38105	-0.38986	1.0719	1.6271	0.78338	0.26572	0.43397	0.27936
VIT_02s0012g00760	Vv02s0012g00760		0.16218	-0.022936	0.91726	0.6118	0.60117	1.1286	0.94034	1.2802	0.074163	0.15698	0.15115	1.9849	1.9591	2.0247	0.1693	-0.023282	0.20568	1.9963	1.9848	1.9807	0.24334	0.09476	-0.085835	-0.06219	0.91377	0.78807	0.9423	0.58646	0.81171	0.62754	0.651	0.75883	0.67051	0.75602	0.34297	1.049	-0.36136	0.75437	0.94939	0.90862	0.56878	0.7782	0.61822	1.0374	1.1381	1.2688	0.17449
VIT_02s0236g00130	Vv02s0236g00130	Serine/threonine-protein kinase SAPK3, putative	0.044133	0.19517	0.32902	0.52061	0.12338	0.087846	0.17186	0.32067	-0.078952	-0.078506	0.0038537	0.31065	0.28151	0.36626	0.079433	-0.12402	0.081509	0.38597	0.35948	0.2473	0.038597	-0.052081	0.025187	-0.05795	0.43487	0.44375	0.44528	-0.79371	0.73273	0.54157	0.57777	0.28697	0.35866	0.42372	-0.34956	-0.13815	0.023316	0.15936	0.13441	0.34137	-0.14814	-0.43744	-0.1658	-0.20441	-0.0082691	0.057662	0.052728
VIT_02s0025g00140	Vv02s0025g00140		0.038694	0.057302	-0.22846	0.06504	-0.15645	0.0044461	0.05634	0.15779	0.2215	-0.085076	0.072251	0.4364	0.42306	0.47375	0.294	0.47407	0.37032	0.78578	0.9867	0.6994	-0.34871	-0.62233	0.028022	-0.13683	0.58042	0.5865	0.46125	1.5583	1.1272	0.80797	1.1011	1.3738	1.0966	1.3318	0.94072	1.9414	2.4587	-0.18247	0.32785	0.39241	0.31466	0.074399	0.15626	1.6817	1.668	0.95034	0.10777
VIT_02s0025g00240	Vv02s0025g00240	Beta-carotene hydroxylase	0.0090839	-0.11049	0.060605	0.046263	-0.030673	0.19187	0.10131	0.16811	0.092905	0.21749	0.094991	0.551	0.72381	0.69506	0.24805	0.051348	0.32725	0.95211	0.63683	0.58808	0.056975	-0.036659	-0.14981	-0.066704	-0.0044355	0.10339	-0.060455	-0.024027	0.17752	1.0416	0.37472	0.91479	0.25445	1.0416	0.3122	0.24363	0.14171	1.7663	1.5786	1.5267	1.3802	0.72448	1.2747	0.48596	0.70762	0.66639	0.021596
VIT_02s0025g00500	Vv02s0025g00500	Protein LURP-one-related 17	0.10153	0.27049	2.6705	2.0964	2.574	1.3051	0.66058	0.19758	0.35067	0.67698	0.46361	0.55332	0.18902	0.69989	0.56875	2.8336	2.5589	3.1119	2.7756	2.4329	2.8748	1.4179	2.1861	1.5565	-0.17433	-0.25263	-0.22822	0.83546	0.91615	0.94965	0.72069	1.0582	1.0426	1.0416	0.84057	1.1615	0.36773	0.40344	-0.0051572	0.22411	1.6146	0.38777	0.366	0.50495	-0.029934	0.27225	0.4205
VIT_02s0025g02560	Vv02s0025g02560	Cystathionine gamma-synthase, putative	0.17962	0.68815	0.64073	0.43753	0.7488	0.83234	0.81718	0.9822	0.54173	0.63638	0.43699	0.37826	0.47919	0.42605	0.17059	0.30369	0.57887	0.22257	0.742	0.10171	0.067659	0.25862	0.1007	-0.13093	0.62209	1.0658	0.75649	0.13707	-0.41609	0.071882	-0.252	0.58458	-0.15922	0.5804	0.34327	0.038946	0.75003	-0.73985	-0.23958	-0.40059	-0.35083	-0.66275	-0.44554	-0.39894	-0.23461	-0.4294	0.097416
VIT_02s0025g02590	Vv02s0025g02590	Homeodomain 20 transcription factor	0.25745	0.43454	0.90423	1.0048	0.72362	0.19916	0.30382	0.3473	0.16062	0.62082	0.50203	-1.3924	-1.5311	-1.5062	0.15295	0.33629	0.48376	-0.29547	-0.21093	-0.4252	0.64917	-1.2629	-0.1129	0.15462	-0.40266	-0.10668	-0.28522	-0.50437	0.7517	0.91973	0.82715	-0.60264	-0.52697	-0.50264	-1.5396	-0.82855	-0.32864	0.93599	0.85931	0.97346	-1.1124	-1.4152	-1.0608	-0.6312	-0.52364	-0.5404	-0.022406
VIT_02s0025g04330	Vv02s0025g04330	VVTL1	-0.58012	-0.40974	5.0862	5.0453	3.3073	5.6235	6.1527	6.147	-0.68973	-0.55595	-0.24097	5.9863	5.9335	5.8751	0.2383	0.033419	0.19251	6.3186	6.6998	6.7251	-0.66669	-1.6165	0.021765	-0.30626	7.1414	7.0731	7.1776	6.9692	5.2229	5.0932	4.8963	4.8657	4.7875	4.9675	4.7213	5.4411	6.0958	7.3666	7.3334	7.2739	7.2475	6.7134	7.3456	7.488	7.7151	7.4543	0.16917
VIT_02s0025g04340	Vv02s0025g04340	Thaumatin	0.071677	1.0137	0.49177	0.71005	-0.030564	5.0863	5.0077	5.3511	-0.28922	1.4534	-0.15317	5.3708	5.5893	5.5246	-0.023109	-0.029844	0.095258	5.4611	5.5985	5.4152	0.0066959	-0.18814	0.10449	-0.29353	3.6341	3.8173	3.6691	4.897	3.0922	2.3001	2.6083	3.2296	2.3998	3.299	2.753	2.6033	2.1844	3.1025	2.7928	3.4141	4.8745	2.0104	4.9496	3.1505	2.8951	4.2947	0.77089
VIT_02s0025g05110	Vv02s0025g05110	MATE efflux family protein	-0.0046977	-0.55044	-0.31672	0.57649	0.054714	1.9789	-0.80021	-0.45666	-0.94311	-1.4092	-1.4152	-1.1343	-0.98551	-0.70317	0.11453	0.63414	0.81732	0.26289	-0.20554	-0.38621	-0.016306	0.33789	0.6582	0.62124	1.0357	1.4319	1.1568	2.0183	1.9184	2.1816	0.95938	0.86362	1.0182	1.3296	1.0858	1.1618	-1.3318	-0.61559	-1.2308	-0.65966	0.13316	0.4723	-0.20057	0.013396	1.3459	1.649	1.4753
VIT_03s0017g01410	Vv03s0017g01410		0.085018	0.044313	-0.21875	-0.09563	-0.37001	-0.39911	-0.41807	-0.20526	-0.047011	0.38438	0.32904	-0.089731	0.14961	0.088482	0.50687	-0.034559	-0.032852	1.1833	0.5918	1.0875	0.087012	-1.126	0.1969	0.23753	-1.5428	-2.1904	-1.5814	-2.151	-0.15755	-1.7301	-1.9445	-2.4914	-1.4526	-2.1098	-1.391	-0.20746	1.0051	1.9234	1.659	1.76	1.2597	1.1479	1.5455	1.9953	2.6552	2.5496	0.10452
VIT_03s0180g00260	Vv03s0180g00260		-0.082639	0.04396	-0.071473	0.096835	0.053078	0.54524	0.55655	0.74139	-0.50097	-0.26363	-0.54128	-0.35898	-0.39047	-0.37405	0.082601	0.21064	0.21106	0.428	0.64609	0.24394	0.43043	-0.15846	0.014356	-0.15207	0.054026	-0.047527	0.011191	0.57294	0.62134	1.136	1.2186	1.6618	0.84719	1.4603	0.96585	0.61673	0.28908	-0.077932	0.098183	0.22462	0.59739	0.25003	0.32408	0.23669	0.013501	-0.2927	0.91408
VIT_03s0038g04730	Vv03s0038g04730	Tyrosinase polyphenol oxidase	-0.18449	-0.23484	0.087834	0.26587	0.050536	0.37931	0.65176	1.2318	1.6976	2.2882	2.0783	2.1757	1.8873	0.69404	-0.56743	-0.54874	-0.36119	-0.40233	-0.24695	-0.26387	-0.22058	-0.11135	-0.14812	-0.13888	0.58914	0.64591	1.5828	2.6407	1.8464	1.9779	0.79333	0.60468	0.61248	1.6784	0.69465	3.3275	-0.53465	-0.53615	-0.009402	0.32652	0.59366	1.7995	1.4751	1.9771	0.28063	0.56694	0.25416
VIT_03s0038g03400	Vv03s0038g03400	Chitinase	-0.0043648	-0.1704	0.019562	0.18387	0.095011	0.59978	0.53575	0.54261	-0.15014	0.2504	0.16824	0.81847	0.89565	0.95555	-0.042028	0.047694	0.016674	1.3779	2.1952	0.99823	-0.31829	-0.38896	-0.38133	-0.051275	-0.04347	0.13676	-0.08661	0.20991	0.68062	1.3156	0.93171	1.5203	1.0341	1.0382	0.36397	0.88627	0.7545	1.2008	0.99499	0.99357	1.1256	0.63804	1.2122	0.25146	0.76113	1.4239	0.16764
VIT_03s0038g02110	Vv03s0038g02110		0.55823	-0.0017237	0.13014	0.29714	0.19287	0.7546	0.36019	0.44031	0.0097277	0.11053	-0.041305	0.047975	0.38961	0.052205	0.054137	0.2165	0.064711	0.26941	0.48287	0.40733	0.085603	0.074681	0.063679	0.062868	0.73673	0.78933	0.91585	0.14872	0.31572	0.46427	0.55592	0.27989	-0.030731	0.37471	0.2811	0.3197	0.21666	0.64859	1.7877	0.8899	-0.013673	-0.012556	0.050433	-0.020347	0.14796	0.11592	-0.68531
VIT_03s0038g02090	Vv03s0038g02090	Phospholipase C, putative	0.21229	0.16582	0.0050959	-0.13645	0.075138	-0.58656	-0.48571	-0.55658	-0.015351	-0.057443	-0.074932	-0.86004	-0.81738	-0.8056	-0.28834	-0.076087	-0.13262	-1.2288	-1.1773	-1.0939	-0.35782	-0.020412	0.031555	0.33235	-1.0102	-0.8263	-0.99313	-3.232	-0.52808	-0.53475	-0.25507	-0.76201	-0.73178	-0.63006	-1.0186	-1.1312	-1.0091	-3.0445	-2.5935	-2.463	-3.3741	-3.1145	-3.6163	-3.8406	-3.4695	-3.5793	0.15543
VIT_03s0038g01510	Vv03s0038g01510	Uncharacterized protein	0.71931	-0.034453	0.45966	0.31398	0.53174	-0.10039	-0.32505	-0.29283	0.39014	0.78219	0.58958	-0.16489	-0.29467	-0.29499	0.42922	0.32249	0.46623	-0.63553	-0.7207	-0.82856	-0.2596	0.30724	-0.049754	0.31398	0.44023	0.39788	0.75464	-1.4967	1.5047	1.0007	1.2147	0.44735	0.62038	0.74569	0.33416	1.2267	1.4318	-1.2493	-0.053632	-0.66838	-1.6482	-2.3786	-1.579	-1.1187	-0.69221	-0.50989	2.005
VIT_03s0038g01380	Vv03s0038g01380	Calcium ion binding protein, putative	-0.19829	-0.18079	0.67694	0.31241	-0.28986	1.9857	1.6284	1.915	-0.36152	-0.23023	-0.51768	2.2724	2.4916	2.3419	0.051166	-0.13887	-0.013733	2.7898	2.5909	2.7621	-0.017237	-0.36051	0.055342	-0.58262	2.1481	2.0331	2.1407	1.5546	0.98103	0.82071	0.8594	0.88004	0.70423	0.92432	0.42144	0.48412	0.23867	2.493	2.8276	2.9621	2.782	1.7522	2.873	2.2869	2.4313	2.4126	-1.0071
VIT_03s0063g00380	Vv03s0063g00380	Cytochrome P450 family protein	-0.00047319	-0.092268	1.2513	-0.14203	-0.039545	0.0065366	-0.12428	-0.3184	-0.0184	-0.23239	-0.061147	-0.12933	0.24029	0.030451	-0.19425	-0.54041	-0.41298	-0.34452	-0.2369	-0.21529	-0.28837	-0.38012	-0.33877	-0.42163	-0.15552	-0.15144	0.35281	-0.8219	-0.13554	-0.35937	-1.0727	-1.0524	-0.90173	-0.84918	-0.72562	-0.80422	0.427	0.021492	0.68882	0.32034	0.10604	-0.62063	-0.65304	-0.54594	-1.2179	-1.3976	-1.5467
VIT_03s0063g00580	Vv03s0063g00580	DNA repair and recombination protein RAD54B, putative	-0.16836	-0.067595	1.3147	1.6688	1.3934	1.2525	0.72186	0.74902	1.0855	1.3446	1.185	1.5246	1.0242	0.84341	0.52811	0.71758	0.99997	1.1067	1.3274	1.1213	0.93775	0.45258	0.74675	0.77647	-0.095346	-0.14204	0.04131	0.19236	0.52198	0.48277	-0.060866	0.019018	-0.29214	0.27104	-0.17779	0.87872	-0.11962	-0.34441	-0.28635	-0.015761	0.0038635	-0.60264	-0.53754	-0.27583	0.71783	0.44709	0.55689
VIT_03s0063g01790	Vv03s0063g01790		-0.060165	-0.14366	-0.25219	-0.14357	-0.26501	0.011229	0.44372	0.044883	-0.31811	0.78007	0.29018	0.33772	-0.4352	0.22071	0.35264	0.79626	-0.064942	0.20765	0.29114	-0.72985	0.68035	0.14426	0.34711	-0.010841	1.9994	0.16509	0.40064	2.3716	1.1691	0.97772	0.74901	1.1026	0.86576	2.2495	1.612	2.9885	-1.0212	-1.1457	-1.1724	0.81342	0.19139	0.31459	0.67687	0.070024	1.0715	1.207	1.2789
VIT_03s0063g01870	Vv03s0063g01870	COR413-PM2, putative	0.030504	-0.09536	1.115	0.96707	0.83931	1.9953	1.8211	1.9386	0.74123	0.58263	0.58284	1.7864	1.6468	1.7313	0.2071	0.146	0.075234	0.73814	0.83152	0.87878	-0.18112	0.62881	-0.063377	0.023756	0.86209	0.6706	0.97484	0.19782	1.4119	0.9485	1.0078	0.55049	0.841	0.79546	0.5881	0.7807	0.84241	1.1517	1.3779	1.2829	1.0446	0.72908	0.95979	0.61131	0.75503	0.54623	0.37775
VIT_03s0088g00320	Vv03s0088g00320	Sterol regulatory element-binding protein site 2 protease, putative	-0.1203	-0.035829	-1.9362	-1.7203	-1.8798	-1.6976	-0.93819	-1.1362	-0.93357	-2.0959	-1.9389	-2.235	-2.2741	-1.8142	-0.95517	-2.4993	-2.1523	-2.333	-0.90447	-2.3839	-2.4882	-2.1197	-2.0418	-2.1166	-0.91304	-0.1151	-1.1545	-1.8596	-1.6369	-1.2227	-0.94113	-2.2342	-1.8771	-2.1451	-1.7894	-2.4187	0.81952	1.4663	0.64008	-0.69105	-0.36817	-0.05346	-0.63449	-0.077326	-1.2312	-0.7576	-1.2129
VIT_03s0091g00420	Vv03s0091g00420		0.22199	0.29617	-0.017011	-0.083113	-0.59189	-0.23167	-0.16385	-0.13866	-1.5271	-1.7229	-1.4861	-1.0148	-1.0382	-0.909	-0.69856	-1.0731	-0.83802	-0.03143	-0.66221	-0.40132	0.75591	0.12187	-0.11368	0.2231	-0.113	-0.11347	-0.14998	-3.2052	-0.80967	-0.63693	-0.6921	-1.4402	-1.9351	-1.2698	-1.693	-1.6867	-1.812	-0.66706	-0.97711	-0.79192	-1.1991	-1.1226	-0.9889	-2.0379	-2.0602	-2.5451	0.2467
VIT_04s0023g03550	Vv04s0023g03550	Zeamatin, putative	-0.27765	-0.69053	0.76343	0.7089	0.12885	2.6181	2.4732	2.5309	0.014941	0.57563	0.60324	3.4139	3.4111	3.2796	0.57514	0.75647	0.76612	3.8741	3.983	3.9324	-1.1947	-1.4812	-0.075001	-0.4174	2.9544	3.5529	3.0659	3.0151	2.5061	3.2829	2.4254	2.9521	1.8543	2.7434	1.8815	2.2924	1.2303	3.0761	3.6686	3.6103	3.4437	2.2218	3.4161	2.8585	2.477	2.8498	0.15443
VIT_04s0023g02480	Vv04s0023g02480	Dehydrin 1	-0.11788	-0.32525	0.18597	0.094562	-0.39884	2.6777	2.5746	2.4682	-1.0309	-0.19668	-0.69937	2.466	3.5478	3.1197	-0.55385	-0.76084	-0.41522	3.5834	3.0653	3.7458	0.36282	0.069122	-0.065198	-0.17562	0.62613	1.1571	0.82158	2.2932	0.18905	-0.21128	-0.090853	-1.0265	-1.0915	-0.97573	0.47649	0.90917	1.6239	3.2853	3.574	3.4553	2.1003	1.6789	1.7592	2.749	3.6544	2.732	0.53139
VIT_04s0023g02290	Vv04s0023g02290		0.32542	0.17678	0.72499	0.73493	0.35291	1.2347	1.3508	1.5774	0.14038	0.16434	0.50219	1.0285	0.89498	1.1779	0.23054	0.068065	-0.018003	-0.047645	0.81498	0.1786	-0.21722	0.49079	-0.096363	0.067733	-1.1306	-1.1062	-1.1441	-0.95868	-0.32021	0.36015	0.42238	0.3673	0.031857	0.25023	-0.563	-0.4373	-0.49878	-1.2266	-0.83372	-0.98954	-0.83229	-1.1244	-0.98289	-0.76042	-0.83746	-0.71024	-0.42589
VIT_04s0023g01890	Vv04s0023g01890	Late embryogenesis abundant, putative	-0.2073	-0.64055	-0.96171	-0.39323	-0.84374	0.29676	-0.86376	-1.1583	-0.84	0.28168	-0.030561	0.19909	0.61236	0.37758	0.52135	0.71291	0.74223	1.0527	2.0004	2.2343	2.1331	2.6376	2.2153	3.133	-0.27341	-0.2482	1.0064	-0.013991	-0.42112	-0.58425	-0.66413	-0.3134	0.070893	-0.048787	0.087266	0.052208	0.87719	0.77446	0.83408	0.15943	0.032384	1.5632	1.7177	1.8517	2.085	2.1976	2.4024
VIT_04s0023g01800	Vv04s0023g01800	Maf protein, putative	0.095475	-0.043122	0.17405	0.15553	0.11284	0.7321	0.66563	0.63718	-0.40297	-0.16245	-0.11713	0.49647	0.56095	0.55094	0.061217	-0.019541	-0.22378	1.4656	1.157	1.4611	0.02415	-0.072712	0.023859	-0.023889	2.6961	3.0493	2.6603	3.9374	3.0152	2.687	2.9986	3.2376	3.0527	3.353	2.8497	3.017	2.3525	4.1465	4.1438	4.3477	3.9123	3.8898	4.0657	3.1738	3.3941	3.456	-0.19524
VIT_04s0023g01720	Vv04s0023g01720	Transporter, putative	-0.083814	-0.48915	-1.9249	-1.7018	-1.8056	-1.0212	-2.7576	-2.3507	-2.6815	-2.7811	-2.9213	-2.9271	-2.9798	-2.1037	-1.3677	0.71075	0.76446	0.78431	0.067106	0.46064	0.17367	0.16832	0.54003	0.216	0.0031899	-0.054881	0.006342	-0.21174	-0.14915	-0.098547	-0.33223	-0.25413	-0.29343	-0.23582	0.20763	-0.65157	0.99146	1.4615	0.48863	-0.29112	-0.25963	2.5298	2.6919	2.5799	1.1432	0.7902	0.85605
VIT_04s0023g01330	Vv04s0023g01330	Homeobox protein, putative	-0.039878	0.024445	-0.15537	0.13992	0.00033884	0.13609	0.038209	0.048342	-0.031718	0.61528	0.40938	0.44612	0.69568	0.33775	0.30988	-0.67058	-0.76128	-0.67804	-0.59462	-0.71996	-0.5929	-0.46051	-0.4849	-0.5535	-1.0565	-1.3379	-0.79481	-1.3611	-1.5969	-1.3929	-1.6823	-1.3002	-0.94945	-1.0303	-0.25225	-1.0534	1.2361	0.34643	1.5383	-0.89465	-0.89663	-0.8421	-0.9841	-1.0322	-3.1836	-2.7215	-3.4853
VIT_04s0044g01740	Vv04s0044g01740	3-hydroxy-3-methylglutaryl coenzyme A reductase	-0.074935	0.068749	0.25784	0.0084646	0.19573	-0.55121	0.017715	-0.47445	-0.50437	-0.48121	-0.38856	-1.4969	-1.4754	-1.5569	-0.68554	-0.96039	-0.92921	-2.2995	-1.8476	-1.6677	0.57882	0.68865	-0.038	-0.091912	-2.7728	-3.1853	-2.8536	-3.6964	-2.3808	-1.5397	-2.1352	-2.341	-2.467	-2.7159	-2.6263	-2.4039	-1.5932	-3.5653	-3.2527	-3.4295	-2.777	-3.0473	-2.7426	-2.248	-1.9799	-2.1404	-0.95034
VIT_04s0044g01230	Vv04s0044g01230	ST63-2	-0.038966	0.036656	5.1519	5.0731	5.258	5.3831	3.5237	2.9149	2.7697	3.7927	3.7173	3.8014	3.7921	4.7011	5.6922	5.4386	5.6649	5.7111	5.6664	4.8936	5.6862	6.673	6.7774	6.6852	0.13673	0.011094	1.9251	3.816	3.6046	4.1936	3.9458	4.2139	4.0034	5.0283	5.0483	4.7406	0.013718	-0.098552	0.026154	-0.16378	0.11614	-0.019289	-0.026868	0.19503	0.22043	0.18708	-0.04276
VIT_04s0044g00130	Vv04s0044g00130	Os04g0564700 protein	0.038224	0.021209	0.28303	0.22221	-0.004761	1.1822	0.73128	1.0368	-0.16081	-0.23522	-0.33034	1.0472	1.063	1.0551	-0.14752	-0.12481	-0.03581	1.1548	0.96484	1.1602	0.33637	0.2542	0.031661	-0.084087	1.2166	1.4936	1.2359	0.66077	0.63091	1.0967	0.98183	1.1904	0.97276	1.0811	0.61083	0.24061	-0.19251	1.6691	2.0936	1.7943	1.6625	1.1584	1.7057	0.74069	0.66699	0.83878	-0.69795
VIT_04s0008g00220	Vv04s0008g00220		0.098219	0.08542	0.094383	0.28453	0.16424	0.1612	0.26083	0.27328	-0.16343	-0.15291	-0.11281	0.17378	0.0688	0.075242	0.044853	-0.17375	-0.11832	-0.16798	-0.040644	-0.041176	0.057051	0.20563	-0.14967	-0.37845	-0.59323	-0.29391	-0.50008	-0.20988	-0.86784	-0.86889	-1.0368	-1.0442	-1.0489	-0.74897	-0.98343	-0.43319	-0.27076	-1.2039	-0.86382	-1.3357	-0.55057	-0.92522	-0.53048	-0.79791	-0.40271	-0.48159	0.37177
VIT_04s0008g01040	Vv04s0008g01040		0.040905	0.00019196	-0.023535	0.034371	-0.10691	0.082787	0.065484	0.085026	-0.18046	-0.1258	-0.1536	-0.24347	-0.32202	-0.32617	-0.034929	0.12212	0.019945	-0.25465	-0.22447	-0.21003	0.11492	0.012255	0.13114	0.22117	0.29235	0.44767	0.36505	0.30506	0.48117	0.7987	0.88335	0.75621	0.67349	0.8356	0.049424	0.53681	0.15838	1.1119	1.219	1.3127	0.55789	0.53045	0.5428	0.30282	0.25878	0.13443	-0.34424
VIT_04s0008g01120	Vv04s0008g01120	Putative glutaredoxin-like protein	0.05614	-0.27049	-0.07563	0.34893	0.08013	0.097675	0.036187	0.035054	0.4584	0.7488	0.84435	-0.68745	-0.80477	-0.8332	0.17995	0.25723	0.15282	-1.4829	-1.4189	-1.5156	-0.08873	0.089599	0.0041878	-0.26479	0.091534	0.30439	0.14261	0.36989	-0.85156	-0.43888	-1.2915	-1.5463	-1.702	-1.3135	-1.8717	-0.13184	0.72453	1.1956	1.2633	1.3472	0.49465	0.1787	0.81435	1.2532	1.8373	1.9576	-0.22439
VIT_04s0008g01280	Vv04s0008g01280	Uncharacterized protein	-0.20924	-0.083789	2.0014	2.5123	2.2686	5.1265	0.067842	-0.20402	-0.26888	-0.30988	0.13094	-0.20493	0.31918	0.71605	1.1609	1.1317	1.548	1.0743	0.4244	0.53503	0.40431	1.9647	1.9875	1.6404	0.90724	1.235	1.3229	1.0866	0.67106	0.50721	1.0254	0.74733	0.89468	1.1127	1.5993	0.25678	0.28286	0.97687	0.63188	-0.065585	0.045277	0.35997	0.097656	-0.31114	1.2609	1.3653	1.3514
VIT_04s0008g01800	Vv04s0008g01800	Transcription factor MYB251	0.036359	-0.31489	-1.2445	-0.65603	-1.2161	-0.84292	-0.38983	-1.1943	-0.83376	-1.4228	-1.1083	-1.4185	-1.5131	-0.74293	0.48285	-0.18702	-0.0079738	-0.15635	0.18133	-0.14919	0.041379	0.82379	0.968	1.1059	0.11527	0.66538	1.3259	0.031178	-0.35059	-0.0091017	0.76294	1.0464	2.1279	0.39792	1.0177	0.014165	0.95485	1.0815	0.91756	-0.29071	-0.36677	1.7889	1.5735	1.501	-1.17	-1.4324	-1.1462
VIT_04s0008g02050	Vv04s0008g02050	At4g33180	-0.040946	-0.18796	0.23382	0.34786	0.31633	1.0377	0.8405	1.0729	-0.40646	0.041173	-0.020401	0.61936	0.60216	0.58017	0.47116	0.62032	0.68733	1.1923	1.1489	1.4214	0.12344	-0.54559	0.038653	-0.035069	0.75368	1.1037	0.90673	2.201	0.088247	0.027729	-0.13363	-0.66313	-0.055726	-0.56809	-0.64576	-0.39673	-0.038854	1.7689	1.7329	1.8269	0.84357	1.2621	1.192	1.352	1.5438	1.3023	-0.2746
VIT_04s0008g02070	Vv04s0008g02070	Protein kinase APK1A, chloroplast, putative	0.14658	-0.034835	0.58326	0.96995	0.66838	0.16276	0.2116	0.59643	0.39759	1.1419	0.49962	0.78007	0.25909	0.26228	0.25756	-0.032641	-0.15958	-0.036102	-0.059736	-0.032141	0.084712	0.22769	0.0696	0.17236	0.58703	0.6508	1.096	0.76892	0.12034	-0.031422	0.6956	0.57087	1.5643	0.83786	1.0435	1.4091	0.25779	0.17472	0.35154	-0.10572	-0.020211	0.6616	0.50388	0.51108	2.0374	2.2036	1.7968
VIT_04s0008g03400	Vv04s0008g03400		0.1057	0.027235	-0.50454	-0.55236	-0.61974	-0.51765	0.033676	-0.37423	-0.30633	-0.34048	-0.32316	-0.29161	-0.45046	-0.23709	-0.31478	0.13548	-0.2617	-0.087215	-0.17095	-0.15918	-0.10388	-0.2308	-0.093519	-0.18951	0.2619	0.35685	-0.55724	-0.12749	-0.28386	0.085083	1.2993	1.1883	1.993	0.22913	0.35551	-0.28539	0.39781	0.066833	0.17391	0.044301	-0.17364	0.69177	0.66697	0.77256	-1.1955	-1.3151	-1.0813
VIT_05s0020g00830	Vv05s0020g00830	CBL-interacting protein kinase 19	-0.022381	-0.23183	-0.024437	0.054405	0.028062	0.05139	-0.024786	0.14773	0.78877	0.75794	0.53	0.20635	0.33757	0.34454	0.43596	0.49917	0.59049	0.11014	0.097358	-0.16815	-0.40319	-0.15086	0.11275	0.15272	-0.3419	-0.22062	-0.27845	-0.3219	0.79325	1.1606	1.2132	1.2539	1.3405	1.289	0.80967	0.89799	0.074272	0.42785	0.69073	0.68585	0.096686	0.18217	0.23927	-0.46167	-0.26054	-0.31792	-0.89506
VIT_05s0020g00840	Vv05s0020g00840	Late embryogenesis abundant protein D-29	0.18938	0.085502	0.091738	0.18424	0.25753	0.33206	0.61453	0.53579	-0.27024	0.22393	0.26637	1.0745	1.1438	1.1014	0.098111	-0.13895	-0.08393	0.81843	1.0105	1.0152	-0.37583	-0.23742	0.13663	0.13612	3.6814	4.0494	3.7216	2.9021	1.8713	1.5951	1.5606	2.3709	1.7805	1.8562	2.0604	2.0477	2.0078	2.5367	2.1735	2.8773	1.7016	1.8976	1.5447	1.7443	2.1139	1.731	0.62993
VIT_05s0020g01310	Vv05s0020g01310	Flavonol synthase/flavanone 3-hydroxylase, putative	-0.035614	-0.27615	0.071733	0.34694	0.070871	0.069132	-0.027798	0.98912	0.17926	0.611	0.40311	0.7764	0.57324	0.069823	0.0051548	-0.35243	0.60937	-0.25422	0.42878	-0.38203	0.58865	-0.36187	-0.29981	-0.33151	-0.047469	-0.36394	0.050789	0.37254	0.43349	0.46952	-0.80579	-0.74464	-0.78399	-0.10781	-0.38454	0.20093	0.04724	-0.37613	-0.12211	-0.12123	-0.19014	-0.40044	-0.69506	-0.44228	-0.13985	0.15312	0.089865
VIT_05s0020g02290	Vv05s0020g02290	Hydrolase, putative	-0.014718	0.16296	2.6594	2.8131	2.4557	0.96154	1.8739	1.8864	1.9254	1.4967	1.2888	1.7721	1.2395	1.0677	0.85194	2.4142	2.4763	2.5484	1.9845	1.823	2.2243	1.035	1.2206	1.2467	1.157	1.1288	3.1109	3.7107	4.0371	4.0728	3.0445	2.7777	2.4686	3.5955	2.4132	3.5726	-1.5978	-1.7384	-1.4383	-0.09736	0.13843	0.02306	-0.071703	-0.12805	0.81611	0.8641	0.75148
VIT_05s0020g03050	Vv05s0020g03050	Probable membrane-associated kinase regulator 1	-0.11212	-0.066158	0.19205	0.35113	0.45688	0.72337	0.25999	0.40408	0.43235	0.32304	0.18335	0.35243	0.38109	0.32096	0.19865	0.6965	0.70186	0.64295	0.37251	0.39259	-0.044543	-0.051378	-0.11722	-0.1891	1.5687	1.6087	1.538	1.4337	1.3269	1.9194	1.6995	2.0758	1.7033	2.0214	2.0085	1.7108	1.3524	2.1712	2.1422	2.1767	2.3889	2.3848	2.4788	2.1628	2.0251	1.9067	0.45841
VIT_05s0020g03330	Vv05s0020g03330	Heat shock protein 70kD, putative	0.14702	0.0051305	0.58951	0.16672	0.86608	0.45472	0.82428	0.49289	0.8671	0.34343	0.52187	0.43431	0.61103	0.36715	0.77239	0.75319	0.7984	0.46087	0.19857	0.58383	-0.36505	-0.36175	-0.061161	0.21233	1.8338	1.969	1.9217	3.4033	0.92406	0.54522	1.1313	0.55435	0.72185	0.69023	0.69558	0.45356	-0.16703	0.50704	0.40232	0.53164	0.14855	0.2843	0.20546	0.14722	0.29579	0.094544	0.52596
VIT_05s0020g03970	Vv05s0020g03970	Uncharacterized protein	-0.018546	-0.33241	1.1775	0.42179	0.041678	-0.4412	-0.35407	-0.6477	0.91765	0.87898	0.93814	-0.71459	-0.47088	-0.64965	-0.1282	-0.2206	-0.43318	-2.3129	-2.065	-1.85	-0.46208	0.68065	0.094862	-0.94558	1.5766	2.007	1.5038	-2.266	-0.85671	1.0635	-0.080826	-0.53599	-1.0389	-1.1047	-1.2742	-1.1749	-0.67757	0.6302	1.4268	0.98689	-0.25771	-0.41442	-0.63748	-1.9626	-1.9371	-2.4354	0.094105
VIT_05s0020g04010	Vv05s0020g04010		-0.12923	-0.29366	1.4741	1.7003	1.4261	2.0508	1.6419	1.1371	1.2749	1.0436	0.8548	1.3127	0.92672	1.2714	0.9901	2.5057	2.2862	2.5496	2.0466	1.7741	2.1235	1.9089	1.9575	2.2161	-0.49115	-0.60042	0.15533	0.84466	0.56139	0.81051	1.277	1.3426	0.95801	0.90025	0.57118	1.1922	0.68222	0.57506	0.86568	0.11633	0.0036647	0.16106	-0.14361	0.090372	-0.34972	-0.24521	-0.48125
VIT_05s0020g04110	Vv05s0020g04110	Chloroplast ELIP early light-induced protein	0.50525	0.22896	1.6093	0.8283	1.1541	1.7956	1.7634	1.9625	-0.18634	0.37515	0.17869	1.7134	1.7959	1.6199	-0.030859	0.14059	-0.61533	0.9756	1.0616	1.4364	-0.31429	-0.24146	-0.11879	-0.3883	0.73589	0.74677	0.92819	1.0923	0.47122	-0.10673	-0.0389	-0.07341	0.32298	0.033126	0.82729	0.78499	0.39151	1.0733	1.6753	1.4459	2.2284	1.6694	2.2602	2.644	2.5595	2.4259	-2.471
VIT_05s0029g00480	Vv05s0029g00480	Anthranilate N-benzoyltransferase protein, putative	0.016471	-0.092725	-0.11077	0.17108	0.14941	0.044212	-0.05504	-0.25195	0.10731	-0.002138	0.24218	-0.31523	-0.22389	-0.33181	-0.33411	-0.41125	-0.41136	-1.6444	-1.1088	-0.90155	-0.053134	0.49276	-0.10941	-0.70802	-1.9295	-1.6687	-1.7559	-2.2312	-1.9599	-1.3155	-1.6921	-4.4174	-3.9988	-4.1296	-4.8986	-3.7953	-2.7092	0.31333	0.62865	0.41324	0.14615	0.10629	0.21776	-0.22324	-0.13023	-0.23559	0.16468
VIT_05s0029g00140	Vv05s0029g00140	RAP2-like protein	0.19212	0.13092	0.92798	0.45941	0.30791	1.7756	1.3331	1.627	1.0492	1.0061	0.61016	2.407	2.295	2.2814	0.29181	-0.015767	-0.1256	1.1721	1.1946	1.0185	-0.36123	0.26425	-0.14376	0.24647	2.7722	3.1305	2.7871	1.8742	0.83964	2.1459	1.0641	2.1877	0.99252	2.5395	1.5001	1.3141	0.24436	2.8023	3.076	2.814	3.4132	2.7147	3.5641	2.7119	2.702	2.4891	0.056209
VIT_05s0049g00040	Vv05s0049g00040	Putative cellulose synthase	-0.16503	-0.10401	2.1183	2.5725	2.1118	1.9072	1.8725	2.0985	2.2	2.6131	2.1643	2.7335	2.3374	2.3092	1.2474	4.115	3.9939	4.2294	3.7424	3.4309	3.748	3.4383	3.2905	3.285	0.28958	0.16321	1.2122	2.7696	2.5246	2.3428	1.6185	1.3094	1.0486	2.571	1.4496	3.1931	-0.064894	-0.25266	-0.19566	-0.062277	-0.074131	-0.078915	-0.25884	0.10711	0.41902	0.39754	0.32948
VIT_05s0049g00050	Vv05s0049g00050	Cellulose synthase, putative	0.12803	0.11774	4.9304	5.4525	4.8346	4.8139	3.0824	3.779	3.7143	3.9918	3.2633	3.7835	3.6	2.5848	1.5394	5.4241	5.3488	5.315	4.9226	4.7339	4.9443	3.9315	3.2356	4.0361	0.50302	0.84043	2.5076	4.461	4.3097	4.5667	4.4087	4.0809	3.357	4.5034	3.3872	4.9221	-0.6848	-0.47647	-0.52989	-0.41272	0.52623	-0.31261	-0.44674	-0.31544	0.68849	0.88039	0.83149
VIT_05s0049g00510	Vv05s0049g00510		0.82354	-0.30784	4.8152	4.6727	3.7829	4.5814	5.1153	5.0485	0.58847	0.57288	0.48857	4.0086	3.9076	3.867	1.8136	1.3796	1.2301	3.6097	4.0967	4.1553	-0.45067	-0.80983	-0.19186	-0.29551	2.3676	2.3073	2.5133	2.3584	1.9531	1.7257	1.7004	2.1177	1.674	1.8946	1.9053	2.4595	2.7526	2.9533	2.969	2.9754	3.1777	2.7879	3.2513	3.231	3.3195	3.1179	-0.1753
VIT_05s0049g00520	Vv05s0049g00520	Proline-rich protein	0.83213	0.3269	5.5507	5.4508	3.8316	5.6928	6.5128	6.2994	-0.025427	0.2629	0.5729	5.8682	5.76	5.6707	1.4094	0.68051	0.66073	5.2176	5.8135	5.8967	-0.88955	-1.2405	0.10838	-0.68361	2.5501	2.5367	2.5333	2.4024	3.8957	3.5367	3.5415	3.5576	3.5454	3.6073	3.9477	3.7521	3.5212	3.9273	4.0549	3.9008	3.9562	3.6123	3.7319	3.9569	3.9316	3.7667	-0.46329
VIT_05s0049g00550	Vv05s0049g00550	Proline-rich protein	0.79937	1.2668	1.777	0.97731	0.34952	3.9535	3.8748	3.3385	-0.25813	0.15329	-0.023422	4.2312	4.3347	4.2378	0.55995	0.39884	0.35464	4.2015	4.4991	4.4225	0.112	-0.18375	-0.10456	-0.57408	4.3149	3.67	4.3465	3.8761	4.7767	4.4789	5.0568	4.7589	3.7234	4.409	4.6804	5.2698	5.9144	5.6273	5.7028	5.7606	5.6881	5.3687	5.6693	6.2064	6.3479	5.4421	0.57522
VIT_05s0049g00760	Vv05s0049g00760	Putative ripening-induced protein 1	0.20413	0.31291	3.9652	4.1783	3.2149	5.3999	5.581	5.9131	1.131	2.3053	2.9256	5.7954	5.7042	5.7637	2.5561	2.486	2.384	5.5645	5.8947	5.9417	-0.20786	-0.48191	0.054823	-0.5657	5.1407	4.9189	5.1424	4.8515	4.3399	3.73	3.8195	3.7421	3.8408	3.8011	4.6741	4.6225	5.1149	4.9345	4.9781	4.8629	5.1341	4.7571	5.0789	5.3497	5.3716	5.3169	0.44116
VIT_05s0049g00950	Vv05s0049g00950	Phosphoenolpyruvate carboxylase kinase 2	0.17996	0.19235	0.35912	0.65683	0.65045	-0.70673	-0.48589	-0.56241	1.8492	1.4768	1.8366	-0.078577	-0.18354	-0.20109	0.53263	0.74473	0.87934	-1.8666	-1.9268	-1.6304	-0.79914	0.97377	-0.030955	-0.086059	-0.60792	-0.27965	-0.51178	0.45056	-0.24849	0.1126	-0.17287	-0.76567	-0.14916	-0.72488	-0.24795	0.13726	0.53941	-0.24335	-0.38661	-0.31147	-1.6065	-0.64077	-1.5114	-0.18525	0.087906	-0.43997	0.47557
VIT_05s0049g01050	Vv05s0049g01050	Putative uncharacterized protein	-0.0013407	-0.41875	-0.3155	-0.043681	-0.2763	-0.21539	-0.036935	1.2134	0.64558	0.32051	0.034085	0.42134	0.059063	0.088187	0.19819	1.0773	1.5705	1.6329	0.44063	0.59206	0.5007	0.14285	0.18598	0.3312	-0.28611	-0.18592	-0.43233	-0.075048	-0.06375	0.52172	-0.38191	-0.52806	-0.42994	-0.23102	-0.21327	-0.099893	0.16771	0.119	-0.21513	0.11004	0.18168	-0.090996	-0.018536	-0.01465	-0.0023469	0.071188	0.077239
VIT_05s0049g02240	Vv05s0049g02240	PGmPM3	0.2215	0.16407	0.36994	0.80987	0.32863	2.1985	1.8435	2.0573	-0.044824	0.655	0.53566	3.6084	3.7319	3.7455	0.13196	0.27388	0.53709	3.536	3.5136	3.3648	-0.24711	-0.44741	-0.01484	-0.030609	4.6271	4.6197	4.6886	5.6636	3.0667	2.7562	2.9663	3.0233	2.4092	2.8218	3.239	2.9787	3.5224	5.0696	5.0652	4.9806	4.948	4.7735	4.9542	5.3123	5.4965	4.9418	-0.393
VIT_05s0051g00590	Vv05s0051g00590	Pectase lyase	-0.10708	-0.034557	3.7815	3.3922	2.9827	4.104	3.6401	4.0881	0.58027	-0.041946	-0.076564	2.3661	2.1671	2.2397	0.9527	1.0834	1.2852	2.8855	2.9409	2.9139	1.7463	1.1746	-0.0045291	-0.61957	2.3039	2.4673	2.4364	-0.82643	1.1308	1.2534	1.3165	0.27071	-0.0024643	0.4332	-0.57115	0.0033472	-0.04262	2.9705	3.5342	3.3711	2.4009	1.3333	2.308	0.8901	1.0471	0.44974	-1.2184
VIT_05s0051g00680	Vv05s0051g00680		-0.64345	-1.6209	-0.37493	-0.22737	-0.23517	-2.436	-1.9875	-2.027	0.41304	1.1113	1.0585	-1.1572	-0.99709	-1.1657	-0.59413	-0.59407	-0.59278	-1.9539	-2.2128	-1.5501	-1.9067	-1.5993	-0.19002	-0.96603	-2.1537	-2.2468	-2.264	-2.6856	-1.2819	-1.2728	-1.7865	-1.5194	-2.3608	-0.61899	-1.8477	0.015732	0.81604	-0.9532	-1.1151	-0.92593	-0.78848	-2.1072	0.027311	0.33514	0.11022	1.6011	-0.15396
VIT_05s0077g00430	Vv05s0077g00430	Galactinol synthase 2	-0.49878	0.020861	-0.32485	-0.2276	-0.33805	-0.060035	-0.027886	-0.0042833	-0.010387	-0.018051	0.010815	-0.094825	0.058205	0.30353	0.23446	0.10265	0.080928	0.093275	0.054037	-0.0533	0.44802	-0.15185	0.017583	0.15468	0.03978	0.15204	0.18247	0.32829	0.22947	0.20756	0.5632	0.87124	0.43541	0.34749	0.39281	0.45065	-0.16601	0.087266	0.58568	0.1081	0.0080743	-0.21711	-0.089198	0.056439	-0.15624	0.22015	-0.30283
VIT_05s0077g00500	Vv05s0077g00500	R2R3 transcription factor MYB108-like protein 1	0.047287	0.16047	0.10463	0.23014	-0.036195	0.2223	0.19283	0.13049	0.073604	0.26303	-0.0076558	0.17699	0.19845	0.075017	0.085438	0.20167	0.19308	0.23914	0.32607	0.083609	-0.15046	-0.25061	-0.053196	0.012379	-0.032939	0.11945	0.026581	0.26656	0.80044	0.84124	0.58075	1.013	0.91175	0.95948	0.52969	0.31764	0.1139	1.4569	0.96497	1.2202	0.37959	0.33744	0.49451	-0.099084	0.114	-0.025794	0.24604
VIT_05s0077g01280	Vv05s0077g01280	Beta xylosidase	0.10983	0.041282	0.15745	0.054126	-0.015642	0.10749	0.18735	0.080393	-0.38304	-0.1686	-0.071828	0.011297	0.10829	0.17446	-0.051463	0.031477	0.032396	0.2785	0.46837	0.2972	-0.11042	-0.29465	-0.096563	-0.10458	-0.10953	0.095225	-0.061034	-0.13459	0.14287	0.022087	-0.10435	-0.086833	-0.06609	0.04851	0.11959	-0.084896	0.39971	-0.52776	-0.3304	-0.41325	-0.32645	-0.34652	-0.26395	-0.38465	-0.28667	-0.42267	0.80696
VIT_05s0094g00340	Vv05s0094g00340	Class IV chitinase	-0.040308	0.48007	3.8377	4.3311	1.1576	6.4914	6.9524	7.2369	-0.13686	0.16618	-0.12759	7.5072	7.4752	7.3746	0.038169	0.064362	0.37772	7.0702	7.2836	7.3908	-0.21046	-0.3359	0.0063016	-0.52159	6.7896	6.6546	6.8525	6.5961	6.1036	5.5538	5.6317	5.3563	5.479	5.5551	6.0424	6.0851	6.8898	7.2141	7.2955	7.346	7.1572	6.7703	7.2	7.3582	7.5458	7.5444	0.40493
VIT_05s0077g00280	Vv05s0077g00280	Beta-amylase	0.11009	-0.19899	0.41138	0.10933	-0.12597	0.37004	0.70377	0.44574	0.19183	0.30026	0.27847	0.60675	0.4245	0.51304	0.20734	0.28855	0.044291	0.47135	0.25827	0.49386	-0.08905	-0.31644	-0.059644	-0.34324	0.81749	1.2447	0.84657	1.1854	0.62768	0.79004	0.71934	0.68617	0.39057	0.57844	0.55	0.55612	0.28467	0.70563	0.61488	0.73278	0.63275	0.5665	0.69535	0.50842	0.52578	0.6249	-1.0676
VIT_06s0004g07230	Vv06s0004g07230		0.26574	0.1865	0.39609	0.44149	0.40026	0.70536	0.46713	0.71548	-0.08324	0.23662	0.39168	0.89924	0.99615	0.69939	0.29796	0.49151	0.20378	0.69696	0.86737	0.97004	-0.23033	-0.23306	-0.21775	-0.2479	0.6976	0.72433	0.79131	1.9201	0.99063	0.90536	1.0686	1.908	1.8428	2.0246	1.8629	1.2172	0.55437	0.74171	0.86196	0.96238	1.6191	0.44209	2.1595	0.94008	0.65826	1.0442	0.41879
VIT_06s0004g06850	Vv06s0004g06850	F10K1.14 protein	-0.21114	0.016342	0.97034	1.4398	0.9812	2.3786	0.19221	1.2015	0.30911	1.4733	0.6229	1.3096	1.5319	1.0809	0.51694	1.7767	1.6203	1.7567	1.9284	0.67685	2.3278	1.4319	1.1793	1.5825	0.098544	-0.5803	-0.6164	1.6475	0.058033	0.06481	1.6941	1.1744	1.2105	1.4669	0.76621	1.9903	0.57614	0.23297	0.087857	0.79681	-0.53232	0.56909	1.5198	0.67961	-0.72429	-0.43606	-0.78484
VIT_06s0004g05780	Vv06s0004g05780	UDP-glucuronosyltransferase, putative	-0.1908	0.22017	0.35564	0.65586	0.43249	-0.67414	0.78053	1.0342	1.0907	0.64429	0.37003	0.66703	-0.26056	-0.0010862	0.037189	-2.4909	-1.3919	-1.5376	-1.7475	-2.4799	-2.017	-1.8093	-1.6243	-1.7862	0.71512	0.65843	0.087783	-0.034701	0.32086	0.19001	-0.7957	-0.88568	-0.43224	-0.3018	-0.26573	-0.13197	-0.30502	-0.75495	-0.043307	0.15654	-0.0037282	-0.81743	-1.0308	-0.8349	-0.50906	-0.37898	-0.57371
VIT_06s0004g05770	Vv06s0004g05770	Cytosolic class I small heat shock protein 3B	0.4445	0.17094	0.57599	-0.23125	1.0776	-1.7557	-0.20008	-1.3354	1.8879	1.5425	1.6681	-1.2692	-1.2887	-1.4725	0.18401	-0.22856	-0.28739	-3.3505	-3.1678	-2.2586	-1.5689	-0.10172	-0.037864	0.23551	0.76653	0.7498	0.70562	1.1924	-1.2373	-1.1383	-0.30932	-2.1863	-2.1101	-2.0688	-2.8508	-1.4432	-0.20838	-3.0699	-1.4952	-1.1407	-2.7029	-3.3283	-2.7468	-2.2217	-1.5399	-2.0292	1.5244
VIT_06s0004g05650	Vv06s0004g05650	Emb|CAB82975.1	0.2611	-0.038071	0.29609	-0.28384	-0.20078	1.3743	1.0906	1.3943	-0.087895	0.06581	-0.27281	1.3609	1.4143	1.5276	0.57356	0.7021	0.72407	2.3982	2.6916	2.5244	-0.055592	-0.40298	0.23149	0.39694	1.304	1.0311	1.297	0.82638	0.46283	0.35774	0.41482	0.6217	0.63395	0.66232	0.96574	1.0098	1.0538	1.151	1.3991	1.3955	1.8978	1.0951	1.832	1.7572	1.8016	1.5108	0.7609
VIT_06s0004g05460	Vv06s0004g05460	Protein phosphatase 2C	0.25319	0.11246	0.99923	0.87722	0.61506	1.6246	1.5715	1.6097	0.516	0.73245	0.8579	1.1395	1.0952	1.0983	0.66991	0.83934	0.82198	0.82282	0.87404	0.84649	-0.037366	-0.89337	-0.27936	-0.29974	1.8871	2.3059	1.9684	1.9272	1.5919	2.3991	1.6572	1.6719	1.6567	1.4311	1.3363	0.84404	0.66015	2.3992	2.3524	2.3268	1.9725	1.6209	2.0162	1.2482	1.0548	1.2	-0.14783
VIT_06s0004g05020	Vv06s0004g05020	Catalytic, putative	0.021986	0.10994	0.36469	0.23649	0.0017372	0.20453	0.057767	0.15044	-0.74118	-0.74557	-0.76622	-0.71091	-0.67371	-0.63202	-0.58312	-0.71992	-0.83262	-0.44117	-0.33167	-0.24118	0.93471	0.22941	-0.049536	-0.12219	-0.85552	-0.59227	-0.81114	-1.3549	-0.038954	-0.45817	-0.66941	-1.5536	-0.83269	-1.4817	-1.236	-0.65207	-0.31846	-0.37515	-0.34553	-0.53817	-0.84524	-0.51421	-1.1731	-0.38616	-0.0099626	-0.25446	-0.57937
VIT_06s0004g04860	Vv06s0004g04860		-0.44949	-0.48267	-0.17783	-0.48202	-0.63969	-0.27266	-0.6228	-0.52179	-1.3384	-1.2162	-1.1738	-1.0306	-1.2129	-0.99248	0.46988	-0.39962	0.11653	-0.55269	-0.30407	-0.71426	0.075929	-0.67973	-0.079616	-0.63269	-0.95617	-1.121	-1.0904	-2.9949	-0.98894	-0.74648	-0.95231	-1.71	-1.6569	-1.5156	-0.97061	-0.85923	0.046398	-2.6191	-2.1577	-2.0644	-2.2166	-2.7623	-2.2657	-1.6183	-1.4146	-1.3539	-2.0564
VIT_06s0004g04700	Vv06s0004g04700	Pom14 protein	0.026883	0.17824	0.86277	0.46989	0.67495	-0.33144	-0.44908	-0.37536	0.057031	-4.6725e-05	-0.066473	-0.76867	-0.87323	-0.92098	-0.10681	-0.32691	-0.32042	-1.4872	-1.6295	-1.3275	0.49815	0.91113	-0.22355	-0.19721	-0.13275	-0.45072	-0.027181	-1.9535	0.049489	-0.21417	-0.20599	-1.5639	-0.96466	-1.2277	-2.0458	-0.50756	0.4465	-1.5724	-0.52892	-1.3785	-1.8767	-1.7867	-2.1682	-1.6149	-0.88268	-1.0796	0.39157
VIT_06s0004g04110	Vv06s0004g04110		-0.0028543	0.02755	0.81822	0.69072	0.9925	0.4865	0.29465	0.2891	1.4525	1.5811	1.3442	1.1852	1.0131	1.3173	0.55896	0.77532	0.75349	1.0357	0.99949	0.87302	-0.25752	0.04783	0.14784	-0.15232	4.2758	4.3784	4.2043	0.46031	1.0589	1.2615	0.9389	1.4745	1.9744	1.4076	1.605	1.5035	0.93063	0.87472	1.9778	1.1181	0.40129	0.53567	-0.02392	-0.0039746	0.26715	-0.063169	0.17224
VIT_06s0004g01750	Vv06s0004g01750	Leucine rich repeat protein	0.32945	0.41181	-0.78095	-0.73204	-1.1906	-1.0393	-0.88946	-1.1964	-1.9236	-1.8313	-1.769	-1.371	-1.5839	-1.4635	-0.064597	-0.50631	-0.45551	-0.91488	-1.4683	-0.85038	0.84011	-0.46006	-0.058126	-0.24512	-1.3991	-0.9284	-1.2854	-1.2728	-0.61449	-0.21023	-0.55752	-0.8345	-0.63004	-0.9776	-0.60751	-0.31419	-0.59466	-0.56664	-0.70129	-0.63915	-0.32498	-0.36501	-0.33776	-0.5942	-0.3033	-0.47764	-0.059509
VIT_06s0004g01510	Vv06s0004g01510	Lipoxygenase	-0.11901	-0.26043	1.3284	0.91839	0.30001	1.704	1.3648	1.5838	0.42246	0.29969	0.26397	0.95808	0.99488	0.86959	0.78149	0.87771	1.0259	1.5196	1.3047	1.4624	0.059207	-0.37388	-0.024476	-0.69899	0.96155	1.1406	1.0526	0.59131	1.6168	1.2288	1.4504	0.95632	1.2723	1.2012	1.1288	-0.12131	-0.47594	3.1606	3.3703	3.5958	3.1601	2.2482	3.0697	1.8171	1.2475	1.2728	-1.2739
VIT_06s0004g01130	Vv06s0004g01130	E3 ubiquitin-protein ligase	-0.17126	-0.25972	3.159	3.3927	3.2311	2.2477	1.263	1.1013	0.83201	1.2598	1.3126	1.3831	1.2194	1.2905	1.4753	2.8272	2.8101	2.759	2.574	2.3849	2.6094	2.2629	2.4417	2.273	-0.16621	-0.39853	0.86442	1.7809	1.7816	2.2142	2.1689	2.3503	1.595	2.0881	1.9836	2.2869	-0.076749	0.56688	0.013445	0.11912	-0.1814	0.86242	0.5457	0.79049	-0.28124	0.024643	-0.34571
VIT_06s0061g01110	Vv06s0061g01110	Putative phosphatidylcholine-sterol acyltransferase	-0.0011472	-0.070742	0.52404	0.37776	0.30249	0.94949	0.59744	0.8207	0.49875	0.43547	0.32344	1.5261	1.7045	1.5332	0.41026	0.47873	0.59252	1.9106	1.8073	1.6965	-0.49976	-0.47339	0.095408	-0.21685	2.9581	3.1802	2.9672	3.2754	0.9609	0.7846	0.92174	1.3061	1.16	1.0805	1.6266	2.2311	1.6301	1.1296	1.1498	1.3765	1.9094	2.2534	1.5409	2.4804	2.4323	2.5885	0.12448
VIT_06s0061g00760	Vv06s0061g00760	DNA-binding protein	-0.019632	-0.28792	2.1706	2.4576	2.2136	3.8107	0.55146	0.71205	0.51021	1.4953	1.1096	1.5859	1.7386	1.6406	0.86652	3.1053	2.5953	2.9164	2.9305	2.9859	3.1974	2.9037	3.118	3.4448	-0.11247	-0.14265	0.48281	1.8746	0.60056	0.42108	0.70931	0.8757	0.86292	2.1798	2.1672	2.059	-0.079453	0.43651	0.48683	0.22187	-0.076385	-0.087045	0.085448	-0.15929	1.0454	1.2828	0.9636
VIT_06s0080g01060	Vv06s0080g01060	Carbon catabolite repressor protein, putative	-0.095701	0.29414	0.28833	0.38915	0.3647	0.45791	0.97069	0.61412	0.71874	0.87482	0.9018	1.0284	0.73571	0.56631	-0.10501	0.3863	-0.0082337	0.22987	0.44852	0.39165	0.58149	0.26655	-0.013946	0.20725	0.087017	0.086837	0.055083	0.96683	1.2008	1.1633	0.46265	-0.14669	-0.67451	0.84249	-0.1615	1.5546	-0.96185	-1.1193	-0.9901	-0.29356	-0.29658	-0.93891	-0.96588	-0.65029	0.2386	0.3124	0.27138
VIT_06s0080g00790	Vv06s0080g00790	DNA binding protein, putative	-0.16836	-0.15424	0.1667	0.72186	0.22874	1.0685	0.1154	-0.1064	-0.39762	-0.0094604	-0.3171	0.11167	-0.22635	0.84962	1.1234	0.28729	0.41962	0.52413	0.55139	0.0057417	0.73564	1.7683	2.0866	2.0124	0.97163	0.73625	0.32781	1.2781	0.57253	0.86516	1.0883	1.3098	2.1549	1.4365	1.6008	1.4065	-0.031039	0.2086	-0.39312	-0.23857	-0.41906	0.49741	0.83693	0.13454	0.17174	0.32399	0.52899
VIT_06s0080g00360	Vv06s0080g00360	Basic leucine zipper protein	0.047288	0.14684	0.18325	0.57676	0.087638	1.0955	0.36707	0.64094	0.59375	1.5682	1.1052	1.2194	1.3531	0.51575	0.014829	0.68343	0.80264	0.60965	0.62091	0.77724	0.64085	0.22769	0.099268	0.039029	0.19286	0.06001	-0.056775	0.95754	0.62143	0.078119	0.1232	0.31433	-0.1793	0.23924	0.17449	0.9045	-0.67078	-0.38211	-0.022736	0.27041	0.06316	-0.46131	-1.0939	-0.63891	1.5853	1.2916	0.92548
VIT_06s0009g03680	Vv06s0009g03680		-0.063821	-0.048196	0.07181	0.054797	0.13367	0.4499	1.7053	0.4442	1.058	0.55918	0.9974	0.70854	0.10334	0.13004	-0.12786	0.087057	-0.080319	0.038047	0.017716	0.02254	-0.074469	0.05347	0.11693	0.11183	-0.17665	-0.14397	-0.015422	0.033783	-0.038925	-0.13259	0.036056	0.1387	0.11569	0.037864	-0.023959	0.14274	0.17171	0.21918	0.028046	0.013368	-0.029539	0.30833	0.29298	0.34914	0.24091	0.29551	0.32751
VIT_06s0009g00370	Vv06s0009g00370		-0.10121	-0.40385	0.036622	0.15607	0.10616	0.48754	-0.59196	-0.34817	-0.74927	-0.82398	-0.8896	-0.87561	-1.1828	-0.75903	-0.88886	0.59794	0.60894	0.34111	-0.36333	-0.77223	-0.52924	-0.67063	-0.68488	-0.7468	0.94502	-0.15434	0.64273	0.56778	0.78643	0.90462	-0.047602	0.32649	0.097139	-0.059844	-0.77619	-0.66096	-0.85546	-1.0001	-0.81105	0.7617	-0.056564	0.18294	0.018485	0.14269	-0.43794	-0.62781	-0.30018
VIT_07s0104g01130	Vv07s0104g01130	Putative uncharacterized protein	-0.065392	-0.088194	0.63041	0.58725	0.63511	2.397	0.78824	0.64029	1.0781	1.2135	0.99391	1.0521	0.83648	1.1841	0.95081	2.0521	1.653	2.0316	1.0238	1.1114	0.81085	1.0022	1.7319	0.60935	-0.13836	-0.27467	0.35038	0.63136	0.35445	0.57016	0.46268	0.30656	0.173	0.80236	0.57806	0.88754	0.26899	-0.39521	-0.012976	-0.16549	-0.0058328	-0.2308	-0.064962	-0.32092	0.17712	0.15652	0.14197
VIT_07s0104g00350	Vv07s0104g00350	Circadian clock coupling factor ZGT	-0.1744	-0.031999	1.2644	1.5397	1.2545	1.419	0.13329	0.16132	-0.10308	0.081654	0.22086	0.20527	0.35191	0.24385	0.56104	1.9263	1.9331	2.0704	0.94512	0.75638	1.0826	0.63251	0.62329	0.60239	0.43493	0.41034	-0.68281	1.4973	0.027714	-0.22731	1.5101	1.4935	1.2835	1.3286	1.4078	1.642	0.24586	0.5553	0.35524	0.12055	-0.065837	0.37288	0.4206	0.40775	0.2697	0.16546	-0.0082665
VIT_07s0129g00510	Vv07s0129g00510	Putative uncharacterized protein	0.06648	0.06052	-0.032194	0.21919	0.16973	0.37814	0.032661	0.020159	-0.11737	0.35588	0.21762	0.32096	0.46919	0.46829	-0.052389	-0.14586	-0.18622	0.50768	0.33411	0.40442	-0.13538	0.012942	0.16263	-0.3372	-0.14833	0.066693	-0.085636	-0.089932	0.5607	1.0835	1.08	1.1893	0.8861	1.3203	0.53565	0.4296	0.13086	1.1213	1.4143	1.5364	1.0571	0.64716	0.97841	0.75508	0.94126	0.58147	-0.41148
VIT_07s0141g00090	Vv07s0141g00090	3-ketoacyl-CoA synthase	0.039821	0.030725	0.14234	0.016652	0.1846	0.15363	0.1734	0.15489	0.1405	0.09255	0.098645	0.082327	0.068022	0.057309	0.088036	0.19498	0.18675	0.56521	0.4072	0.38769	0.10077	0.060089	-0.019317	-0.22347	0.59693	0.86856	0.7662	2.3142	0.74808	0.786	1.0457	0.97132	0.74937	1.7898	1.1162	0.41415	0.18067	0.26008	0.49519	0.35329	-0.019085	-0.1585	-0.099817	-0.046357	0.077662	0.029311	-1.0979
VIT_07s0151g00800	Vv07s0151g00800	Genomic DNA, chromosome 3, BAC clone:F16J14	-0.047809	-0.26001	0.15308	-0.041978	-0.19497	0.38116	0.039539	0.28284	0.84342	0.69607	0.81511	0.27265	0.3331	0.36112	0.98202	1.2113	1.1164	0.78564	0.9854	0.62504	-0.63974	-0.93463	-0.047587	0.0079743	1.484	1.7818	1.4782	1.1669	0.34954	0.99517	0.85261	0.71582	0.49411	0.60086	0.70743	0.3176	-0.16036	1.6871	1.7509	1.79	1.316	0.91175	1.382	1.0676	0.89706	1.2466	-0.0006713
VIT_07s0151g00410	Vv07s0151g00410		0.13125	0.44732	-0.2301	-0.040378	-0.24787	-0.11014	-0.074899	0.036421	-0.71245	-0.74824	-1.0022	-1.731	-1.8764	-1.8372	-0.74022	-0.5952	-0.25052	-2.2738	-1.9479	-1.8063	1.0422	0.52309	0.19379	-0.20361	-3.2549	-3.0383	-3.1747	-2.9017	-0.22343	-0.16468	0.027934	-0.49824	-0.5371	-0.51852	-0.25692	-0.22543	0.1058	-1.9619	-2.4136	-2.3009	-1.6519	-2.1695	-1.6461	-1.4827	-1.3024	-1.4668	-1.8612
VIT_07s0151g00340	Vv07s0151g00340	Sulfate transporter 3.2 family protein	0.088829	0.097373	-0.080262	0.17246	-0.071343	0.1377	-0.025145	0.10977	-0.57211	-0.6863	-0.85035	-0.87042	-0.72818	-1.0921	-0.87295	-0.53244	-0.43229	-2.148	-1.4641	-1.4057	0.71375	0.49174	-0.01623	-0.40887	-4.1083	-3.9223	-4.0779	-4.7722	-1.2227	-1.3551	-0.65553	-1.7802	-2.1186	-1.8972	-1.7637	-1.3729	-1.041	-3.8003	-3.6828	-2.984	-2.6711	-3.5899	-2.677	-2.604	-2.504	-2.4846	-2.4293
VIT_07s0191g00220	Vv07s0191g00220	Plastid-targeted protein 3	0.041721	0.024995	0.30593	-0.0022486	0.111	0.295	0.18306	0.21977	-0.095601	-0.096195	-0.082204	0.45066	0.46026	0.41629	0.42428	0.40156	0.70904	0.82455	0.35663	0.31161	0.14538	-0.051927	-0.093158	0.042685	0.69314	0.68875	0.70298	-0.21555	1.768	1.5591	1.9847	1.8154	2.0381	2.0471	2.0598	2.428	2.6678	2.5578	2.6027	2.8444	2.4288	2.4526	2.7907	3.075	3.1696	3.1492	-0.97995
VIT_07s0255g00110	Vv07s0255g00110	F-box and wd40 domain protein, putative	0.06281	0.039519	0.20711	0.2488	0.24929	0.22269	0.17002	0.22452	0.18411	0.40568	0.52564	0.26882	0.23351	0.261	-0.070612	0.067504	0.083885	0.10526	0.24653	0.19252	0.41563	0.081403	0.16715	0.33287	0.41421	0.31015	0.18843	0.58099	0.18196	0.093007	0.59115	0.57717	0.96561	0.4951	0.39496	0.86241	-0.082369	0.6488	-0.040887	-0.11991	-0.084931	0.38194	0.29992	0.28148	0.3491	-0.047067	0.061942
VIT_07s0031g00350	Vv07s0031g00350	Caffeoyl-CoA-O-methyltransferase	-0.52556	0.32889	0.062865	0.21187	0.014455	1.071	1.1426	1.3184	-2.3339	-1.5982	-1.6814	-0.60046	-0.46184	-0.59418	0.64264	0.12824	0.47315	2.4249	2.4283	2.6294	0.99308	-1.2371	-0.11183	-0.66836	2.0693	2.4368	1.6465	4.0492	3.0445	2.6898	2.9933	2.7571	2.7357	2.8389	2.5028	2.4625	2.1371	1.1259	1.3536	1.5622	1.3633	1.3676	1.3139	0.73906	0.82588	0.58734	-0.02553
VIT_07s0031g02340	Vv07s0031g02340		-0.48923	-0.69675	-0.007437	-0.46714	-0.4722	-0.25571	-0.80151	-0.41021	0.35178	-0.069649	-0.41024	-1.4643	-1.1151	-1.4457	-0.30819	-0.10281	0.41054	-2.136	-2.1373	-1.8831	0.21709	0.32377	-0.18592	-0.68318	-0.65121	-0.66178	-0.60936	-0.65804	-0.57738	-0.49089	-0.62096	-0.70152	-0.84675	-0.6248	-0.50069	-0.27497	-0.25003	-0.54628	-0.50153	-0.86522	-0.79292	-0.82141	-0.90651	-0.40006	-0.31051	-0.43688	0.23528
VIT_07s0005g00140	Vv07s0005g00140	Peripheral-type benzodiazepine receptor, putative	0.0094037	-0.064828	2.1802	2.4538	2.3178	3.6759	1.3428	1.1702	1.1044	1.901	2.0807	1.7702	2.0578	1.8422	0.7241	3.0549	2.6785	3.461	1.9613	2.6929	1.4675	2.0793	2.1827	1.8157	0.72	0.88027	0.65715	2.1637	0.90027	1.1242	2.144	2.9781	2.8839	1.7515	1.9908	2.0726	0.1666	5.1984e-05	0.33877	0.23143	0.039401	-0.12911	0.23289	0.22246	0.82213	0.61429	0.52497
VIT_07s0005g00660	Vv07s0005g00660	Heat shock protein	0.083086	0.029484	1.3758	0.8468	0.45605	2.2359	2.4686	2.608	0.10026	0.51717	0.20266	1.7837	1.7316	1.6315	1.4532	1.2711	1.5018	3.9776	4.1325	4.146	-0.4526	-2.6991	0.011415	-0.11824	4.2371	3.9718	4.3834	4.3156	1.6473	1.6069	1.4166	1.4831	1.2844	1.5111	1.3045	2.1265	2.3121	2.2062	2.0951	2.4607	2.3921	1.9472	2.576	2.6315	2.7897	2.6291	0.2512
VIT_07s0005g00870	Vv07s0005g00870	Erg-1	-0.047597	0.56715	-0.08573	-0.021983	-0.074153	-0.13643	0.12478	0.05467	-0.23556	-0.087308	-0.14709	0.012171	0.10214	0.062948	0.036169	-0.11295	-0.13757	0.095328	0.18905	0.11085	0.03633	-0.028344	0.02098	0.0085812	2.3577	2.92	2.5596	5.1967	0.50521	-0.33118	0.34674	1.6416	2.0161	1.9675	1.86	2.333	2.6756	0.30578	0.023985	0.43622	0.33429	0.52102	0.35575	1.4446	1.7925	1.8239	0.88664
VIT_07s0005g01080	Vv07s0005g01080	Putative uncharacterized protein	0.068473	-0.079808	0.18489	0.054771	0.18921	0.26603	0.40886	-0.048216	0.034978	0.31404	0.20461	0.19849	0.45326	0.15788	-0.042911	-0.076354	0.063036	0.24712	0.16653	0.15672	-0.12056	-0.03397	-0.1411	-0.10453	1.1483	1.3234	1.3296	2.5478	0.93451	1.2263	1.5847	0.92905	0.78439	1.0641	0.93125	0.50173	0.3143	0.29371	0.071168	0.32776	-0.33189	-0.55927	-0.34185	-0.26075	-0.1591	-0.26346	-0.10465
VIT_07s0005g01680	Vv07s0005g01680	Stachyose synthase, putative	0.22435	-0.065464	1.4417	1.7367	1.3329	1.1811	0.55112	1.1945	0.59044	1.8519	0.9805	1.7095	1.9302	1.2735	0.74497	3.069	2.955	2.9095	3.7192	3.3347	3.7267	3.4465	2.7825	2.9048	-0.26745	-0.37796	0.66453	1.6927	1.4457	1.3661	2	1.913	1.4786	1.7564	1.5778	2.0124	0.64681	0.43322	0.048894	0.021239	0.26676	-0.35477	-0.42942	-0.35775	-0.26305	-0.40182	-0.25641
VIT_07s0005g01970	Vv07s0005g01970		0.15455	0.079097	1.5665	0.46271	2.414	0.71124	0.41892	0.43237	0.85994	0.8626	0.50515	0.071923	0.030695	-0.027908	0.056195	0.052562	0.061104	-0.30032	-0.31988	0.20724	-0.0113	0.30015	-0.21003	-0.062244	2.3323	2.9	2.4697	4.6489	-0.34541	-0.65505	-0.60955	-1.4692	-1.5024	-1.3845	-1.6059	-1.0301	-0.89326	-2.1368	-2.3791	-2.0141	-1.9377	-2.2241	-1.7964	-1.6651	-1.5032	-1.4476	0.62465
VIT_07s0005g01980	Vv07s0005g01980	Galactinol synthase 4	-0.059688	0.02519	0.73045	0.30755	1.6837	0.39253	0.45782	0.25702	1.262	1.0043	0.53048	0.10622	0.079205	-0.045736	0.35416	0.52429	0.33631	-0.038103	-0.22182	0.1339	-0.33653	-0.1128	-0.04299	-0.087465	3.058	3.0877	3.2542	4.744	0.91227	-0.48682	0.17841	-2.1352	-2.0947	-1.991	-1.8625	-1.1559	-0.31834	-1.4678	-1.8364	-1.1562	-1.6976	-2.0082	-1.3568	-1.2691	-0.7059	-0.96233	0.84164
VIT_07s0005g02490	Vv07s0005g02490	Cytochrome P450, putative	0.19859	-0.10305	-0.12285	-0.03748	-0.050888	-0.039774	0.11034	-0.098206	-0.0071983	-0.037896	-0.088414	-0.03902	0.023364	-0.080553	-0.12326	0.021732	-0.05009	-0.24554	-0.058846	-0.023292	-0.038368	-0.057042	-0.045459	0.0097118	-0.0076572	-0.0056468	-0.034535	-0.10006	0.11723	-0.073074	0.037092	0.11456	0.19109	-0.13021	0.063578	-0.068513	0.10969	-0.010519	0.025211	-0.079315	-0.088945	0.24499	0.31055	0.23755	-0.094409	-0.081389	-0.14534
VIT_08s0105g00300	Vv08s0105g00300	Phosphoinositide-specific phospholipase C	-0.15411	-0.17915	0.0017092	-0.051612	-0.032078	0.16499	0.15077	0.12907	-0.23125	-0.14387	-0.057915	0.28778	0.2922	0.29385	-0.044618	-0.15473	-0.17513	0.38355	0.30653	0.33106	0.17166	0.12242	0.13933	-0.22805	-0.42824	-0.81014	-0.43874	-1.2071	0.059207	-0.52877	-0.25274	-0.5909	-0.20246	-0.42072	-0.42104	-0.89603	-1.3645	0.31306	0.43284	0.47163	0.020458	-0.030543	-0.077403	-0.43567	-0.63472	-0.0075318	-0.12929
VIT_08s0040g03150	Vv08s0040g03150	Cytosolic ascorbate peroxidase	0.24217	0.081989	1.3621	0.68808	1.1812	-0.074461	-0.11584	-0.24228	0.78619	0.74589	0.79438	0.23651	0.27628	0.19523	0.34638	-0.11689	0.19082	-0.7202	-0.51867	-0.59357	-0.68931	0.16782	0.012341	-0.26532	0.89141	0.8088	0.94304	-0.77332	-0.19814	0.54786	-0.10711	-1.2197	-1.4255	-1.2112	-2.1205	-0.98932	-0.74745	-0.60688	0.41611	-0.54987	-1.3619	-1.2686	-1.6614	-1.786	-1.2304	-1.2924	0.64546
VIT_08s0040g02610	Vv08s0040g02610	UPA23	0.0059864	-0.16156	0.19538	-0.0028759	0.12075	0.84192	0.22796	0.64358	0.33336	0.12439	0.20501	1.6312	1.7959	1.8723	0.24238	0.28426	0.33643	2.329	1.7288	1.9182	-0.024648	-0.025338	-0.10373	0.093092	3.8675	3.7261	3.9694	2.9993	1.6922	1.4974	1.6952	1.552	1.4005	1.821	1.5439	1.8528	1.4632	3.2314	3.152	3.223	2.7717	2.726	3.0115	2.8648	3.0506	3.1035	0.79827
VIT_08s0040g01890	Vv08s0040g01890	Aquaporin PIP23	0.10994	-0.052706	1.4013	1.0629	0.81102	1.0627	1.3386	1.0019	-0.6615	0.12828	0.25193	1.2501	1.0788	1.246	-0.21279	-0.40511	-0.38413	0.98685	0.86336	1.2495	0.28397	0.064612	-0.026693	-0.61815	0.94475	0.73651	0.92706	-0.053147	0.83417	0.79608	0.76203	0.66094	0.42319	0.31824	0.84865	0.93565	0.39803	0.76797	0.80735	0.7359	0.82308	0.76816	0.8424	0.89259	0.82887	0.69395	-0.96072
VIT_08s0040g01820	Vv08s0040g01820	Putative uncharacterized protein	0.068181	0.23386	1.5003	1.3363	0.41987	2.8922	3.2647	3.2236	0.082387	0.71179	0.29974	2.9708	3.0537	2.9843	1.3866	0.25877	0.25981	4.7148	4.4746	4.8959	-0.026342	-2.1106	-0.030113	0.089333	4.5686	4.5236	4.6627	5.0328	2.1808	1.233	1.704	1.5842	1.5687	2.0029	1.8595	2.5885	3.0674	2.5997	2.5856	2.7075	2.676	2.4179	2.8715	3.1683	3.3493	3.2611	1.8567
VIT_08s0040g01780	Vv08s0040g01780	Carboxy-lyase, putative	-0.05264	-0.0018996	0.50805	0.66548	1.6119	1.622	0.48005	0.59757	0.79835	0.85482	0.53558	0.83143	0.78072	0.77337	0.82017	1.6153	1.1732	1.8181	0.87751	0.83153	0.9499	1.1982	1.0929	1.0129	0.32842	0.37038	0.30056	0.45598	0.41857	0.30785	0.34973	0.26487	0.5181	0.70508	0.50003	0.53889	0.11596	0.028925	-0.1507	0.14072	-0.16097	-0.19666	-0.12995	-0.16827	-0.42084	-0.55734	-0.49817
VIT_08s0040g01770	Vv08s0040g01770	Putative cyclic nucleotide-gated ion channel 15	0.087386	-0.15303	0.49231	0.85672	0.5754	1.2537	0.70293	1.1144	1.093	0.99947	0.94883	0.9163	0.6412	0.49732	0.20453	0.51528	0.25571	0.35101	0.22729	0.52584	0.19229	0.088982	0.15934	0.031234	0.05274	0.053049	-0.36499	0.54751	0.18965	-0.1059	0.1834	0.17521	0.00099068	0.26462	0.15286	0.55679	0.2817	0.42987	-0.027424	0.00054807	0.037049	0.25806	1.6066	0.46314	0.030318	-0.025805	-0.12534
VIT_08s0040g01290	Vv08s0040g01290	Uncharacterized protein	-0.15452	-0.38936	-0.67716	-0.40513	-0.61744	0.36591	-0.13888	0.21984	0.10949	0.16565	0.081082	0.10386	-0.30332	-0.25535	-0.54317	0.0010393	0.33503	0.38755	0.73877	0.31231	0.69045	-0.19141	-0.10114	-0.34902	0.16107	0.059042	-0.32261	0.11579	0.22384	0.43541	0.092618	0.53204	0.3991	0.040573	-0.12645	0.38186	-0.41844	-0.42452	-0.41049	0.31378	-0.44036	-0.38854	-0.036045	-0.1835	0.43587	0.83595	0.57727
VIT_08s0056g01240	Vv08s0056g01240		-0.015307	-0.12219	0.94789	0.95736	0.41799	3.0341	2.606	3.231	0.69502	0.82654	0.54015	3.9634	3.8504	4.127	0.37808	0.40595	0.52801	3.8538	3.882	3.9815	-0.36082	-0.097811	-0.21673	-0.14845	4.6097	4.6029	4.7176	4.4878	2.7207	3.0478	2.7506	2.7044	2.3039	2.8858	2.2883	3.2661	3.185	4.4224	4.5807	4.5077	4.5432	4.1941	4.6891	4.5696	4.7749	5.2407	-0.23447
VIT_08s0056g01600	Vv08s0056g01600		0.095961	0.074755	0.59089	0.58644	-0.51124	2.0514	2.3803	2.5342	-0.27751	-0.279	-0.15637	1.2908	1.3764	1.3245	0.21287	-0.19059	-0.35798	1.6336	1.7385	1.7788	0.26574	-0.42572	-0.10797	-0.34699	0.76093	0.48262	0.76617	0.54093	0.72876	0.70364	0.67341	0.6408	0.70805	0.80303	0.61616	0.54735	0.075966	1.1663	1.2644	1.2785	1.3203	1.067	1.1026	1.1066	1.0608	0.96631	0.21281
VIT_08s0058g01270	Vv08s0058g01270	RING-H2 finger protein ATL3C, putative	0.086873	-0.065293	0.12219	-0.11008	0.13247	0.20294	0.84277	0.99255	0.91123	0.8067	1.003	0.89333	0.3119	0.45033	0.41089	0.17095	0.25557	0.086773	0.097568	0.072901	0.13679	0.040331	0.15422	-0.013239	-0.40639	-0.6548	-1.5097	-0.52045	-1.1296	-0.73689	0.19099	0.50749	0.87228	-0.10887	-0.14666	0.099379	1.7225	2.1669	1.6597	0.063985	0.071371	0.50574	0.69477	1.039	-1.5647	-1.4863	-1.5275
VIT_08s0058g01260	Vv08s0058g01260		0.014462	-0.034164	-0.57018	-0.2154	-0.40211	0.18522	0.66396	1.6506	1.7409	1.8456	1.9736	1.8561	0.98425	-0.0076116	-0.16275	-0.34209	0.12688	-0.17076	-0.049059	0.0056288	-0.065515	0.03925	-0.085057	-0.0016497	-0.98939	-1.2761	-0.31113	-1.1484	-0.77152	-0.4113	-1.8755	-1.7548	-1.7938	-1.2042	-1.1324	-0.84083	1.6754	2.4087	1.528	0.15844	0.048891	0.081978	0.30121	0.37379	-2.004	-1.8244	-1.8387
VIT_08s0058g01210	Vv08s0058g01210		-0.60501	-0.57208	0.14163	0.13876	-0.7098	-1.2083	-1.1149	-1.1878	-1.4894	-0.60774	-0.68037	-0.18225	-0.12382	-0.23342	-1.2715	-1.6925	-1.2372	0.33743	-0.14855	0.59476	-0.07357	-0.7974	0.055227	-0.047054	-0.3396	-0.39322	-0.23034	-0.32899	-0.098146	-0.67655	-0.42184	-1.4847	-0.43667	-1.612	-2.6551	-1.3514	-1.4559	-1.9364	1.5602	-1.5955	-1.0418	-2.6081	-2.0729	-0.0967	-0.10543	-1.2874	-1.2209
VIT_08s0058g00410	Vv08s0058g00410	Ferritin
VIT_08s0007g08310	Vv08s0007g08310	Seed imbibition protein 1	-0.04958	-0.016742	2.2285	1.6244	1.2402	2.6185	2.6408	2.7687	-0.571	-0.32305	-0.32797	1.9254	1.9049	1.9337	0.34953	0.33878	0.19933	2.4387	2.5761	2.5739	0.52811	-0.38487	-0.062939	-0.76764	1.603	1.5087	1.6209	1.3221	2.0672	1.7871	1.725	1.6916	1.8888	1.668	1.7017	1.816	1.1056	2.2249	2.3672	2.2234	2.1371	2.0013	2.1583	2.1031	2.1557	1.8267	-1.3572
VIT_08s0007g08280	Vv08s0007g08280	Remorin, putative	0.096014	-0.11652	0.945	0.73753	0.6725	1.2056	0.93096	1.1843	0.91166	1.0289	1.071	0.89199	0.88462	0.92554	0.7732	0.66271	0.70224	0.44638	0.44449	0.46365	-0.31577	-0.091885	0.054937	-0.28623	2.1908	2.4354	2.2199	1.5845	0.89819	1.0771	0.90195	0.91994	0.75748	0.93957	0.55101	0.35579	0.5141	2.1463	2.366	2.2341	1.972	1.5368	1.8919	1.9239	1.7041	1.9403	0.66192
VIT_08s0007g08250	Vv08s0007g08250	Transcription factor	-0.070382	-0.050369	0.015245	-0.10181	-0.1665	0.19694	0.13686	0.11357	-0.11828	0.16258	0.19243	0.13248	0.084159	0.11471	0.27913	0.21638	0.12619	0.46446	0.62504	0.41053	-0.10777	-0.4262	-0.016654	0.0080404	-0.18607	-0.19813	-0.18205	-0.20341	0.21851	0.066459	0.28386	0.17666	0.2927	0.0020049	0.30922	-0.26636	-0.52962	0.46636	0.36772	0.60964	-0.083848	-0.33795	-0.1584	-0.38388	-0.34714	-0.52058	0.23463
VIT_08s0007g08030	Vv08s0007g08030		-0.049473	0.12053	0.94011	0.53073	0.3425	2.117	1.8124	1.9424	-1.0092	-0.89575	-0.60027	1.3726	1.3981	1.2761	0.15645	-0.72422	-0.70658	1.6318	1.3037	1.8655	0.32909	-0.13308	0.080619	0.094387	1.9692	2.2826	2.0414	0.34492	1.2941	0.62144	1.107	-0.10224	-0.39349	0.24418	0.021292	1.7258	2.7383	1.2487	1.0039	1.676	0.82085	0.90956	1.267	1.6415	2.1428	0.82951	-0.11119
VIT_08s0007g05580	Vv08s0007g05580		-0.15483	0.094119	0.38165	0.1396	0.16355	2.0232	1.8028	2.0642	0.26491	0.31789	0.28541	2.6923	2.938	2.664	-0.051101	0.082056	0.090211	3.5791	3.4833	2.7784	-0.018135	-0.10969	0.10458	0.039401	1.4212	1.6555	1.5182	1.6132	1.7273	1.2207	1.4498	3.0754	2.2021	2.6123	2.5297	2.557	2.4616	1.8737	2.3279	2.6819	3.1246	2.7736	2.4292	2.1401	2.8354	2.5113	0.30916
VIT_08s0007g04000	Vv08s0007g04000	AT3g10020/T22K18_16	0.18433	0.030711	0.23274	0.33287	0.22695	0.31635	0.35549	0.22286	0.041396	-0.021964	0.015839	0.17471	0.27522	0.16412	0.088447	0.23101	0.069953	0.097734	0.13181	0.12293	-0.043751	-0.08468	-0.054599	-0.098748	-0.012446	0.085496	0.064556	0.2646	0.17059	-0.11233	0.097555	-0.38122	-0.45891	-0.29915	0.28817	-0.094689	0.095663	0.48496	0.21457	0.20536	-0.035986	0.041305	0.10066	0.22038	0.34069	0.17636	0.59217
VIT_08s0007g03260	Vv08s0007g03260	At3g10120	-0.18607	-0.26325	0.71575	1.0346	0.8883	0.65922	0.67653	1.7365	1.3422	0.57044	0.089078	0.95566	-0.060935	0.64401	0.59348	3.311	3.3738	3.5891	2.576	0.91485	2.6964	2.6805	2.9646	2.336	-0.099347	0.42665	1.023	1.312	1.5644	1.8961	2.4474	2.4368	2.7756	1.4558	0.58578	1.2911	0.4486	0.43848	0.069972	-0.44823	-0.20629	-0.37534	-0.79687	-0.661	1.0552	1.8556	1.1639
VIT_08s0007g01810	Vv08s0007g01810	Sialin, putative	-0.061492	0.25386	-0.65362	-0.21962	-0.60027	1.4832	0.65676	0.48981	0.40429	1.23	1.6102	1.219	1.4485	1.4141	0.34289	-0.070443	0.46778	0.14068	0.69483	1.2771	0.70844	0.9294	0.47574	3.0395	-0.60444	-0.56456	0.24703	-0.29835	-0.5538	-0.83647	-0.4414	-0.23103	-0.55146	0.62639	-0.20349	0.02891	1.1172	1.6511	1.2278	-0.020086	0.11504	0.21133	-0.084806	-0.085163	2.0425	2.2507	2.2778
VIT_08s0007g00820	Vv08s0007g00820	Subtilisin inhibitor 1, putative	-0.16023	0.48572	0.93965	0.44823	0.63798	1.5217	2.6924	2.2471	2.436	2.5523	2.2427	2.9398	1.5121	2.8278	2.8758	2.0012	2.5045	2.623	2.6608	1.8021	2.6212	2.5216	3.1435	3.0166	0.12804	1.1353	1.3501	2.3036	2.2176	2.8359	2.4408	2.7869	2.3383	2.662	2.2264	3.017	-1.0167	-1.2287	-0.95448	-0.3375	-0.29378	-0.52326	-0.59758	-0.56665	2.8639	2.9009	2.9196
VIT_08s0007g00810	Vv08s0007g00810	Kinase, putative	-0.0098028	-0.051952	0.063948	0.037257	0.045792	0.13011	-0.0037167	0.013544	0.13437	0.090197	0.068904	0.12775	0.097042	0.099192	0.043336	0.01559	0.074211	0.29968	0.32142	0.10748	-0.016232	0.013128	-0.01413	0.13308	0.028505	-0.057873	-0.014172	0.064299	0.066872	0.34534	0.25385	0.74959	0.07759	0.64091	0.20317	0.0031865	-0.054726	-0.23237	-0.1826	-0.021217	-0.052798	-0.11823	-0.12032	0.0019628	-0.019809	-0.18985	0.3518
VIT_09s0002g00630	Vv09s0002g00630		0.13745	0.12556	1.3253	0.91794	1.7202	0.66111	0.25878	0.41481	0.19959	0.094996	-0.019684	-0.48345	-0.38367	-0.15191	-0.53181	-0.72643	-0.49235	-0.43321	-0.45757	-0.51029	0.29415	0.29226	-0.31837	-0.1423	-0.42683	-0.98463	-0.29551	-1.0475	0.64061	-0.58914	-0.13594	-3.1956	-2.9813	-2.8377	-2.7997	-1.7734	-0.46485	-0.019674	-0.60726	-0.30744	-2.0836	-2.3832	-2.1648	-1.1763	-0.90328	-1.419	-1.1352
VIT_09s0002g00640	Vv09s0002g00640	Heat-shock protein, putative	0.072338	0.26185	2.3632	1.3567	2.6892	0.68927	0.73066	0.7277	-0.22308	-0.19746	-0.1369	-0.16051	-0.19668	-0.22444	-0.17313	-0.27101	-0.10836	0.33205	0.0069927	0.2119	0.32477	0.00039479	-0.14142	-0.013125	-0.42796	-0.32893	-0.43517	-0.14909	0.28491	-0.40859	-0.29229	-3.4546	-3.2582	-3.0668	-3.1339	-2.5502	-1.6833	-0.27051	-0.79421	-0.64277	-2.7213	-2.8888	-2.7263	-2.1212	-1.9905	-2.447	-1.0817
VIT_09s0002g03690	Vv09s0002g03690	Avr9/Cf-9 rapidly elicited protein 146	-0.12679	-0.21115	0.25231	-0.054597	-0.18014	0.95984	0.70357	0.73039	0.43135	0.24452	0.13274	1.6618	1.6174	1.6828	0.64418	0.79382	1.1055	1.8052	1.7105	1.61	-0.1774	-0.17144	-0.084979	-0.24155	1.3049	1.3586	1.3232	1.5749	0.45465	1.6738	0.77836	0.51796	0.19838	0.43673	0.60909	1.6543	1.5481	2.2059	2.4124	2.3143	1.7735	2.0598	1.7962	2.2109	2.29	2.649	-0.8898
VIT_09s0002g04280	Vv09s0002g04280	Cytoplasmic dynein light chain, putative	0.037034	0.067512	0.72667	0.32544	0.36551	1.9109	1.4481	1.7806	0.77813	0.80214	0.66316	1.6623	1.6707	1.7332	1.2517	1.3027	1.6185	2.2922	2.3251	1.8619	0.13003	-0.10975	-0.20663	0.32312	2.9151	2.6757	3.0329	2.0906	2.5573	2.3858	2.5599	2.7093	2.29	2.9162	2.1183	2.6653	2.546	2.4796	2.6022	2.8754	2.6432	2.016	2.4126	2.8448	2.9407	3.5212	0.58122
VIT_09s0002g05150	Vv09s0002g05150	Auxin-responsive protein	0.3457	0.023181	1.2999	1.1679	1.1	2.1045	1.8866	2.0599	0.10411	0.10196	-0.095348	1.3727	1.3225	1.1634	0.71219	1.3089	1.2168	2.0119	2.1011	2.2152	0.18919	-0.16548	-0.062234	-0.54897	0.97333	1.0294	1.1095	1.6171	1.6151	1.1292	1.3892	1.1102	1.1777	1.3724	1.4148	1.6591	1.7761	2.1087	2.2101	2.3545	2.3499	2.1931	2.3501	2.6897	2.8055	2.4387	-0.69183
VIT_09s0002g06400	Vv09s0002g06400	Putative uncharacterized protein	-0.53063	-0.4351	2.5097	2.8896	2.7012	2.8689	1.9976	1.4267	1.8541	0.78764	-0.1164	0.74569	0.24987	1.5088	2.5897	1.208	0.9438	1.8866	1.2596	0.28146	1.7657	2.0824	2.1691	1.6664	1.7121	1.6187	2.44	2.0899	2.7518	2.3583	1.53	1.7222	2.1408	2.6033	2.0996	1.763	-0.97926	-1.375	-0.90913	-0.087081	0.15164	0.27453	0.098409	-0.053503	0.07898	-0.022523	0.069033
VIT_09s0002g06420	Vv09s0002g06420		-0.23252	-0.5605	0.63079	0.5028	0.10759	1.5422	1.3082	1.2769	-0.66923	0.24146	0.31368	2.4054	2.7021	2.4071	1.0635	0.93633	1.1941	4.1512	3.8968	4.0414	-0.80607	-2.1814	0.14021	0.073766	5.142	5.1863	5.1613	5.5658	2.7274	2.507	2.7786	3.0705	2.2818	3.5472	3.5659	3.5086	3.2366	5.2669	5.3367	5.4079	5.0038	4.4528	5.3706	5.9287	5.6717	5.8186	-0.14383
VIT_09s0002g06430	Vv09s0002g06430	Lactoylglutathione lyase, putative	0.012903	-0.074309	0.30305	0.18582	0.41463	0.13203	0.096669	-0.03042	-0.62366	0.65742	0.62453	0.36629	0.67151	0.49685	0.21313	0.12424	0.043296	0.9712	0.69687	0.76308	-0.65132	-1.0192	0.018833	0.079565	2.2482	2.4188	2.2841	1.5697	1.0838	0.78001	0.7492	-0.18695	-0.17684	0.17786	0.08287	0.96919	1.1657	2.6007	3.1008	2.7905	1.5123	1.5556	1.2329	1.5196	2.0358	2.5044	0.97853
VIT_09s0002g06770	Vv09s0002g06770	At1g52565	-0.17	-0.28787	-0.98758	-0.86931	-0.85568	-0.67303	-1.3008	-2.292	-2.362	-2.1678	-2.2997	-2.0295	-2.6881	-1.8687	-1.0444	1.2136	1.2896	1.5512	0.28382	-0.55505	0.27122	0.044878	0.11794	0.14585	-0.2723	0.16622	-0.057789	-0.57188	-0.68529	-0.53391	-1.2818	-0.68675	-0.56024	-0.3996	-0.31005	-0.69096	1.689	1.8443	1.1392	-0.07638	-0.12539	2.8432	2.7408	2.8202	-0.22808	-0.0058497	-0.0021156
VIT_09s0002g06790	Vv09s0002g06790	26.5 kDa heat shock protein, mitochondrial	-0.11038	-0.048911	2.9548	3.3205	3.2111	4.6773	1.6762	2.8338	1.9732	1.5424	1.3682	1.6519	1.6182	2.1602	1.3522	3.428	4.4837	3.5534	2.0117	2.4905	1.4362	2.3174	2.2579	4.2617	0.27063	0.45536	0.035716	2.2822	1.0659	1.9785	2.9824	2.4835	2.1553	1.6131	1.1049	1.7395	0.11062	0.88883	0.17679	-0.007165	-0.12099	-0.055104	0.049473	-0.11073	2.7742	2.9973	2.8306
VIT_09s0002g08540	Vv09s0002g08540	CTV.15	-0.12653	-0.14062	2.5006	2.6925	2.6108	1.947	1.3634	1.155	0.70912	0.64879	1.0302	0.4965	-0.055398	0.68389	1.1709	1.2572	1.8321	1.5142	1.3988	0.979	1.2922	0.95648	1.2261	0.86574	-0.067135	-0.34471	-0.7236	0.76288	-0.3851	0.6188	-0.30032	0.10539	0.10472	0.35378	0.67159	0.34088	1.0001	1.1822	0.41194	0.61384	-0.17721	0.87266	0.55794	0.62026	-0.89703	-0.98481	-0.9798
VIT_09s0054g01750	Vv09s0054g01750	F17F16.6 protein	0.34722	0.34266	0.40532	-0.015531	0.1921	0.13859	0.33367	0.18932	0.18245	0.40083	0.48161	0.62726	0.42132	0.58207	0.11056	-0.10171	-0.24196	-0.096113	-0.04728	0.1216	0.049545	0.34142	-0.082045	-0.05817	-0.24158	-0.49997	-0.24081	-1.4281	0.74606	1.2514	0.88134	0.39281	0.42006	0.66122	-0.56511	0.86486	1.4231	0.66806	1.7077	1.2293	0.81293	0.2246	0.76953	1.034	1.8197	1.1664	0.59408
VIT_00s1206g00010	Vv00s1206g00010		0.17289	-0.090979	-0.33807	0.20898	0.50475	-2.453	-2.0916	-2.2291	0.7152	1.0005	0.87976	-2.2728	-2.4722	-2.3424	0.071818	0.23378	0.16537	-3.5525	-3.4348	-3.0796	-0.46726	-0.022786	-0.11524	-0.55296	-1.7286	-1.6858	-1.5776	-1.354	-2.0487	-1.6484	-1.8855	-1.3116	-1.7351	-0.95508	-1.6789	-1.4203	-1.4128	-2.0686	-1.5409	-1.9289	-1.4307	-1.8389	-1.5452	-1.2479	-1.1182	-1.1996	2.0624
VIT_00s1355g00020	Vv00s1355g00020	Os07g0496250 protein
VIT_00s1455g00010	Vv00s1455g00010		0.1397	0.049272	-0.042604	0.12176	0.032235	0.17404	0.14653	0.076246	0.29307	0.30665	0.21116	0.10918	0.16374	0.11359	0.31906	0.55457	0.6823	0.43843	0.10936	0.14452	0.017313	0.096048	-0.059842	-0.081447	-0.045088	0.22153	0.040237	0.078748	-0.067275	-0.38214	-0.51758	0.0026868	-0.56166	-0.56036	0.13851	0.04362	0.45869	1.2556	1.1447	1.4889	1.0316	0.3299	1.1079	0.90678	1.3399	0.80472	0.44788
VIT_00s0187g00120	Vv00s0187g00120	Cystatin-like protein	-0.15023	-0.15912	0.85732	1.2287	0.79232	1.4611	0.54106	1.2802	0.93821	1.67	1.3221	1.6576	1.5713	1.4872	0.89871	0.014107	0.61196	0.61565	0.048743	-0.2902	0.0073777	0.52324	0.72782	1.6568	-0.15547	-0.19365	-0.1134	1.0788	0.40824	0.60291	-0.51487	-0.33264	-0.53184	0.59613	0.43453	1.4481	-0.39657	0.27136	-0.71674	0.43972	0.13676	-0.68683	-0.15764	-0.33395	-0.12002	-0.007792	-0.39942
VIT_00s0194g00180	Vv00s0194g00180	Os06g0523300 protein	-0.035333	-0.039106	-0.022541	0.14803	-0.096816	-0.056139	-0.031012	-0.055289	0.013056	0.013118	0.058881	0.12656	0.12607	0.041905	-0.0060915	0.089085	0.10589	0.024274	0.11903	0.10919	-0.14385	-0.082197	-0.16187	-0.1713	0.14414	-0.0037757	0.28937	0.61213	0.78593	1.3456	1.3202	1.2448	1.6761	1.3997	0.49796	0.59005	0.072582	0.16169	1.0661	0.63248	-0.0034877	-0.036691	0.079811	-0.023537	-0.044053	0.065044	-0.012946
VIT_00s0203g00070	Vv00s0203g00070	Putative MYB transcription factor	-0.06342	-0.41995	-0.90804	-0.60467	-0.80452	-0.83876	0.39706	0.33317	0.1423	0.24302	0.26913	-0.27346	-0.20429	-0.23611	-0.18862	-0.3131	-0.25655	-0.21362	-0.19508	-0.21999	-0.29033	-0.23546	-0.46987	-0.36111	0.050998	-0.16282	0.67775	-0.48751	0.19962	0.21566	-0.91053	-1.0226	-0.79195	-0.72601	-0.79424	-0.97399	0.36188	0.32974	0.17012	0.11341	0.082005	-0.30049	0.13248	0.20399	-0.098311	-0.076277	-0.18213
VIT_00s0216g00060	Vv00s0216g00060		-0.18802	-0.13416	0.64577	1.3364	0.77967	1.3576	0.68901	1.235	0.66146	1.2577	1.2711	0.93844	0.83896	0.82762	0.57146	2.6503	2.9639	2.9705	2.38	2.1203	2.1542	1.7451	1.8362	2.0018	-0.75841	-0.75089	0.1269	1.0114	0.57029	0.33969	-0.057998	0.50819	0.65289	0.79591	0.9544	0.95104	1.9152	1.3617	0.97365	0.55462	-0.28069	1.1661	1.707	1.1231	-0.27463	-0.36856	-0.14323
VIT_00s0291g00020	Vv00s0291g00020	AT1G67910 protein	-0.25512	-0.12866	-0.48601	-0.32021	-0.41457	-0.25582	-0.16261	-0.18557	-0.052686	-0.17096	-0.19196	-0.29393	-0.35691	-0.12462	-0.09534	-0.68987	-0.67072	-0.55494	-0.51297	-0.63775	-0.54895	-0.5558	-0.46263	-0.43723	0.32675	0.46527	0.10232	-0.64124	-0.49328	-0.59649	-0.37094	-0.094082	-0.3989	-0.60577	-0.31856	-0.74727	-0.077414	1.1062	0.47133	-0.235	0.053937	-0.50259	-0.43871	-0.4294	-0.044546	0.31252	-0.040661
VIT_00s0322g00030	Vv00s0322g00030	Galactomannan galactosyltransferase	0.053143	0.0037969	0.7786	0.81198	0.51825	1.8577	1.468	1.853	-0.24055	-0.27497	-0.13007	1.3784	1.3325	1.4528	-0.27622	-0.67041	-0.52052	1.0642	1.0405	1.0775	0.63112	0.68983	-0.056768	-0.48733	0.91362	0.70134	0.91672	0.41726	0.24928	0.66116	0.37386	0.22829	-0.0040286	0.18524	-0.31087	0.56843	0.47879	2.0835	2.2587	2.2007	2.0258	1.9758	2.0416	2.261	2.402	3.1805	-0.64381
VIT_00s0323g00100	Vv00s0323g00100	Vacuolar-processing enzyme	-0.84921	-2.1509	-1.3453	-1.1288	-0.91202	-2.9394	-2.3371	-3.6149	-1.3606	1.1338	0.98575	-2.024	-0.094912	-1.6547	0.31118	0.40944	0.39748	-0.78262	-0.61524	0.84356	-2.9414	-4.9755	0.0092701	-0.067855	-0.24438	-0.084229	-0.15879	0.25032	0.061015	0.39392	0.13456	-0.018599	-0.2203	0.19008	-0.02945	-0.15761	0.14408	1.1472	1.193	1.2832	0.43235	0.13634	0.30886	0.017467	-0.15259	-0.13252	0.26855
VIT_00s0324g00070	Vv00s0324g00070	UDP-glucuronosyltransferase, putative	0.15084	0.16171	-0.045207	-0.080935	-0.13067	0.18779	0.29501	0.11314	-0.042948	-0.20649	-0.16066	0.16548	0.28779	0.13827	-0.28161	-0.24671	-0.1606	-0.36799	-0.1974	-0.13798	-0.131	0.039805	0.066167	0.32434	-0.55432	-0.57574	-0.52693	-1.9368	0.63971	1.2547	1.2198	1.3508	0.71986	1.4706	0.64528	0.20621	0.031733	1.8125	1.9804	2.4073	1.6221	0.71337	1.6165	-0.29504	-0.16796	-0.22052	-0.062429
VIT_00s0346g00110	Vv00s0346g00110		-0.0079669	-0.53081	0.87075	1.3761	0.96238	0.85607	0.5226	-0.36748	-0.21009	-1.097	0.11792	-0.31117	-0.73502	-0.34656	0.32896	-0.14374	0.69309	0.32195	0.099817	-0.30845	-0.71225	0.15977	0.76766	0.51583	-0.079803	-0.18507	0.41605	0.4646	0.75268	1.098	0.11509	0.38383	-0.036634	0.63924	1.238	0.7132	0.52665	-1.1197	0.2932	0.38399	-0.12271	2.4422	2.1559	2.2903	0.73307	1.0869	0.95458
VIT_00s0371g00050	Vv00s0371g00050		0.22839	-0.20188	0.72527	0.66841	0.2574	2.1953	1.5766	2.0986	1.1239	0.9079	1.0373	2.0671	1.939	2.2725	1.26	0.99909	0.90774	2.2173	1.9853	1.919	0.65107	0.7329	-0.075657	-0.69557	1.1525	1.1771	1.2599	0.75923	0.3622	0.30971	0.40761	-0.50096	-0.28569	-0.1056	-1.1046	-0.25895	0.64643	-0.069346	0.25519	0.17412	0.11307	-0.32137	-0.26237	-0.013964	0.35913	0.15136	-0.19792
VIT_00s0386g00050	Vv00s0386g00050	Xyloglucan endo-1,4-beta-D-glucanase-like protein (Fragment)	0.24755	0.26248	-1.5512	-1.6905	-1.8384	-3.3028	-2.5266	-3.0652	-0.67163	-0.59239	-0.75938	-3.4333	-3.3649	-3.6257	-0.26919	-0.38432	-0.22768	-3.2898	-3.1409	-3.0379	-0.0085255	-0.51999	-0.040333	-0.44322	-2.9398	-2.8925	-2.8026	-4.8744	-1.7993	-1.5886	-0.59956	-3.2459	-3.7189	-2.5781	-3.3448	-2.8561	-3.0022	-4.9727	-4.8296	-4.8172	-4.0425	-4.3725	-4.0808	-3.51	-3.312	-3.3287	1.0353
VIT_00s0391g00070	Vv00s0391g00070	3-deoxy-D-arabino-heptulosonate-7-phosphate synthase 01	-0.23651	0.039739	-0.20644	-0.18766	-0.48086	0.98943	0.98492	1.2019	-2.0469	-1.4416	-1.5789	0.050788	0.084726	0.032159	-0.28368	-0.41003	-0.34709	1.7814	1.7391	1.6017	0.68741	-0.62017	0.031623	-0.1054	-0.47976	-0.53146	-0.51894	-0.58918	-0.38244	-0.71868	-0.7727	-0.61674	-0.59791	-1.2045	-0.77609	-0.57475	-0.6768	-0.22784	-0.12515	-0.29418	-0.59959	-0.32884	-0.83763	-0.77384	-0.61696	-1.0841	-1.7054
VIT_00s0429g00040	Vv00s0429g00040	Aspartic proteinase nepenthesin-2, putative	0.28062	0.12903	0.2111	0.73533	0.89615	-1.7014	-1.3044	-1.3903	0.96004	0.92029	0.64149	-1.6408	-1.7111	-1.8005	0.27406	0.14462	0.37864	-2.9805	-2.6278	-2.3903	-0.53955	0.04894	0.054827	-0.418	-1.9023	-1.3733	-1.8057	-1.0413	-3.9755	-2.3963	-3.2072	-1.5898	-2.2696	-1.6821	-2.0307	-3.9594	-3.0605	-2.3218	-2.0575	-2.4291	-1.6998	-2.135	-1.796	-1.209	-1.2184	-1.1409	2.5686
VIT_00s0477g00030	Vv00s0477g00030	MATE efflux family protein	0.14776	0.075341	0.20434	0.043126	0.19016	0.16761	0.34824	0.34472	0.22574	0.42586	0.37824	0.41778	0.42181	0.40581	0.15217	0.16688	0.12801	0.026726	0.27478	0.085227	-0.16265	-0.098991	-0.14407	-0.26844	0.56876	0.92474	0.69003	1.4418	0.64207	-0.16582	0.14238	0.46953	0.40995	0.5802	0.54747	0.67037	1.4528	2.6255	2.782	2.9632	2.8534	1.9446	2.5842	2.0698	2.0731	1.852	-0.68091
VIT_00s0934g00010	Vv00s0934g00010	Plasma membrance protein3	-0.12791	-0.037478	1.6022	1.4865	1.5523	0.46127	1.0981	0.79181	1.1878	1.5663	1.1015	1.6279	1.9415	1.7029	0.64565	2.3183	1.9196	2.2195	1.9432	1.7171	2.0682	2.2808	2.1058	2.5782	0.34878	0.77673	2.0069	2.3625	2.6546	2.6778	2.3359	1.7155	2.1283	2.7286	1.8297	3.15	-0.80853	-0.57504	-0.78546	0.2896	-0.18565	-0.06564	-0.34594	-0.35651	-0.40425	-0.52861	-0.41554
VIT_12s0059g00110<br>VIT_12s0059g00080<br>VIT_12s0059g00100	Vv12s0059g00100	Accelerated cell death 6 (Fragment)	0.30083	-0.017441	-1.4701	-1.297	-1.4943	-2.0388	-1.5978	-1.4839	-1.5456	-2.1654	-2.1618	-2.5484	-2.4801	-2.4036	-1.4045	-2.7416	-2.5307	-2.6414	-1.9625	-2.3289	-1.9927	-1.3653	-1.3689	-1.4584	0.037231	-0.097873	0.36394	-1.19	-0.65249	-1.0085	-1.4019	-1.1294	-1.2053	-1.0782	-0.90206	-1.3502	0.52582	-0.12764	0.34668	0.072593	-0.29297	1.1119	1.2973	1.4445	0.26594	0.44955	0.18448
VIT_00s0187g00130<br>VIT_00s2188g00010	Vv00s2188g00010	Vacuolar citrate/H+ symporter<br>Uncharacterized protein	0.34881	0.32583	0.33414	0.0047135	-0.4967	0.2818	0.15239	-0.20157	0.554	0.31398	0.43583	-0.82068	0.64334	-0.22907	0.046533	-0.017206	0.023534	-1.8351	-1.5399	-0.85532	-0.219	0.3365	0.050062	-0.1339	0.24467	0.18011	0.21566	-1.3856	-0.0068754	0.37078	0.38947	-0.79657	-1.3281	-0.71873	-1.402	-1.8541	-1.5934	-1.7542	-0.83597	-0.99392	-2.2591	-3.5693	-2.3834	-3.3453	-3.231	-3.0696	0.24203
VIT_00s0347g00030<br>VIT_00s0203g00210	Vv00s0203g00210	COL domain class transcription factor	-0.037	-0.17713	0.80016	0.49256	0.56128	1.4604	1.1373	1.4452	0.57043	0.75118	0.67338	1.6533	1.8301	1.7396	0.49841	0.63834	0.74157	2.016	1.9538	2.1013	-0.12295	-0.26753	0.18484	0.15659	2.0319	2.3228	2.1663	2.4297	1.6533	1.8259	1.675	1.8252	1.834	2.1037	1.6393	2.7786	2.9393	2.4359	2.7105	2.757	2.7591	2.5044	2.9305	3.7766	4.0911	3.8441	0.35318
VIT_00s0411g00030<br>VIT_00s0256g00030<br>VIT_00s0256g00110<br>VIT_00s1321g00010<br>VIT_00s0256g00050<br>VIT_00s0256g00040<br>VIT_00s0411g00020	Vv00s0411g00020	Putative uncharacterized protein	0.012059	0.054443	0.10147	0.17155	0.14761	0.11073	0.0946	0.16891	0.087067	0.079726	0.080551	0.19699	0.29481	0.2159	-0.14055	0.0041844	-0.0076462	0.10477	0.1476	0.10769	-0.05549	0.057632	-0.021819	-0.12352	0.20318	0.30954	0.26817	0.23759	-1.3785	-1.3189	-0.6508	-0.52639	-0.75909	-0.55104	-1.1755	-1.1891	-0.79496	-2.4938	-2.2511	-2.2407	-1.8158	-2.1808	-1.8961	-1.2578	-1.3582	-1.3921	-1.3732
VIT_00s0391g00010<br>VIT_00s0324g00080<br>VIT_00s1251g00010<br>VIT_00s0324g00100	Vv00s0324g00100	UDP-glucuronosyltransferase, putative<br>Glycosyltransferase<br>UDP-glucuronosyltransferase, putative	0.075892	0.0015575	0.031193	0.070452	0.02243	0.043252	0.0060899	-0.12753	0.022502	0.01186	0.18509	-0.049735	-0.055445	0.023688	0.38826	0.36421	0.32941	-0.16964	-0.19019	-0.033445	-0.17411	0.16588	-0.028796	0.20763	0.02495	0.35411	0.063335	-1.3538	0.49933	0.72439	0.73281	0.44241	0.37638	0.47835	0.17598	-0.036829	-0.39703	-0.64055	-0.39145	-0.46963	-0.86468	-1.0581	-0.93703	-1.1425	-0.99509	-1.0887	0.30808
[truncated: 204 more columns]

## Sheet: VespucciData_genesDOWNREG_20and
LocusTag	Gene name	Gene Description	GSM786241.ch1-vs-GSM786240.ch1	GSM786242.ch1-vs-GSM786240.ch1	GSM786243.ch1-vs-GSM786240.ch1	GSM786244.ch1-vs-GSM786240.ch1	GSM786245.ch1-vs-GSM786240.ch1	GSM786246.ch1-vs-GSM786240.ch1	GSM786247.ch1-vs-GSM786240.ch1	GSM786248.ch1-vs-GSM786240.ch1	GSM786252.ch1-vs-GSM786249.ch1	GSM786253.ch1-vs-GSM786249.ch1	GSM786254.ch1-vs-GSM786249.ch1	GSM786255.ch1-vs-GSM786249.ch1	GSM786256.ch1-vs-GSM786249.ch1	GSM786257.ch1-vs-GSM786249.ch1	GSM786261.ch1-vs-GSM786258.ch1	GSM786262.ch1-vs-GSM786258.ch1	GSM786263.ch1-vs-GSM786258.ch1	GSM786264.ch1-vs-GSM786258.ch1	GSM786265.ch1-vs-GSM786258.ch1	GSM786266.ch1-vs-GSM786258.ch1	GSM786249.ch1-vs-GSM786240.ch1	GSM786258.ch1-vs-GSM786240.ch1	GSM852230.ch1-vs-GSM852229.ch1	GSM852231.ch1-vs-GSM852229.ch1	GSM852232.ch1-vs-GSM852229.ch1	GSM852233.ch1-vs-GSM852229.ch1	GSM852234.ch1-vs-GSM852229.ch1	GSM852235.ch1-vs-GSM852229.ch1	GSM881646.ch1-vs-GSM881643.ch1	GSM881647.ch1-vs-GSM881643.ch1	GSM881648.ch1-vs-GSM881643.ch1	GSM881649.ch1-vs-GSM881643.ch1	GSM881650.ch1-vs-GSM881643.ch1	GSM881651.ch1-vs-GSM881643.ch1	GSM881652.ch1-vs-GSM881643.ch1	GSM881653.ch1-vs-GSM881643.ch1	GSM881654.ch1-vs-GSM881643.ch1	GSM881553.ch1-vs-GSM881550.ch1	GSM881554.ch1-vs-GSM881550.ch1	GSM881555.ch1-vs-GSM881550.ch1	GSM881556.ch1-vs-GSM881550.ch1	GSM881557.ch1-vs-GSM881550.ch1	GSM881558.ch1-vs-GSM881550.ch1	GSM881559.ch1-vs-GSM881550.ch1	GSM881560.ch1-vs-GSM881550.ch1	GSM881561.ch1-vs-GSM881550.ch1	GSM881523.ch1-vs-GSM881520.ch1
			test_GSE31674_2003_EL33/ref_GSE31674_2003_EL33	test_GSE31674_2003_EL33/ref_GSE31674_2003_EL33	test_GSE31674_2003_EL34/ref_GSE31674_2003_EL33	test_GSE31674_2003_EL34/ref_GSE31674_2003_EL33	test_GSE31674_2003_EL34/ref_GSE31674_2003_EL33	test_GSE31674_2003_EL36/ref_GSE31674_2003_EL33	test_GSE31674_2003_EL36/ref_GSE31674_2003_EL33	test_GSE31674_2003_EL36/ref_GSE31674_2003_EL33	test_GSE31674_2005_EL34/ref_GSE31674_2005_EL33	test_GSE31674_2005_EL34/ref_GSE31674_2005_EL33	test_GSE31674_2005_EL34/ref_GSE31674_2005_EL33	test_GSE31674_2005_EL36/ref_GSE31674_2005_EL33	test_GSE31674_2005_EL36/ref_GSE31674_2005_EL33	test_GSE31674_2005_EL36/ref_GSE31674_2005_EL33	test_GSE31674_2006_EL34/ref_GSE31674_2006_EL33	test_GSE31674_2006_EL34/ref_GSE31674_2006_EL33	test_GSE31674_2006_EL34/ref_GSE31674_2006_EL33	test_GSE31674_2006_EL36/ref_GSE31674_2006_EL33	test_GSE31674_2006_EL36/ref_GSE31674_2006_EL33	test_GSE31674_2006_EL36/ref_GSE31674_2006_EL33	ref_GSE31674_2005_EL33/ref_GSE31674_2003_EL33	ref_GSE31674_2006_EL33/ref_GSE31674_2003_EL33	test_GSE34634_EL31/ref_GSE34634_EL31	test_GSE34634_EL31/ref_GSE34634_EL31	test_GSE34634_EL34/ref_GSE34634_EL31	test_GSE34634_EL34/ref_GSE34634_EL31	test_GSE34634_EL34/ref_GSE34634_EL31	test_GSE34634_EL38/ref_GSE34634_EL31	test_GSE36128_skin_EL35/ref_GSE36128_skin_EL32	test_GSE36128_skin_EL35/ref_GSE36128_skin_EL32	test_GSE36128_skin_EL35/ref_GSE36128_skin_EL32	test_GSE36128_skin_EL36/ref_GSE36128_skin_EL32	test_GSE36128_skin_EL36/ref_GSE36128_skin_EL32	test_GSE36128_skin_EL36/ref_GSE36128_skin_EL32	test_GSE36128_skin_EL38/ref_GSE36128_skin_EL32	test_GSE36128_skin_EL38/ref_GSE36128_skin_EL32	test_GSE36128_skin_EL38/ref_GSE36128_skin_EL32	test_GSE36128_flesh_EL35/ref_GSE36128_flesh_EL32	test_GSE36128_flesh_EL35/ref_GSE36128_flesh_EL32	test_GSE36128_flesh_EL35/ref_GSE36128_flesh_EL32	test_GSE36128_flesh_EL36/ref_GSE36128_flesh_EL32	test_GSE36128_flesh_EL36/ref_GSE36128_flesh_EL32	test_GSE36128_flesh_EL36/ref_GSE36128_flesh_EL32	test_GSE36128_flesh_EL38/ref_GSE36128_flesh_EL32	test_GSE36128_flesh_EL38/ref_GSE36128_flesh_EL32	test_GSE36128_flesh_EL38/ref_GSE36128_flesh_EL32	test_GSE36128_pericarp_EL32/ref_GSE36128_pericarp_EL29
			GSE31674	GSE31674	GSE31674	GSE31674	GSE31674	GSE31674	GSE31674	GSE31674	GSE31674	GSE31674	GSE31674	GSE31674	GSE31674	GSE31674	GSE31674	GSE31674	GSE31674	GSE31674	GSE31674	GSE31674	GSE31674	GSE31674	GSE34634	GSE34634	GSE34634	GSE34634	GSE34634	GSE34634	GSE36128	GSE36128	GSE36128	GSE36128	GSE36128	GSE36128	GSE36128	GSE36128	GSE36128	GSE36128	GSE36128	GSE36128	GSE36128	GSE36128	GSE36128	GSE36128	GSE36128	GSE36128	GSE36128
			GEO	GEO	GEO	GEO	GEO	GEO	GEO	GEO	GEO	GEO	GEO	GEO	GEO	GEO	GEO	GEO	GEO	GEO	GEO	GEO	GEO	GEO	GEO	GEO	GEO	GEO	GEO	GEO	GEO	GEO	GEO	GEO	GEO	GEO	GEO	GEO	GEO	GEO	GEO	GEO	GEO	GEO	GEO	GEO	GEO	GEO	GEO
			affymetrix	affymetrix	affymetrix	affymetrix	affymetrix	affymetrix	affymetrix	affymetrix	affymetrix	affymetrix	affymetrix	affymetrix	affymetrix	affymetrix	affymetrix	affymetrix	affymetrix	affymetrix	affymetrix	affymetrix	affymetrix	affymetrix	nimble	nimble	nimble	nimble	nimble	nimble	nimble	nimble	nimble	nimble	nimble	nimble	nimble	nimble	nimble	nimble	nimble	nimble	nimble	nimble	nimble	nimble	nimble	nimble	nimble
VIT_10s0116g00170	Vv10s0116g00170		0.078292	0.052959	0.14124	0.0066671	0.12326	0.073894	0.067391	0.096626	0.12374	0.13116	0.077776	0.18813	0.21379	0.1349	-0.11859	0.12956	0.065592	0.11034	0.059717	0.05776	-0.078312	0.024785	-0.051339	0.054002	-0.1476	-0.20421	-0.06056	-0.039099	-0.049444	-0.17468	-0.13354	0.061678	-0.1983	0.57465	-0.10824	-0.19884	-0.055597	-0.28429	-0.3237	0.2407	-0.22273	-0.23746	-0.18893	-0.30279	-0.43163	-0.4075	1.0216
VIT_10s0116g00530	Vv10s0116g00530		0.1146	0.0024346	-0.045065	-0.040704	0.00085556	-0.13721	-0.12584	-0.029546	0.71393	0.42934	0.39423	0.18765	0.082989	0.19928	0.60864	0.60313	0.69454	0.092283	0.077286	0.06007	-0.03305	-0.10367	0.19767	0.095232	1.6916	1.2779	1.457	0.040064	0.65384	0.54214	0.42538	0.16231	0.63799	-0.01146	1.3404	0.883	0.56255	0.95405	0.71789	1.0863	1.472	1.4265	1.6624	1.3762	1.3815	1.4282	0.08681
VIT_10s0116g00590	Vv10s0116g00590		0.033547	-0.017191	-0.19594	-0.064492	-0.71445	-0.63481	-0.062173	-0.36023	-0.49166	-0.70368	-0.58268	-1.3642	-1.48	-1.4712	-0.47791	-0.60436	-0.58547	-2.5831	-2.2848	-2.0291	0.19716	0.49838	-0.0095085	-1.0826	-3.2102	-2.8574	-3.2212	-2.7261	-1.8021	-1.8251	-2.1625	-2.1377	-2.0137	-2.0277	-1.7837	-0.8339	0.18162	-2.8633	-2.8995	-2.7503	-2.0956	-1.7015	-2.0359	-1.2871	-1.0678	-0.9536	-0.42889
VIT_10s0003g02910	Vv10s0003g02910		-0.029534	0.22137	-0.58031	-0.34858	-0.54617	-0.40929	0.24821	0.19561	0.18916	0.15927	0.020201	0.097307	-0.09861	0.051642	0.088546	-0.2219	-0.43139	-0.43468	-0.26689	-0.089319	-0.34142	-0.45957	-0.42138	-0.5623	-0.127	-0.62728	-1.0169	-0.29883	-0.51572	-0.14028	-0.62765	-0.62997	-0.20197	-0.67904	-0.6598	-0.70196	0.21225	0.73067	0.31722	-0.11281	0.29615	-0.74375	-0.92648	-0.59322	0.0024335	-0.060401	-0.055737
VIT_10s0092g00590	Vv10s0092g00590		-0.017838	-0.021396	0.2624	0.099259	0.27417	-0.1051	-0.018677	-0.038644	0.2869	0.2648	0.12719	-0.34552	-0.2798	-0.41104	-0.24915	-0.1903	-0.63567	-1.3872	-0.91832	-0.84243	0.16309	0.49111	-0.033091	-0.60953	-0.50371	-0.48992	-0.51841	-0.96887	-0.49529	-0.18304	-0.015715	-0.079508	0.12277	-0.020752	-0.052258	-0.23892	-0.5321	-0.88528	-0.90706	-0.80256	-0.51382	-0.59888	-0.51902	-0.69001	-0.62723	-0.56706	-0.20383
VIT_11s0103g00010	Vv11s0103g00010	Sodium transporter family protein	0.076378	-0.13399	-0.68719	-0.19913	-0.55912	-0.40092	-0.10855	-0.23158	-0.28984	-0.2042	-0.30162	-0.031355	1.5668	0.97848	0.55496	0.10513	0.75595	-0.0158	-0.26766	-0.058242	-0.20467	0.72566	0.60118	0.4053	0.42789	0.90678	-0.02478	0.53315	0.69237	0.48974	-0.43637	-0.37455	-0.32178	0.15465	0.092311	-0.29811	-0.44898	-0.48792	-0.26674	0.066203	0.3479	-0.107	-0.09554	-0.34745	0.5914	0.63782	0.50747
VIT_11s0149g00090	Vv11s0149g00090	Receptor protein kinase CLAVATA1, putative	-0.092887	-0.45359	-1.1421	-0.74191	-1.0189	-0.27655	-0.2797	0.57558	0.68676	0.56598	0.52358	0.58187	-0.16827	-0.2714	-0.552	-0.1697	-0.21354	-0.13929	-0.24928	-0.40969	-0.42179	-0.88969	-0.94612	-0.85381	-0.18509	-0.1332	-0.62877	-0.14794	0.070343	0.04479	-0.83992	-1.2772	-1.7476	-0.57039	-0.81885	-0.2626	-0.41602	-0.35655	-0.19338	0.010237	-0.21544	-1.1805	-1.0403	-0.25693	-0.81249	-0.77137	-0.57932
VIT_11s0016g00300	Vv11s0016g00300	Pectinesterase	0.046622	0.21728	-0.15994	0.016577	0.010707	-0.67386	-0.59466	-0.45281	-0.90419	-0.8359	-0.56241	-2.2883	-2.2407	-2.2398	-0.46867	-0.55805	-0.72084	-2.9469	-2.2538	-2.1111	0.87608	0.7129	0.20666	-0.46127	-1.1971	-1.028	-1.16	-2.5977	-3.4174	-3.1658	-3.9735	-4.5308	-4.4762	-4.3557	-3.7663	-2.993	-1.854	-3.5591	-3.4335	-3.5516	-2.7829	-3.202	-2.7445	-2.1703	-2.0959	-1.966	1.6457
VIT_11s0016g02380	Vv11s0016g02380	1-aminocyclopropane-1-carboxylate oxidase, putative	0.15882	-0.031872	3.8312	3.9722	3.8762	4.2268	0.24382	0.47101	0.63625	0.55513	0.54234	0.66514	0.22131	0.30892	0.011783	3.2436	3.6577	3.1936	2.0637	2.6251	2.682	1.7738	2.0665	2.0806	-0.1966	-0.23889	0.72067	1.3466	1.4706	0.91876	1.2967	1.8402	1.5971	1.0414	1.4447	1.7255	0.06163	0.010719	0.63023	-0.14456	0.19079	-0.073323	-0.1575	0.19634	1.1498	0.44232	0.65328
VIT_11s0016g02860	Vv11s0016g02860	Mutt domain protein, putative	-0.14278	-0.80242	-0.85656	-0.68489	-0.68099	-0.51906	-0.4974	-0.46838	-0.44886	-0.56212	-0.5204	-0.46187	-0.37139	-0.11999	-0.23241	-1.1505	-0.81595	-1.0954	-0.65801	-0.73017	-0.66565	-0.68919	-0.63507	-0.75211	0.55295	0.48514	0.039286	-0.0034028	0.14069	0.21863	-0.13995	-0.00069281	0.078447	0.06099	0.19998	0.0031095	-1.0074	-0.56658	-0.74602	-0.42996	-0.4843	-0.39472	-0.5932	-0.63828	-0.7097	-0.64711	-0.76123
VIT_11s0016g04270	Vv11s0016g04270	Sigma factor sigb regulation protein rsbq, putative	0.13092	0.17609	0.21666	0.42265	0.67977	-0.21239	-0.031901	0.21455	0.55873	0.84842	0.79159	-0.087882	0.11693	0.04031	-0.33785	-0.47693	-0.54611	-1.1965	-0.62281	-0.55782	-0.25659	0.44891	-0.064259	-0.55771	-1.069	-0.99167	-0.97247	-1.103	-0.9016	-1.2768	-1.1984	-1.4661	-0.78712	-1.0763	-0.47475	-0.30651	-0.21278	-0.19969	-0.28178	-0.18723	-0.089059	-0.059366	-0.11404	-0.11126	-0.058739	-0.12676	0.79956
VIT_11s0016g04810	Vv11s0016g04810		0.036394	0.32422	-4.1959	-3.9372	-4.1557	-4.0385	-1.2921	-1.5386	-1.341	-1.686	-1.6004	-1.5158	-1.2668	-1.1076	-0.80242	-4.3311	-4.4247	-4.342	-3.4143	-3.8186	-3.4586	-2.7476	-2.6401	-2.6292	1.1133	0.61586	0.079211	-3.0589	-0.52432	-2.9558	-2.6461	-2.4859	-1.9756	-2.4385	-1.753	-2.8773	-0.051672	0.16934	0.63799	0.35624	0.21406	-1.6375	-1.7358	-1.5785	-4.3542	-4.4969	-3.7449
VIT_11s0016g05280	Vv11s0016g05280		-0.0017545	-0.45101	-0.72509	-0.9184	-0.87083	-0.80299	-0.43824	-0.6025	-0.55551	-0.63913	-0.58852	-0.60958	-0.57915	-0.17527	0.0022461	-0.99204	-0.68394	-0.62117	-0.53811	-0.74047	-0.4049	-0.25685	-0.26819	0.02217	0.33777	0.43542	1.2123	0.24258	0.18309	0.15319	0.30917	0.25271	0.49193	0.34872	0.34622	0.22092	-1.0713	-0.59961	-0.79451	-0.062999	-0.25259	0.048493	-0.053431	-0.056487	0.39865	0.2815	0.16172
VIT_11s0016g05320	Vv11s0016g05320	Peroxidase 25, putative	0.046335	-0.8637	-1.551	-0.87451	-1.5231	-0.19705	-3.0677	-2.7652	-3.2849	-3.5181	-3.6796	-3.2586	-2.9957	-2.0145	-1.2493	-3.4091	-2.6648	-2.6341	-2.4711	-3.1011	-2.093	-1.6969	-1.4294	-1.0975	2.1786	2.3573	1.6696	0.6415	1.345	0.57361	0.064911	-0.22758	-0.41354	0.392	0.19367	1.0286	-2.6426	-1.8805	-2.8689	-0.19205	-0.12956	0.045831	-0.50392	-0.3127	2.1685	2.1987	1.5157
VIT_11s0016g03800	Vv11s0016g03800	Putative uncharacterized protein	0.10002	0.27347	0.4199	0.38648	0.30238	1.1504	0.23983	0.52885	0.425	0.81972	0.91907	0.82765	1.0613	0.35532	0.25716	-0.066452	0.069599	-0.09516	0.40098	0.91009	0.38042	0.098641	-0.0089302	0.047329	0.086238	-0.0075359	0.58648	0.13859	0.33202	-0.097052	0.205	0.15301	0.11991	0.15423	0.23939	0.053954	-0.41915	-0.13019	-0.10695	0.14347	0.040735	-0.5962	-0.60805	-0.75302	0.95751	1.1228	0.8449
VIT_11s0037g00320	Vv11s0037g00320	Serine carboxypeptidase, putative	-0.002087	-0.66128	-1.9741	-1.4828	-1.7716	-1.5945	-1.5814	-1.7409	-1.701	-1.9703	-1.9373	-1.8281	-1.7116	-1.2346	-0.75555	-0.15069	-0.13063	-0.20979	-0.16194	-0.1447	-0.036481	0.028861	0.17199	-0.093997	-0.59236	-0.38178	-0.85288	-1.1104	-1.4132	-1.1777	-1.1916	-0.89223	-0.25737	-0.91352	-0.17824	-0.9167	1.9425	2.0993	1.547	0.038865	-0.0107	2.007	2.8716	2.9471	-0.41465	-0.54386	-0.42444
VIT_11s0052g01140	Vv11s0052g01140	CASP-like protein VIT_11s0052g01140	-0.012712	0.072638	0.077309	0.028955	0.023328	0.11797	0.092027	0.21591	-0.11293	0.11855	0.21214	0.16098	0.16909	0.17261	0.0098402	-0.1991	-0.28177	-0.24206	-0.066286	-0.069586	-0.26623	-0.065385	-0.23365	-0.13985	-0.085607	-0.13129	-0.07714	-0.16024	-0.8243	-0.83047	-0.63861	-1.0526	-0.84248	-0.77844	-0.98635	-0.48493	-0.42771	-0.18694	-0.11643	-0.18093	-0.084651	-0.085225	0.012506	-0.093305	0.041118	0.1574	-0.26121
VIT_11s0052g00240	Vv11s0052g00240		-0.12001	0.28284	-0.65581	-0.59904	-0.56977	-1.5836	-0.98379	-0.64327	-0.62872	-0.81489	-0.90968	-0.89319	-1.4564	-0.61836	-0.86741	-1.297	-0.94724	-0.87558	-0.98461	-1.5449	-1.1124	-1.005	-1.0784	-1.1257	0.97261	1.1767	0.63923	-0.10511	0.94019	0.74869	-0.54899	-0.58457	-0.8929	-0.74526	-1.0095	-1.0362	-1.1771	-0.93139	-1.521	-0.044092	-0.14033	-0.20761	-0.60364	-0.58476	-0.4453	0.1316	-0.11067
VIT_11s0052g00160	Vv11s0052g00160	ATP binding , related	0.060505	-1.0002	-2.2597	-1.9096	-2.3208	-2.0815	-1.1761	-0.66893	-0.68023	-0.90909	-0.9236	-0.92877	-0.66449	-0.84563	-0.72898	-2.3733	-2.0203	-1.9965	-1.8874	-2.2617	-1.9774	-1.5341	-1.5781	-1.7708	-1.845	-2.0752	-1.5918	-2.5925	-2.6128	-2.659	-3.2049	-2.7997	-2.4283	-2.5287	-2.0776	-3.1074	1.1484	1.2064	1.0838	0.45755	0.48088	-1.0364	-0.9039	-0.71386	-1.9976	-2.0087	-1.7759
VIT_11s0065g00970	Vv11s0065g00970		-0.021591	-0.17299	-0.53934	-0.19674	-0.12848	-0.064468	-0.21257	0.0074378	0.54241	-0.41352	-0.19779	-0.5841	-0.60409	-0.71385	-0.48116	-0.74483	-0.99431	-1.6398	-1.7427	-1.5098	0.58627	1.0992	0.07229	-0.30057	-0.18187	-0.45389	-0.3467	-0.47069	-0.19221	-1.7752	-1.0094	-1.5647	-0.9431	-1.6491	-1.7655	-0.74316	0.27619	-0.47822	0.17244	0.095539	0.18366	0.058269	0.19319	0.13596	0.47529	-0.11125	-0.55441
VIT_12s0134g00560	Vv12s0134g00560	Uncharacterized GPI-anchored protein At4g28100	-0.076521	-0.06208	-0.65244	-0.57223	-0.84859	-1.3708	-0.76781	-1.2755	0.059883	-0.055352	0.19302	-0.8518	-1.0553	-0.89064	-0.60944	-0.3632	-0.28999	-2.0416	-2.0563	-1.8806	-0.33644	0.16889	0.026257	0.16065	-1.2283	-0.84184	-1.2035	-3.1906	-1.8876	-1.6387	-2.0645	-2.3572	-2.5144	-2.3806	-2.0099	-1.1555	-0.4861	-3.3558	-3.0225	-3.0232	-2.8792	-3.149	-2.9164	-2.2683	-1.7046	-2.2962	-0.54519
VIT_12s0028g02280	Vv12s0028g02280	Putative uncharacterized protein	0.077768	0.21985	-0.089317	-0.28176	-0.027361	0.061623	0.17894	0.72312	1.3169	1.1939	1.1021	0.99648	0.34528	0.12951	-0.15161	0.39106	0.22178	0.24767	0.32925	0.44615	0.27898	-0.3396	-0.3986	-0.60902	-0.44968	-0.75857	-0.91457	-0.60938	-0.25225	-0.19881	0.32188	-0.54801	-0.68156	-0.65018	-0.94523	-0.2876	0.20294	0.93004	0.40355	-0.15316	0.11087	-0.88602	-0.47432	-0.42503	-0.27614	-0.42946	-0.27142
VIT_12s0034g02570	Vv12s0034g02570		-0.050214	0.16094	0.081661	0.13905	-0.072751	0.14459	0.23361	0.038241	-0.4498	-0.1647	-0.62962	0.37976	0.010598	-0.19831	-0.34177	-0.25196	-0.033252	-0.089464	0.067499	-0.28102	-0.46845	-0.5206	0.091393	-0.47098	-1.0272	-1.6923	-1.0743	-0.97966	-1.691	-1.3488	-1.6989	-1.0662	-1.9257	-1.6213	-1.4622	-1.3266	-1.1564	-0.074008	-0.22664	-0.19827	-0.035929	-0.11509	-0.16263	-0.10399	-0.23788	-0.2393	0.38111
VIT_12s0035g00050	Vv12s0035g00050	Putative uncharacterized protein	0.25996	-0.063956	0.17608	0.017782	0.060023	0.60685	0.77201	0.30317	-0.02786	-0.25005	-0.21195	0.70302	0.48675	0.15925	-0.080922	0.074507	0.15058	0.040698	0.328	0.18702	-0.47532	-0.65561	-0.10941	-0.55512	-0.94868	-1.0737	-0.99465	-0.59563	-0.75513	-0.6169	-0.55947	-0.94306	-0.94367	-0.81864	-1.3847	-0.63184	-1.042	-0.29044	-0.28306	-0.23351	-0.16159	-0.28839	-0.23858	-0.059467	-0.25532	-0.15837	-0.067579
VIT_12s0055g00470	Vv12s0055g00470		0.12204	-0.096702	1.382	1.0849	1.279	1.4784	0.14009	0.30838	0.16997	0.76445	0.3689	0.31914	0.32971	0.039093	0.16467	-0.36954	-0.70489	-0.14856	-0.1386	-0.50356	-0.065776	2.1508	1.5619	2.4292	-0.35153	-0.68212	1.4855	-0.024607	-0.057709	-0.54364	0.17231	-0.69975	-0.42193	-0.58358	-0.74029	-0.57273	-0.41738	-0.26779	0.032481	0.026569	-0.41254	-1.0328	-0.78781	-0.82431	0.086863	-0.26033	0.042431
VIT_12s0057g00200	Vv12s0057g00200		0.037932	0.44319	-1.0471	-1.456	-1.2608	-1.842	-0.371	-0.58046	-0.59266	-0.75049	-0.65267	-0.62548	-0.42887	-0.10762	0.40842	-1.744	-1.6852	-1.5508	-1.2792	-1.564	-1.2061	-0.84283	-0.7134	-0.74168	0.74443	0.58121	0.11392	-0.81567	-0.46807	-0.97396	-0.49093	-0.54635	-0.37748	-0.49298	0.34086	-0.83802	-0.32846	-0.63289	-0.27409	0.024078	-0.13192	-0.71619	-0.73481	-0.85772	-1.0902	-0.97318	-1.0662
VIT_13s0019g05400	Vv13s0019g05400	DNA repair protein RAD50, putative	0.029606	-0.22265	-2.0979	-1.7454	-2.0436	-1.2113	-0.80048	-0.91574	-0.80218	-0.95486	-0.96897	-1.0836	-1.5459	-1.076	-0.66012	-2.2153	-2.4297	-2.5068	-1.9872	-2.2233	-1.9231	-1.4971	-1.4519	-1.3322	-0.83088	-0.57074	-0.32149	-2.2869	-1.356	-1.8662	-2.2018	-1.5654	-1.3257	-1.944	-1.1686	-2.13	0.62203	0.86902	0.58342	-0.18441	0.013245	-0.16524	0.030785	-0.11548	-1.6748	-1.5065	-1.3209
VIT_13s0019g02640	Vv13s0019g02640		0.13115	0.057184	-0.024421	0.074542	-0.07934	-0.22793	-0.26803	-0.12129	-0.34647	-0.33122	-0.31913	-1.0611	-0.93178	-1.0057	-0.72122	-0.75409	-0.70441	-1.8284	-1.4388	-1.2711	0.62437	0.90341	0.046763	-0.62878	-2.2759	-1.7937	-2.1021	-1.9016	-2.1915	-2.586	-2.3507	-2.7104	-2.5659	-2.6009	-2.401	-1.6447	-1.1293	-4.0844	-3.9346	-4.1685	-3.2325	-3.5797	-3.2961	-2.7175	-2.4972	-2.6475	0.20409
VIT_13s0019g01840	Vv13s0019g01840	WD-repeat protein, putative	-0.17267	0.13537	-1.3507	-0.98718	-1.3279	-1.4602	-0.73736	-0.51502	-0.70494	-0.65619	-0.48091	-0.60429	-0.58853	-0.39356	-0.37985	-2.0558	-1.8915	-2.1834	-1.6888	-1.9935	-1.7194	-1.6162	-1.5474	-1.4364	0.23338	-0.28961	-1.2979	-1.9654	-1.56	-2.0004	-1.8478	-1.9273	-1.3072	-1.866	-1.4011	-2.063	0.68324	-0.10193	0.41287	0.044758	-0.018054	-1.1314	-1.1361	-0.95548	-0.571	-1.1962	-1.2833
VIT_13s0019g00740	Vv13s0019g00740	ACT domain-containing protein	-0.050832	0.10868	-2.0142	-1.8322	-2.0043	-2.2265	-0.2147	-0.02022	0.33771	-0.54091	-0.29386	-0.13362	-1.0483	-0.99459	-1.102	-2.448	-2.0359	-2.2771	-1.9137	-1.9851	-2.0466	-2.0292	-1.7465	-2.0062	0.64618	1.3039	0.33682	-0.065581	0.72863	0.40048	-1.568	-1.4227	-1.3669	-0.5199	-1.2215	-0.59311	-0.94354	-1.1811	-1.0912	0.18733	0.12964	-0.59128	-0.46262	-0.73736	0.12442	0.021103	0.38964
VIT_13s0064g00190	Vv13s0064g00190	RNA polymerase sigma factor sigD, chloroplastic	-0.048894	0.25791	-0.59259	-0.33967	-0.62831	-0.42361	0.094834	0.2542	0.31494	0.60166	1.1202	0.56398	0.5052	0.14139	0.062427	-0.39536	-0.29371	-0.3727	-0.24138	-0.13662	-0.22745	-0.22778	-0.15738	0.54297	0.28665	0.36497	0.29887	-0.17064	0.36763	-0.040477	-0.39661	-0.35194	-0.26486	-0.24221	0.15248	-0.11904	0.057924	0.5991	0.86606	0.18892	0.18238	-0.30599	-0.17794	-0.12733	-0.16862	-0.15298	-0.1676
VIT_13s0067g02910	Vv13s0067g02910		0.033028	0.12913	0.027496	0.034157	-0.081177	-0.28573	-0.13712	-0.04191	-1.1816	-0.9593	-1.0026	-1.0933	-1.1669	-1.287	-1.6736	-2.066	-2.061	-2.3685	-1.9293	-1.9343	0.73888	0.96597	-0.12145	-0.34676	-3.1669	-2.8351	-3.011	-2.9267	-4.1584	-4.6225	-4.2641	-5.4182	-5.2577	-5.1148	-4.8054	-3.7528	-2.6613	-0.23014	-0.31515	0.04242	-0.14003	-0.020099	-0.044938	-0.31739	-0.13147	-0.20835	-0.89663
VIT_13s0067g02340	Vv13s0067g02340	Oligopeptide transporter, putative	-0.029154	-0.78192	-1.5342	-1.131	-1.375	-1.5475	-1.4745	-1.6004	-1.6036	-1.6856	-1.4633	-1.4726	-1.6093	-1.0149	-0.9162	-0.65562	-0.51662	-0.85543	-0.44795	-0.58891	-0.62889	-0.55218	-0.52584	-0.54341	-0.19734	-0.13916	-0.6601	-0.51556	-0.56184	-0.5111	-1.0365	-0.74727	-0.061481	-0.59977	-0.53548	-0.59457	0.49006	0.14072	0.84931	0.32596	0.005072	1.2999	1.8143	1.7606	-1.6434	-1.5391	-1.5264
VIT_13s0084g00820	Vv13s0084g00820	Aspartic proteinase nepenthesin-1, putative	0.15133	0.0027666	-0.18341	-0.15835	-0.42095	-0.31177	-0.081712	-0.2184	-1.4306	-1.3388	-1.02	-0.82352	-1.0083	-1.149	-0.32156	-0.44858	-0.33634	-0.7351	-0.4177	-0.58482	0.17363	-0.42067	-0.087962	-0.76044	-1.8001	-1.2361	-1.6638	-1.6491	-1.2405	-1.7899	-1.8181	-1.9984	-1.9839	-1.8248	-0.39808	-0.95755	-0.027679	-2.0611	-2.0467	-1.9471	-1.3616	-1.5259	-1.4689	-1.1046	-0.7623	-0.95625	-2.7414
VIT_14s0108g00560	Vv14s0108g00560	RNA recognition motif family protein	0.061021	-0.061795	-0.3846	-0.21553	-0.32882	-0.28357	-0.10271	-0.097488	-0.42804	-0.47567	-0.32407	-0.77179	-0.51645	-0.76639	-0.59769	-0.77915	-0.95214	-1.7016	-1.2712	-1.249	0.16606	0.47904	-0.037152	-0.12639	-2.5268	-2.2359	-2.4083	-1.6063	-2.1065	-2.2127	-2.4747	-2.5315	-2.5696	-2.781	-1.9692	-1.6398	-1.0458	-2.6568	-2.5206	-2.6988	-2.6443	-2.07	-2.7116	-2.2898	-2.1856	-2.3878	1.1631
VIT_14s0030g00210	Vv14s0030g00210	Putative ERD6-like transporter	-0.024955	-0.36364	-1.1412	-0.98403	-1.0974	-0.96282	-0.19794	0.13499	0.010886	0.057072	0.0097964	0.059943	0.059756	-0.14493	-0.11484	-0.89551	-0.69772	-0.8471	-0.68486	-0.7163	-0.70435	-0.90353	-0.72102	-0.90936	-1.0165	-0.99552	-1.6447	-2.0143	-1.4283	-1.3559	-2.111	-1.7449	-2.0473	-1.6784	-1.4144	-2.0403	1.0707	1.0839	0.95575	0.1698	-0.010567	-1.0843	-1.0473	-0.90248	-1.2383	-1.4136	-1.3008
VIT_14s0060g00990	Vv14s0060g00990	Os01g0300000 protein	-0.03902	-1.2439	-3.3996	-2.8691	-3.273	-3.1594	-3.1554	-2.1647	-3.5308	-3.9843	-3.8955	-3.8065	-3.3875	-2.5149	-1.2484	-4.0615	-3.3369	-3.6349	-3.4475	-3.7401	-3.464	-2.8437	-2.5398	-2.5177	2.0426	1.5245	0.4549	-0.96915	-0.35279	-0.78598	-1.6545	-1.2682	-1.1292	-0.93991	-0.22039	-1.5703	-1.2019	-2.2561	-1.7451	0.25282	0.14538	-0.13794	-0.25118	-0.15535	-0.72146	-0.65819	-0.39119
VIT_14s0066g01640	Vv14s0066g01640		0.13585	0.20722	-0.1851	0.020936	0.10814	-0.72615	-0.46537	-0.78798	-0.0010441	-0.20775	-0.035729	-1.1867	-1.2304	-1.2687	-0.61165	-0.50401	-0.59664	-2.0866	-1.505	-1.2366	0.12214	0.27741	0.019325	0.19635	-2.5744	-2.4777	-2.4166	-2.7375	-1.1847	-1.2199	-0.99564	-1.3469	-0.86205	-1.0733	-1.1332	-0.86134	-1.0914	-2.8968	-2.9759	-3.2933	-2.5004	-2.5359	-2.7169	-2.2389	-2.1437	-2.3096	0.28992
VIT_14s0066g01650	Vv14s0066g01650	Auxin-induced protein 5NG4, putative	-0.061345	-0.2838	-0.34325	-0.33982	-0.22481	-1.5509	-1.2453	-1.4876	0.38683	0.45962	0.3249	-1.2393	-1.2547	-1.2686	-0.31366	-0.08192	-0.13297	-1.9907	-1.6221	-1.7747	-0.72596	-0.040521	-0.1107	-0.020313	-1.2176	-0.93322	-1.1268	-1.2837	-0.65143	-0.71492	-0.51051	-1.5268	-1.1544	-1.1894	-1.0592	-0.76894	-0.34875	-1.0035	-0.67108	-0.65354	-0.27143	-0.91728	-1.0094	-1.28	-1.3224	-1.3642	0.55438
VIT_14s0068g01620	Vv14s0068g01620	Hydrolase, acting on ester bonds, putative	-0.20671	-0.091863	-1.1516	-0.93286	-1.1778	-1.2783	-0.90606	-0.9716	-1.1756	-0.75421	-0.55229	-1.572	-1.2765	-1.5641	-0.25947	-0.14409	-0.15312	-1.7623	-1.0139	-0.872	-0.5654	-0.55726	0.018024	0.21145	-2.2121	-2.042	-2.2005	-3.3446	-2.7342	-2.9945	-2.9068	-3.0677	-2.9986	-2.9515	-2.938	-2.173	-1.7311	-4.4431	-4.3383	-4.2117	-3.4232	-3.795	-3.4298	-2.8722	-2.7732	-2.7924	-0.91731
VIT_14s0006g01600	Vv14s0006g01600		0.13911	0.072119	0.02937	0.15873	0.37239	-0.52311	-0.19744	-0.44318	0.41585	0.62166	0.36179	-0.81337	-0.8993	-0.94005	-0.050386	-0.19191	-0.078561	-0.89164	-0.25714	-0.54097	-0.029282	-0.45055	-0.13272	-0.047731	-1.8931	-1.7624	-1.6702	-0.8394	-1.1338	-2.4791	-2.5812	-2.5295	-2.5544	-2.5502	-3.0922	-1.9859	-0.98025	-2.5561	-3.163	-2.6023	-2.3368	-3.2171	-2.4419	-1.9418	-1.8816	-1.8099	1.9577
VIT_15s0107g00270	Vv15s0107g00270		0.22612	0.17951	0.011272	0.041679	0.16964	0.0048243	-0.050499	-0.18169	0.45801	0.20245	0.21112	-0.16274	-0.016947	-0.084065	0.34808	0.58198	0.62413	-0.49807	-0.41201	-0.38508	0.074719	0.23243	-0.011178	-0.31775	-1.2501	-0.90402	-1.1425	-1.0603	-0.87297	-0.95361	-0.9806	-1.8901	-1.7257	-1.8055	-2.159	-1.6326	-0.99515	-2.3216	-1.9506	-2.2758	-1.6955	-1.9422	-1.7082	-1.4468	-1.2999	-1.4666	1.0112
VIT_15s0024g01760	Vv15s0024g01760		0.18895	0.14245	0.044356	0.039072	-0.025511	-0.13701	-0.00035868	-0.099377	0.065516	-0.031189	-0.080918	-0.063284	-0.4436	-0.073736	0.055716	-0.17973	-0.11318	-0.067639	-0.082353	-0.096147	-0.14798	-0.26023	-0.24203	-0.33043	-0.34564	-0.46072	-0.71599	-0.60888	-0.27376	-0.28244	-0.7529	-0.81926	-0.7939	-0.64711	-0.62883	-0.61583	0.32401	0.12701	0.219	0.039353	0.23951	-0.26258	-0.42307	-0.3867	0.50976	0.50937	0.82849
VIT_16s0022g02200	Vv16s0022g02200	Cucumisin, putative	-0.044768	0.094439	-0.029234	0.06001	-0.11545	-0.055881	0.21164	0.15008	-0.72228	-0.32658	-0.062184	-0.25645	-0.26644	-0.31282	-0.17	-0.21153	-0.35777	-0.73462	-0.26277	-0.13517	-0.39207	-0.60504	-0.026294	-0.061026	-3.8027	-3.3699	-3.7329	-4.4896	-3.4414	-2.8742	-3.1344	-5.0751	-4.6549	-4.7269	-3.4276	-4.0817	-2.6788	-6.6866	-6.3321	-6.7229	-5.3847	-5.9349	-5.4866	-4.7972	-4.5599	-4.6074	0.50297
VIT_16s0022g01640	Vv16s0022g01640		-0.084608	0.11147	0.69725	1.0488	0.38069	0.098753	0.079599	0.33939	0.44855	0.63191	0.45549	0.7613	0.092784	-0.047884	-0.19266	-0.75783	-0.073694	-0.57513	-0.2852	-0.57017	-0.1806	-0.75626	-0.7176	-0.68087	0.032932	0.35915	-0.15817	-0.027506	0.44737	0.70408	-0.33887	-0.33568	-0.54866	-0.31968	-0.30488	0.1009	-0.70085	-0.95492	-0.82051	-0.32669	-0.22239	-0.70842	-0.19301	-0.5535	1.5217	1.82	1.6524
VIT_16s0022g01430	Vv16s0022g01430	AT5g51550/K17N15_10	-0.03098	-0.23881	-1.4533	-1.6074	-0.98406	-4.0073	-3.4371	-3.7481	1.0775	0.53709	0.81407	-3.9634	-4.0282	-4.115	-0.74435	-0.40085	-0.58539	-6.222	-5.7063	-5.5431	-0.88649	0.29885	0.090881	0.13187	-2.5822	-2.3491	-2.6318	-5.4933	-5.0491	-4.2317	-5.2005	-6.6128	-6.6015	-6.585	-5.2609	-5.062	-3.8973	-4.5934	-3.8969	-4.6889	-4.9127	-5.1744	-5.1179	-4.7378	-4.3669	-4.8639	0.42174
VIT_16s0022g00870	Vv16s0022g00870		-0.1382	-0.31808	-0.50982	-0.024561	-0.054164	-1.5954	-1.0965	-1.1084	0.47237	0.12708	0.24954	-1.2271	-1.1662	-1.2655	0.94697	0.42245	0.38569	-0.87519	-1.1468	-0.94825	-0.6175	-0.64204	-0.021034	0.10568	-0.017928	-0.27679	-0.0068194	-0.61629	-2.9367	-2.322	-3.0125	-2.5572	-2.7227	-2.601	-1.7821	0.02635	0.03174	-3.4914	-2.9576	-3.154	-2.1063	-2.3195	-2.6933	-0.98752	-0.16832	0.20549	1.7172
VIT_16s0039g01910	Vv16s0039g01910	Mta/sah nucleosidase, putative	-0.12711	-0.33898	-3.0553	-2.9822	-3.0006	-2.7683	-2.5614	-3.166	-2.4919	-3.4819	-3.0839	-3.372	-3.107	-1.9705	-0.97329	-2.4405	-2.129	-2.3448	-1.7663	-2.0175	-1.741	-1.1332	-0.96748	-1.0713	-1.3406	-0.99877	-1.0624	-2.8288	-1.9429	-2.6454	-2.0417	-1.7418	-1.0485	-2.0168	-1.1026	-2.4041	1.5269	0.92713	1.7249	0.24134	-0.23901	1.4077	1.5848	1.448	-1.1091	-1.0944	-1.148
VIT_16s0050g02100	Vv16s0050g02100	Serine-threonine protein kinase, plant-type, putative	0.054908	-0.42711	-1.6925	-1.8499	-1.5792	-1.6855	-0.83269	-0.57872	-0.52527	-0.48199	-0.47202	-0.65778	-1.0278	-0.71564	-0.91695	-0.50213	-0.16304	-0.33218	-0.09405	-0.14619	-0.20847	-0.31857	-0.46543	-0.36099	-0.4759	-0.52609	-0.43101	-1.0482	-0.086246	-0.37331	-1.3009	-1.3805	-1.2667	-1.1448	-1.0932	-1.0417	0.55194	1.0416	0.73976	0.022864	0.088515	0.51533	2.1752	2.1864	0.32204	0.45786	0.51886
VIT_16s0098g01080	Vv16s0098g01080		0.057853	0.47462	-2.5887	-2.1741	-2.5173	-2.1089	-0.88322	-0.5663	-0.80489	-0.90092	-0.83207	-1.007	-0.5638	-0.47912	-0.089628	-2.3591	-2.1331	-2.2644	-1.8038	-1.9675	-1.894	-1.4647	-1.279	-1.3074	-0.073097	-0.35302	-0.91907	-2.0283	-1.6519	-2.1556	-2.2505	-1.6123	-1.3445	-1.5582	-0.76072	-1.9311	0.61377	1.1215	0.40773	0.22638	0.19823	-0.95117	-1.0362	-1.2065	-2.526	-2.5669	-2.5016
VIT_16s0098g00890	Vv16s0098g00890	NDR1/HIN1-like protein	0.11884	-0.029958	-0.4781	-0.33684	-0.52798	-0.54458	-0.49607	-0.57153	0.17661	0.23932	0.29533	0.47509	0.37875	0.45086	0.29588	0.1822	0.46228	0.33801	0.82138	0.19341	-0.097164	-0.10171	0.11565	-0.75542	1.2046	1.1517	1.3143	2.6756	0.63142	1.0183	0.75471	2.4743	1.8488	2.7966	2.4223	3.0761	2.1864	0.21292	0.73771	0.57442	2.0739	2.1176	2.1696	3.0576	3.0224	4.1158	0.43275
VIT_17s0000g08680	Vv17s0000g08680	Os05g0594500 protein	0.08375	-0.033594	-2.8928	-2.5028	-2.7498	-2.5838	-1.7666	-1.9926	-2.0292	-2.2383	-2.1917	-2.1016	-1.893	-1.3711	-1.0373	-3.4574	-3.2727	-3.3623	-2.5144	-2.8305	-2.5166	-2.1327	-1.8722	-2.0126	-0.24472	-0.81029	-1.6854	-3.3579	-2.5072	-3.0895	-3.6223	-2.9343	-2.4608	-2.8757	-2.0557	-3.2778	0.99472	1.098	1.1578	0.53487	0.1122	-0.45536	0.0088312	-0.27509	-2.8268	-2.8617	-2.4156
VIT_17s0000g03840	Vv17s0000g03840	At3g25855	0.01973	0.015545	0.048114	0.041607	0.13726	0.10815	0.061239	0.048249	0.015457	0.14882	0.078543	0.10868	0.14492	0.072677	0.022147	-0.030482	0.0083	-0.17986	-0.0062704	-0.086072	0.039208	0.12009	0.16708	-0.16868	0.24119	0.28041	0.23544	0.21665	-0.031829	0.20962	0.030651	0.1636	0.29388	0.023774	-0.037119	-0.14652	-0.29184	0.0071011	0.0085843	0.28915	0.032785	0.047191	0.13441	0.075699	0.076422	0.026035	0.043743
VIT_17s0000g02680	Vv17s0000g02680	Beta-glucosidase, putative	-0.11931	-0.51076	-0.40274	-0.21919	-0.36331	-0.89977	-0.50024	-0.79963	-0.59943	0.071257	-0.0066792	-0.8953	-0.39078	-0.88643	-0.4754	-0.57807	-0.67963	-0.9264	-0.75851	-0.32125	-0.6023	-0.95588	-0.026383	-0.58334	-1.8399	-1.393	-1.7736	-0.66535	-1.9512	-2.0213	-1.9679	-2.4973	-1.3496	-2.2719	-2.2493	-1.8553	-1.1597	-1.7788	-1.5767	-1.5294	-1.1232	-1.1729	-1.1804	-0.93428	-0.74612	-0.91828	-0.27119
VIT_17s0000g02600	Vv17s0000g02600	Genomic DNA, chromosome 3, P1 clone: MRC8	-0.066557	-0.052635	-0.25064	-0.22458	-0.39217	-0.38074	-0.052518	-0.226	-0.89052	-0.71365	-0.48506	-0.45438	-0.52819	-0.46698	-0.19016	-0.19575	-0.15321	-0.53778	-0.22827	0.074404	-0.26289	-0.73385	-0.71627	-0.81104	-2.2005	-1.885	-2.0994	-1.7127	-1.3195	-1.2203	-1.4082	-2.2093	-2.0893	-2.043	-2.4414	-1.2769	-0.72371	-1.7375	-1.4015	-1.3813	-1.4871	-1.5575	-1.2767	-0.927	-0.62203	-0.83702	0.26147
VIT_17s0000g02420	Vv17s0000g02420	Auxin efflux carrier component 1 family protein	-0.14019	-0.017379	-0.33431	-0.1114	-0.29366	-0.33266	-0.3789	-0.56504	-0.56733	-0.36935	-0.22882	-0.63963	-0.72412	-0.79434	0.22406	0.080033	0.19163	-0.69503	-0.57738	-0.58681	0.25245	-0.041884	0.070785	-0.97997	-2.0055	-1.7715	-2.0078	-1.1721	-1.6913	-1.7483	-1.8755	-1.922	-1.7919	-1.9409	-1.3951	-1.1558	-0.69793	-2.5758	-2.1357	-2.5697	-1.7175	-1.4366	-2.0258	-1.1382	-0.85435	-1.1622	-0.93051
VIT_17s0000g01120	Vv17s0000g01120	F12F1.11	-0.0099591	0.35647	-3.1435	-2.9707	-3.0178	-2.9119	-1.024	-0.83243	-1.0257	-1.1467	-1.3377	-1.3225	-1.1395	-0.83872	-0.50138	-1.914	-1.7008	-1.7727	-1.4093	-1.6003	-1.3682	-0.92038	-0.87622	-0.70243	-0.39512	-0.53127	-1.3084	-2.5768	-2.1183	-2.5174	-2.3252	-1.8965	-1.3219	-1.8862	-1.233	-2.2827	1.7388	2.0702	1.9587	0.30762	0.3473	0.13333	0.38708	0.18131	-1.6492	-1.8449	-1.6706
VIT_18s0122g01480	Vv18s0122g01480		0.10183	0.036522	0.15686	0.10715	0.1833	0.60887	-0.11564	-0.33737	-0.087273	0.89919	-0.039055	0.72123	0.36571	-0.021794	-0.24373	0.029529	0.083585	-0.072874	0.018138	-0.029159	-0.058767	0.061674	0.023293	-0.045272	-0.4592	-0.52075	-0.49368	-0.51343	-0.53438	-0.4313	-0.58184	-0.55319	-0.5024	-0.43531	-0.32843	-0.33605	0.61108	0.49019	0.40778	0.0011552	-0.095433	0.35181	0.47071	0.18322	0.30548	0.56137	0.58479
VIT_18s0001g03610	Vv18s0001g03610	Growth regulator-related protein	-0.028132	-0.2135	-4.3296	-4.0975	-4.2955	-3.9771	-2.2917	-2.6364	-2.5842	-2.6035	-2.5498	-2.4963	-2.5151	-1.7574	-1.133	-3.9678	-3.8167	-3.9911	-2.7689	-2.6629	-2.9246	-2.4944	-2.1396	-2.5171	0.25144	0.39436	-0.37114	-2.5855	-1.1531	-2.1419	-3.0073	-2.9844	-2.525	-2.1963	-1.33	-2.5245	-0.62947	-0.40082	-0.60079	0.34687	-0.038025	-0.59879	-0.0058681	-0.51603	-1.434	-1.2365	-1.3371
VIT_18s0001g05020	Vv18s0001g05020		0.16395	0.25151	0.014539	0.08623	0.38198	-1.4493	-1.0707	-1.1473	-0.45236	-0.13609	-0.25941	-1.7439	-1.8013	-1.6711	-0.58112	-0.82885	-0.76092	-2.7295	-2.5006	-2.3236	0.060627	0.67529	0.057478	0.10514	-3.0389	-3.1788	-2.9092	-2.9423	-2.389	-2.5953	-3.3552	-2.8261	-2.7133	-2.9375	-2.7746	-1.5347	-0.83293	-4.3106	-3.4793	-3.9492	-3.6307	-3.6912	-3.7075	-3.1904	-2.7174	-2.8469	-0.45761
VIT_18s0001g06430	Vv18s0001g06430	HD domain class transcription factor	0.041563	0.0039611	-1.6963	-1.3257	-1.609	-1.3585	-0.85977	-0.50701	-0.31315	-0.5323	-0.38419	-0.43963	-0.75499	-0.62194	-0.57275	-1.0954	-1.1174	-1.0792	-0.6294	-0.7516	-0.62981	-0.77311	-0.69053	-0.89019	-0.92893	-1.1042	-1.1858	-2.3322	-1.4201	-1.6321	-2.9619	-2.814	-2.9207	-2.1065	-2.0039	-2.1554	1.4509	1.218	1.493	0.21273	0.022681	-0.11007	0.27556	0.48666	-1.3217	-1.1574	-1.2089
VIT_18s0001g06850	Vv18s0001g06850	Cationic peroxidase 1	-0.44117	0.1426	-0.37337	-0.47545	-0.20368	-0.24585	0.2336	-0.30434	-0.086193	0.12238	0.013255	-0.034661	0.21458	0.062701	0.15813	-0.32445	-0.16712	-0.37861	-0.29708	0.061867	-0.40803	-0.2447	0.15457	-0.38857	-1.1844	-0.82046	-1.0748	-0.8012	-0.37664	-0.42305	-0.26175	-0.20439	0.041519	-0.3477	0.17593	-0.22326	-0.19898	-0.11956	-0.05562	-0.038846	-0.030473	0.047129	0.019343	0.037744	0.13303	0.013955	0.27188
VIT_18s0001g10610	Vv18s0001g10610		0.17554	-0.0072538	-0.4725	-0.32146	0.015439	-0.16315	-0.11113	-0.07372	-0.15857	0.52202	0.036087	-0.72361	-0.59425	-0.50705	-1.0421	-0.91386	-0.33758	-1.4642	-1.0911	-1.1773	-0.57717	-0.11323	-0.15976	-0.66055	-0.41561	0.060188	-0.4517	-0.64316	-0.27812	0.72801	-0.42065	-0.15031	-0.49422	-0.10476	-0.42668	-0.058473	0.039962	-0.38141	0.70565	-0.0034075	-0.20516	-0.25591	-0.16785	-0.35027	-0.33288	-0.23057	0.32944
VIT_18s0001g11360	Vv18s0001g11360	Putative uncharacterized protein	0.11199	0.060034	0.054975	0.0048592	0.020738	-0.018962	0.19265	0.046171	0.22833	0.134	0.057101	-0.11388	-0.079485	0.057835	-0.033979	0.11934	-0.055014	-0.048418	-0.12207	-0.16887	-3.4494e-05	0.030824	-0.028506	-0.14557	-1.1821	-0.67037	-1.1944	-0.28103	-0.35148	-0.58775	-0.49366	-0.65712	-0.53623	-0.55745	-0.7069	-0.56313	-0.29567	-1.0562	-0.94965	-1.0729	-0.91059	-0.99262	-0.93946	-0.88626	-0.78255	-0.82617	0.01654
VIT_18s0001g11430	Vv18s0001g11430		-0.33585	-0.47816	0.35259	0.31207	0.49139	-0.85971	-0.69903	-0.70411	2.5559	1.8344	1.9952	-0.83915	-0.38151	-0.73735	0.011825	0.30991	0.34862	-2.7315	-2.1894	-2.2184	-0.44666	0.95154	0.26042	0.016615	-0.032462	0.14906	-0.2718	0.1891	0.15813	0.07986	-0.025172	1.3165	0.19533	0.23144	-0.28386	-0.081267	0.12139	0.048618	-0.058018	-0.024907	0.38513	-0.18974	-0.51546	0.015994	-0.37955	-0.23706	-1.3055
VIT_18s0001g11470	Vv18s0001g11470		0.017137	-0.055646	-0.066491	0.074053	0.57197	-0.23005	-0.29491	-0.44451	1.3122	1.0545	1.1893	-1.107	-0.43785	-0.85555	-0.34221	-0.34551	-0.39411	-2.0499	-1.5187	-1.2907	-0.0066577	0.55137	0.055149	0.22055	-0.24811	-1.0046	-0.40632	-4.1432	0.55241	1.9169	2.1319	0.24472	0.31413	0.45538	1.0566	0.64665	0.036234	3.1436	3.4457	4.3309	0.537	1.0716	0.77773	0.33307	0.41042	0.42772	-0.040289
VIT_18s0001g11490	Vv18s0001g11490	Cytochrome P450 82A3	0.084656	0.32265	1.1145	0.42924	0.93798	-1.5542	0.96174	2.8942	1.5233	1.0657	1.1531	1.7099	2.5413	2.0189	1.3091	1.7277	3.4199	2.2718	0.38095	0.38626	0.59007	1.1143	0.73647	1.0783	0.007292	0.16445	0.2527	0.2975	0.36265	0.32429	0.60315	0.93513	0.55703	0.33107	0.15588	0.31475	-0.28568	-0.11124	-0.1876	-0.29068	-0.35082	-0.3153	-0.11114	-0.29086	0.040898	0.35515	-0.0050931
VIT_18s0001g12610	Vv18s0001g12610	DNA binding protein, putative	-0.061931	-0.0914	-0.12272	-0.092007	-0.067822	-0.22338	-0.19291	-0.16257	0.050579	0.073985	0.01928	-0.15462	-0.27011	-0.20154	-0.10414	-0.28498	-0.17455	-0.41987	-0.22216	-0.18688	-0.12875	-0.021784	0.0056009	-0.54281	-0.4136	-0.4303	-0.37761	-0.25689	-0.55349	-0.50204	-0.62418	-0.55892	-0.58197	-0.53995	-0.6824	-0.57204	-0.52653	-0.72082	-0.51879	-0.72465	-0.53651	-0.59951	-0.58405	-0.52571	-0.68759	-0.57986	-0.0052473
VIT_18s0001g12620	Vv18s0001g12620	Bg55 protein	0.062191	0.014533	0.075603	0.15332	0.14992	0.043602	0.13027	0.10709	-0.082227	-0.048198	-0.10103	-0.047582	-0.0036592	-0.0061099	-0.069778	-0.11219	-0.19047	-0.10944	-0.15981	-0.028012	0.087977	0.11252	0.039203	-0.18301	-0.63617	-0.25249	-0.56585	-0.36502	-0.20698	-0.21576	-0.25877	-0.2365	-0.15095	-0.3409	-0.40178	-0.31448	-0.168	-1.0948	-1.1291	-1.0827	-0.78902	-0.94073	-0.84907	-0.92704	-0.8669	-1.0173	0.49856
VIT_18s0001g13460	Vv18s0001g13460	AP3-like MADS-box protein	-0.007145	0.048537	-0.11157	-0.00072018	-0.0053513	0.0098934	-0.10842	0.03716	-0.64017	-0.5562	-0.48457	-0.41363	-0.52832	-0.40154	-0.059296	0.031115	-0.027496	-0.32731	0.072872	0.025447	0.054355	-0.24155	-0.046996	-0.35062	-2.0997	-1.7852	-2.0572	-1.7915	-0.74492	-0.52216	-0.60742	-0.58056	-0.63649	-0.58749	-0.70934	-0.4165	-0.18518	-1.808	-1.5252	-1.6018	-1.1507	-1.3816	-1.1613	-1.0627	-1.0243	-1.0775	-0.60361
VIT_18s0001g15720	Vv18s0001g15720	Brassinosteroid LRR receptor kinase, putative	0.0632	0.40055	-0.090552	0.064805	-0.083175	-1.1336	-0.42371	-0.35642	-0.3455	-0.53706	-0.65538	-0.43202	-0.62614	-0.4976	-0.090248	-1.5848	-1.4049	-1.3515	-1.1798	-1.4507	-1.1324	-1.0525	-0.92157	-1.0698	0.76003	0.43616	-0.39216	-0.52587	0.079583	-0.29975	-0.86704	-0.69893	-0.81625	-0.28712	-0.19114	-0.43678	-0.78126	-1.1763	-0.6799	-0.13522	0.093821	-0.42566	-0.71694	-0.67995	-1.06	-0.96505	-1.1175
VIT_18s0041g00550	Vv18s0041g00550		-0.027151	0.067907	-1.7003	-1.2938	-1.6313	-1.4285	-0.3392	-0.53402	-0.51624	-0.41616	-0.49117	-0.24585	-0.8087	-0.41728	-0.37872	-1.4514	-1.2781	-1.4146	-0.9124	-1.0686	-0.92111	-1.0457	-1.0343	-1.127	-1.1023	-1.0167	-1.385	-2.4478	-1.3547	-1.6695	-2.374	-1.8306	-2.0539	-2.0689	-1.4755	-2.138	0.99308	0.94455	1.0716	0.095477	0.020896	-0.65646	-0.18861	0.37512	0.17937	0.19652	0.02576
VIT_18s0001g06070	Vv18s0001g06070		0.13625	0.1259	0.9649	0.94652	1.0543	2.6046	2.31	2.7706	1.0361	0.97482	1.0615	1.6833	1.7911	1.7431	0.76263	0.8206	0.9352	2.3295	2.7285	2.598	0.14971	-0.24537	0.11041	0.25289	3.1381	3.1863	3.2065	4.1698	1.2683	1.8378	1.3924	1.5764	1.602	1.4846	1.8687	2.1739	1.9279	2.5504	2.7486	2.8538	2.5582	2.0065	2.6027	2.5571	2.5065	3.1587	1.9288
VIT_19s0014g01180	Vv19s0014g01180	F9K20.18 protein	0.0039119	0.13917	-0.23185	-0.13798	-0.21028	-0.18464	-0.2038	-0.03775	0.4917	0.54812	0.34489	0.056441	0.027158	-0.0051071	0.6387	0.68347	0.7767	-0.10837	-0.049891	-0.054705	-0.37633	-0.36096	-0.09764	-0.17071	0.43927	0.66746	0.66677	0.94941	-0.5477	-0.41034	-0.42135	0.15874	0.049051	0.42447	0.34524	0.88772	0.4557	0.13246	0.082541	-0.13135	-0.0076252	0.013422	0.061134	0.10605	0.047732	0.033649	0.32856
VIT_19s0014g02350	Vv19s0014g02350	Squamosa promoter-binding protein, putative	-0.052887	-0.12855	-2.6919	-2.4506	-2.5821	-2.9565	-1.6807	-2.3885	-2.2976	-2.5737	-2.4905	-2.3806	-1.8771	-1.3731	-0.23598	-1.9861	-2.0961	-2.0788	-1.494	-1.7644	-1.564	-0.91441	-0.55243	-0.76272	-0.047065	-0.20058	-0.40393	-2.2183	-1.3467	-2.248	-1.6902	-1.2812	-0.88605	-1.6347	-0.82381	-2.1239	1.1405	1.491	1.1709	-0.24605	0.097864	0.69185	0.35013	0.39616	-2.4959	-2.6768	-2.5428
VIT_19s0014g04720	Vv19s0014g04720	Gb|AAF02153.1	-0.0003538	0.11306	-1.4465	-1.0388	-1.2677	-1.0965	-1.3158	-1.5086	-1.5543	-1.9085	-1.8587	-1.6869	-1.5186	-1.2139	-0.58537	-2.3681	-2.2479	-2.3865	-1.9117	-2.1109	-1.9278	-1.2703	-1.0422	-1.0544	0.89603	0.53117	0.016007	-0.78546	-0.57053	-0.96828	-0.09664	0.63126	0.98508	-0.7028	-0.20819	-0.93374	-0.59109	-0.91705	-0.46819	-0.10762	-0.29549	-0.17048	-0.25033	-0.54452	1.1868	1.0486	1.1309
VIT_19s0014g04900	Vv19s0014g04900		0.14937	-0.20424	-2.1928	-1.825	-2.0717	-1.7633	-0.23447	-0.42793	0.0094839	-0.3523	-0.071906	-0.42434	-0.5045	-0.26749	-0.29747	0.016478	0.036511	0.011349	0.055024	-0.019855	-0.079732	0.0119	-0.059502	-0.17394	-1.0651	-1.0953	-0.96353	-1.3055	-0.88394	-0.70151	-1.485	-1.59	-1.6024	-1.2467	-1.2724	-1.411	1.2265	2.0077	0.86791	-0.093618	0.011991	0.21943	0.16327	0.31898	0.51787	0.54914	0.16235
VIT_19s0014g05180	Vv19s0014g05180	Disease resistance protein At4g27190	0.10906	0.095546	-1.1236	-0.75331	-1.1234	-0.86791	0.12566	0.42933	0.35788	0.43828	0.64355	0.56327	0.45156	0.028292	0.095714	0.41239	0.59323	0.40177	0.41684	0.80386	0.48552	-0.15165	-0.17622	-0.19545	-0.045818	-0.11751	-0.22283	0.12253	0.35776	0.39185	-0.29938	-0.33397	-0.34874	-0.11006	-0.11778	0.068726	-0.23305	1.5597	-0.048795	0.058232	0.046507	-0.46264	-0.27797	-0.20936	-0.034844	0.22918	-0.14593
VIT_19s0177g00270	Vv19s0177g00270		0.21575	0.088765	0.27689	0.45974	0.13214	0.82307	0.33199	0.61067	-0.16343	0.10238	-0.26252	0.6814	0.44376	0.47498	-0.1262	-0.78161	-0.81776	0.44536	0.32558	0.23597	0.20282	0.98355	-0.11102	-0.46611	-1.6447	-1.4475	-1.8305	-2.0337	-0.0139	-0.070605	-0.10235	-0.11285	-0.053744	-0.12015	-0.15751	0.025549	0.10151	-0.085137	0.031942	0.022627	-0.13593	-0.04015	0.069218	-0.062338	0.01711	-0.007321	0.066075
VIT_19s0090g00400	Vv19s0090g00400	RING-H2 finger protein ATL2B, putative	0.096489	0.098588	0.058861	0.1278	0.12342	-0.014352	-0.029597	0.21632	-0.14493	-0.11785	-0.12008	0.028016	-0.071456	0.0014884	-0.324	-0.46588	-0.46943	-0.11007	-0.39413	-0.33594	0.29198	0.39724	-0.10555	-0.55603	0.90861	1.1093	0.97108	-0.11686	-0.52752	-0.33712	-0.013032	-0.38732	-0.43083	0.26332	-0.025434	0.55722	0.26329	1.8653	1.7172	2.511	1.2051	1.3299	1.2858	0.89485	1.1187	0.62388	-1.2675
VIT_01s0010g01390	Vv01s0010g01390	Protein binding protein, putative	-0.056708	-0.041431	0.15133	0.24661	0.72504	-0.041535	-0.039266	-0.076346	0.040085	-0.29525	-0.25275	-0.84721	-0.81313	-0.85014	-1.0874	-1.0017	-0.9844	-1.4826	-1.4283	-1.5526	0.88837	1.3694	0.0087066	0.35591	0.16054	0.2839	0.13355	-2.1598	-0.38415	0.39954	0.26957	-1.5197	-1.7831	-1.391	-2.2946	-1.2952	-0.89651	-0.88411	-0.42703	-0.46695	-1.718	-1.973	-1.3556	-2.2624	-2.2547	-2.4153	0.73558
VIT_01s0011g05200	Vv01s0011g05200	Phosphoethanolamine n-methyltransferase, putative	-0.05202	0.14006	-0.10395	-0.137	-0.078739	-0.077556	-0.1739	-0.1528	-0.38338	-0.51796	-0.60435	-1.038	-0.86159	-0.90195	-0.75051	-0.68861	-0.90204	-1.7196	-1.3052	-1.1149	0.48397	0.62232	-0.045776	0.060928	-4.4358	-4.2548	-4.4311	-4.6219	-1.8586	-2.3363	-2.2629	-2.5623	-2.5893	-2.4246	-1.9415	-1.5655	-0.67773	-2.781	-2.8923	-2.8981	-2.0692	-2.4753	-2.1726	-1.7044	-1.5724	-1.7785	-1.479
VIT_01s0011g04980	Vv01s0011g04980	Sulfate transporter 3.3 family protein	-0.004136	0.022441	0.011133	0.10598	-0.1797	-0.013493	-0.10768	-0.041016	-0.38026	-0.35991	-0.50229	-0.45408	-0.49053	-0.45	-0.86772	-0.82927	-0.87732	-1.2087	-1.0902	-0.91489	-0.071019	-0.042092	-0.052888	-0.36125	-0.95806	-0.75292	-0.95801	-0.84606	-0.65395	-0.87628	-0.73379	-0.9105	-0.8277	-0.85981	-0.75468	-0.46161	-0.29155	-2.0544	-2.2023	-2.1424	-1.557	-1.8664	-1.5771	-1.2568	-1.1453	-1.1311	0.75852
VIT_01s0011g03180	Vv01s0011g03180	Lysine and histidine specific transporter family protein	-0.0036697	-0.14292	-0.24643	-0.087875	-0.4256	-0.57675	-0.30873	-0.22174	-0.47748	-0.41485	-0.60405	-1.1244	-1.1133	-1.0709	-0.88565	-1.2198	-1.2443	-2.6808	-2.3072	-1.9705	0.28166	1.0014	0.42399	-0.57675	-2.5235	-2.2595	-2.5101	-2.7551	-1.4692	-1.3166	-1.4104	-2.6916	-2.3699	-2.6178	-2.5535	-1.7532	-1.0134	-3.2326	-2.1617	-2.9753	-2.8879	-2.7456	-3.0337	-2.4826	-2.1855	-2.3698	2.1384
VIT_01s0011g02520	Vv01s0011g02520	EXS family protein	-0.0079992	-0.73698	-0.45821	0.088743	-0.4362	-0.54653	-0.13225	0.16402	-0.28064	0.014877	-0.08597	0.040058	-0.26401	0.1361	0.37462	-0.81173	-0.45347	-0.68805	-0.32303	-0.52896	-0.36826	-0.5482	-0.37336	-0.35616	0.23164	0.37663	0.17943	0.44131	0.012025	0.31102	0.56985	0.69214	0.84332	0.45269	0.36661	0.86777	-0.88621	-0.44373	-0.30264	0.26518	-0.54141	-0.58119	-0.18464	-0.49759	0.25431	0.02609	0.10551
VIT_01s0127g00870	Vv01s0127g00870		0.20437	0.20655	-1.2536	-1.2266	-1.5275	-1.6664	-1.2861	-1.7249	-1.5769	-1.7895	-1.5939	-3.2499	-3.2182	-3.3148	-2.7214	-3.4938	-3.8339	-4.5112	-4.0938	-3.6145	0.52251	1.0193	0.015973	0.13469	-3.971	-3.9072	-4.0436	-4.4145	-3.3665	-3.4526	-3.8582	-4.4245	-4.4634	-4.1222	-3.8162	-2.8746	-1.7259	-6.3126	-6.1219	-6.4563	-5.5776	-5.9572	-5.5963	-5.0628	-4.7935	-4.9538	0.93796
VIT_01s0137g00510	Vv01s0137g00510	Cytochrome P450, putative	0.03589	-0.12785	-0.38265	-0.44635	-0.41675	-0.44706	-0.1538	-0.34799	-0.17937	-0.44863	-0.30867	-0.31324	0.13996	-0.17748	-0.3484	0.3106	0.60522	0.62549	0.12953	0.35466	0.49202	0.18603	0.28647	0.19201	-0.55526	-0.46896	-0.84354	-0.44279	-0.37021	-0.27291	0.075423	-0.12749	-0.48878	-0.41462	-0.14902	-0.42461	0.84604	0.76838	1.3502	0.14908	0.28159	0.86834	1.1127	1.1096	1.3632	1.439	1.4868
VIT_01s0137g00410	Vv01s0137g00410		-0.052921	-1.0496	-4.2544	-3.866	-4.1094	-3.9818	-2.2081	-2.7866	-2.8836	-3.0723	-3.0482	-2.9185	-2.6971	-1.7544	-0.70957	0.79643	-0.038741	-0.061914	0.073333	-0.12947	0.10106	0.35875	0.47815	0.24682	-0.88156	-0.57911	-0.91935	-2.0266	-2.1244	-2.1391	-1.7613	-1.4266	-0.69801	-1.355	-0.55957	-1.7292	2.8383	3.2754	3.1378	-0.12336	-0.025332	2.8422	4.0546	3.8334	1.4707	1.611	1.5018
VIT_01s0150g00510	Vv01s0150g00510	Protein phosphatase 2C containing protein	0.0071073	0.40458	-1.4392	-1.2387	-1.3892	-1.4718	-1.1284	-1.0285	-1.1076	-0.98568	-0.85127	-0.96543	-0.64152	-0.67422	-0.69487	-2.5466	-2.0371	-2.417	-2.1168	-2.0011	-2.1836	-1.8337	-1.8413	-1.5947	-0.31629	-0.025056	-0.51275	-1.8737	-1.0096	-1.6053	-2.6269	-2.4242	-2.4691	-1.6862	-1.2954	-1.8909	-0.51908	-0.9521	-0.097563	0.57322	0.40753	-1.2294	-0.56949	-0.87345	-0.48273	-0.36879	-0.51004
VIT_01s0026g02460	Vv01s0026g02460	ZF-HD homeobox domain-containing protein	-0.058937	-0.095173	0.037531	-0.046236	-0.017558	-0.048429	-0.029358	0.020061	-0.035031	-0.07402	0.075439	-0.038698	0.09292	-0.10503	0.049602	-0.025046	0.1083	0.12476	-0.077301	0.1969	-0.0066739	-0.044941	-0.059858	-0.038669	-0.034387	1.7266	0.090964	0.5257	-0.56845	-0.96859	-0.9046	-0.69093	-0.85733	-0.6335	-0.021653	-0.077644	0.14578	0.54245	0.21392	0.25222	0.66664	1.451	0.68932	0.69469	1.0284	1.0536	0.78321
VIT_01s0026g01910	Vv01s0026g01910	MYB domain class transcription factor	-0.21602	-0.24895	-0.15056	-0.11546	-0.025041	-0.43973	-0.33402	-0.4929	0.4215	0.22474	0.28068	-0.77287	-0.77223	-0.78003	-0.44308	-0.485	-0.55635	-1.7308	-1.2324	-1.3761	-0.14014	0.29089	0.10391	0.013404	-2.1236	-1.7797	-0.77149	-1.9701	-0.57954	-0.1657	-0.26473	-0.50813	-0.48076	-0.36271	-0.98734	-0.61739	-0.90543	-1.7459	-1.2898	-1.4045	-1.3002	-1.5166	-1.2243	-1.3864	-1.3588	-1.2921	0.023765
VIT_02s0012g01370	Vv02s0012g01370		-0.0063639	-0.95974	-3.466	-3.393	-3.3972	-3.6856	-2.1511	-1.3925	-2.2934	-2.8498	-2.7542	-2.6962	-2.3343	-1.408	-0.63545	-2.5836	-1.1254	-2.1663	-2.469	-2.8831	-2.5009	-1.188	-1.025	-0.99698	-1.4409	-0.66198	0.22048	-2.0858	-0.29456	-1.1606	-1.9681	-2.0629	-1.1365	-1.4853	-1.5111	-3.028	0.85557	-0.063458	0.41881	0.59667	0.54568	-0.10203	-0.097249	-0.20031	-1.0335	-0.95128	-0.053412
VIT_02s0012g01350	Vv02s0012g01350		0.060545	-0.78975	-2.2944	-1.7844	-2.0821	-1.8317	-1.7757	-1.7982	-2.1903	-2.3678	-2.3441	-2.212	-2.0183	-1.2135	-0.38143	-1.8894	-1.409	-1.9998	-1.6233	-1.8786	-1.6581	-0.44393	-0.37476	-0.47252	0.041865	0.53207	1.7427	-1.1511	-0.0023399	-0.83864	-1.8831	-1.8237	-1.5686	-0.79698	-0.32171	-1.5637	0.23515	-0.17433	0.01514	0.21521	-0.047189	0.323	-0.096223	-0.31664	-0.23243	0.30761	0.737
VIT_02s0012g01270	Vv02s0012g01270	Streptomyces cyclase/dehydrase family protein	-0.035332	0.17865	-0.59067	-0.28438	-0.47584	-1.456	-1.8256	-0.37541	-1.7442	-1.8702	-2.4548	-1.8077	-2.2108	-0.84406	-0.92197	-0.90325	0.23664	-0.37945	-0.6019	-1.1712	-0.6971	-0.5291	-0.54057	0.28629	1.078	1.2476	0.056204	-0.35745	-0.42957	-0.72319	-0.38078	-0.88357	-0.37978	-0.84567	-0.49705	-0.73146	0.38479	-0.65476	0.41261	0.11178	0.060214	0.81195	0.79935	0.77067	0.2205	0.5408	0.4016
VIT_02s0025g02190	Vv02s0025g02190	AT4g24050/T19F6_40	-0.040977	0.14858	0.031112	0.10195	0.12284	-0.02536	-0.043338	0.075496	-0.26404	-0.0076979	0.038054	-0.29705	-0.37825	-0.29696	0.012528	-0.10353	-0.19358	-0.3206	-0.40976	-0.27189	0.20954	0.1636	-0.2196	-0.22641	-0.53451	-0.23893	-0.5887	-0.21766	-0.3544	-0.12759	-0.25516	-0.19197	-0.27739	-0.46675	-0.25425	-0.28872	-0.32463	-1.6117	-1.2185	-1.521	-1.0614	-1.2616	-1.0756	-1.1396	-0.86483	-1.0758	0.97876
VIT_02s0087g00380	Vv02s0087g00380	Putative uncharacterized protein	0.040073	0.062957	-1.2568	-0.99916	-1.1144	-0.78627	0.2932	0.5609	0.56705	0.26791	0.82547	0.8834	1.2546	2.4297	2.6989	-0.95254	-0.46534	-0.53634	-0.39785	-0.26705	-0.35705	-0.3098	0.55181	-0.24629	0.18331	1.0133	0.43712	0.011584	0.57364	1.1625	-0.17595	-0.057973	-0.085745	0.21794	0.32323	0.23505	-0.71013	-0.61777	-0.65133	-0.30125	-0.025585	0.093333	0.23933	0.24543	-0.11022	-0.17137	-0.093581
VIT_03s0038g03920	Vv03s0038g03920	Glutamate receptor	0.13438	0.041436	-0.72033	-0.35144	-0.73347	0.41323	-0.99662	-0.36753	-0.60682	-0.15716	-0.20735	-0.42025	-0.10017	-0.42218	-1.0165	-1.1211	-1.3619	-1.4058	-1.0964	-0.74947	-1.0688	-1.6048	-1.6566	-1.9548	0.51532	0.24372	0.11627	0.32333	0.073271	-0.14852	-0.55093	-0.36705	-0.84146	-0.23441	-0.11108	-0.56183	-0.98021	-1.3782	-0.32976	0.19832	-0.034995	-1.6098	-1.5342	-1.7548	-1.4153	-1.316	-1.0263
VIT_03s0063g00860	Vv03s0063g00860		0.22412	0.18014	0.18757	0.52748	-0.35902	1.4467	1.3486	1.19	-0.18387	-0.25558	-0.10862	1.2945	1.3118	1.1707	-0.39803	-0.32812	-0.27878	0.79241	1.0201	0.8919	0.18096	0.31266	0.10191	-0.017056	0.15637	0.0061678	0.15857	-0.40283	-0.1461	0.13279	0.27806	-0.21216	-0.34648	-0.2572	0.065155	-0.50036	-1.1672	-0.36436	-0.30111	-0.22941	-0.49659	-0.42968	-0.47345	-0.89654	-1.1845	-1.4321	-0.88111
VIT_03s0063g01430	Vv03s0063g01430	Pentatricopeptide, putative	0.14382	0.22806	0.19272	0.41832	0.19119	0.53405	-0.28092	-0.23123	-0.1899	0.20229	0.26036	-0.018968	0.20451	-0.24361	-0.27076	0.29538	-0.11714	0.10757	0.19395	0.47023	0.36358	-0.24833	-0.40464	-0.31945	-0.13966	-0.17104	0.59874	-0.17562	0.045027	-0.25291	-0.62761	-0.9344	-0.91275	-0.40053	-0.4209	-0.19314	0.054105	0.19993	0.025216	0.14642	0.23333	-0.1037	-0.24769	-0.23414	0.046757	-0.15494	-0.17485
VIT_03s0063g01930	Vv03s0063g01930	Protein binding protein, putative	0.1428	0.24157	0.17096	0.17909	0.16609	0.75297	0.85076	0.86166	-0.31965	-0.28502	-0.14919	0.029003	0.036446	-0.039195	-0.15622	-0.43157	-0.42404	-0.36097	-0.063906	-0.05839	0.1035	0.054237	-0.010754	-1.0298	-1.9309	-1.5153	-1.7957	-1.6621	-1.2419	-1.3376	-1.5706	-1.7396	-1.7416	-1.6149	-1.4518	-1.0636	-0.43258	-1.8868	-1.7701	-1.9551	-1.4631	-1.5392	-1.5773	-0.88084	-0.88645	-0.69149	1.1096
VIT_03s0063g02340	Vv03s0063g02340	Dehydration-responsive protein RD22, putative	0.055942	-0.075837	-0.46846	-0.58001	-0.62156	-0.75225	-0.25152	-0.50609	-0.57836	-0.52996	-0.42301	-1.2729	-1.2729	-1.1586	-1.0992	-1.1607	-1.3235	-2.5612	-1.9825	-1.9196	-0.050359	0.57664	0.019113	0.01009	-1.3036	-1.2628	-1.262	-4.1223	-3.4372	-3.3944	-3.5551	-3.9298	-3.7984	-4.0928	-4.6054	-3.395	-2.5796	-4.4597	-3.8806	-4.0024	-4.0564	-3.7301	-3.9673	-3.8848	-3.5906	-3.7628	2.5608
VIT_03s0063g02620	Vv03s0063g02620		0.0032508	-0.20479	-3.438	-2.9898	-3.3409	-2.9176	-0.6771	-0.68097	-0.60485	-0.4395	-0.57061	-0.6486	-0.43955	-0.26617	-0.32008	-2.7019	-2.8591	-2.6659	-1.7313	-1.9628	-2.1365	-1.1352	-1.3058	-1.4944	1.2131	0.80585	0.48632	-1.4424	-0.34256	-1.3669	-1.3283	-0.68151	-0.37453	-0.86332	-0.47726	-1.2495	-0.50553	-0.95131	-0.1898	-0.22799	-0.17593	-1.3162	-1.3211	-1.6449	-0.1251	-0.7023	-0.72931
VIT_03s0063g02670	Vv03s0063g02670	Protein RADIALIS-like 6	-0.0084295	-0.038867	-0.039512	-0.044928	-0.057541	-0.21796	-0.12158	-0.25707	0.0248	0.017324	-0.09267	-0.15856	-0.36121	-0.18391	-0.23992	-0.19939	-0.24579	-0.42388	-0.39841	-0.45818	-0.087152	-0.043161	0.074338	-0.10754	-0.38118	-0.13329	-0.36469	-0.28231	0.15576	0.1056	-0.015346	-0.086932	0.050596	0.10977	-0.19098	0.29847	0.67011	-0.37038	-0.28194	-0.18307	-0.17792	-0.18862	-0.14365	-0.15145	-0.086134	-0.26721	0.31975
VIT_03s0091g01120	Vv03s0091g01120	Genomic DNA, chromosome 3, P1 clone: MGD8	0.10868	1.8907	-0.071467	-0.10305	-0.0019518	-0.10009	-0.38876	-0.10912	0.062643	-0.13322	-0.2396	-0.21724	0.16293	-0.30255	-0.23273	-0.058103	-0.05313	0.066341	-0.048382	-0.11205	-0.13039	-0.41286	-0.40923	-0.53903	0.331	0.28386	0.011989	0.14476	0.45148	0.37698	-0.031017	0.049982	-0.002113	0.10272	0.14563	0.018699	-0.37978	0.41341	0.053451	-0.1028	0.07167	-0.32312	-0.60205	-0.42437	0.1171	0.1065	0.078167
VIT_03s0091g00410	Vv03s0091g00410	AT3g19540/T31J18_4	-0.22837	-0.22596	-0.61763	-0.27354	-0.32982	-0.68305	-0.67484	-0.7394	-0.78656	-1.0443	-0.92496	-1.0653	-1.2941	-1.1933	-0.58311	-0.74588	-0.67468	-1.1184	-1.261	-1.0683	0.31796	0.37333	-0.09047	-0.026638	-0.59179	-0.57364	-0.68454	-1.4291	-0.55203	-0.039374	-0.089317	-0.4397	-0.72388	-0.65691	-0.57472	-0.15807	-0.53	-0.52654	-0.54752	-0.43547	-0.65408	-0.63241	-0.83496	-0.84653	-0.94129	-0.68731	0.13574
VIT_04s0023g02840	Vv04s0023g02840	Serine-threonine protein kinase, plant-type, putative	-0.027596	-0.72244	-3.191	-3.0279	-3.0811	-3.215	-2.5059	-2.1123	-2.4474	-3.0707	-2.8508	-3.0871	-3.1791	-2.2952	-1.4907	-1.6301	-1.1745	-1.7774	-1.3897	-1.2646	-1.49	-0.9217	-0.82432	-0.82103	-2.0047	-2.3848	-2.4613	-3.6668	-3.2601	-3.673	-3.1391	-2.6179	-2.0379	-3.3507	-2.446	-3.9181	2.6816	2.9909	2.7298	0.47806	-0.0078749	1.6241	1.7228	1.6948	-0.89753	-0.88067	-0.60443
VIT_04s0044g00190	Vv04s0044g00190	Mannitol dehydrogenase 1 family protein	0.024073	0.526	-0.38749	-0.35291	-0.58117	-0.86246	-0.51617	-0.57847	-3.0469	-2.5694	-2.5964	-3.0309	-2.9588	-3.0852	-0.743	-0.92713	-1.0436	-2.1427	-1.4429	-1.2094	1.587	-0.13324	-0.0080048	-0.56286	-2.3928	-2.0615	-2.2011	-2.2694	-3.0407	-3.1561	-3.301	-3.6197	-3.3829	-3.5	-2.8298	-2.5326	-1.5644	-2.2757	-2.1268	-2.3615	-1.9545	-2.1363	-2.1558	-1.4429	-1.3188	-1.4542	-2.0594
VIT_04s0008g01100	Vv04s0008g01100	Cytochrome P450, putative	-0.094688	-0.39861	-0.92246	-0.35169	-0.77765	-0.3278	0.007264	-0.0049098	-0.24923	-0.084717	-0.26702	-0.060561	-0.22149	-0.066073	0.19283	-1.09	-0.90105	-0.88267	-0.5299	-0.67798	-0.60746	-0.5924	-0.56882	-0.6634	1.0746	0.52138	-0.26095	-0.66474	-0.1489	-0.34024	-0.52926	-0.28071	-0.34722	-0.29026	-0.44399	-0.76268	-0.16332	-0.58275	0.12484	-0.31368	-0.10956	-0.85744	-1.0182	-0.659	-2.27	-1.9699	-2.0772
VIT_04s0008g01870	Vv04s0008g01870		-0.13382	-0.031601	-1.5263	0.020673	-1.442	-1.2846	-1.2597	-1.4923	-1.3338	-1.5458	-1.496	-1.4395	-1.6967	-1.0376	-0.87519	-2.445	-2.2977	-2.3529	-1.7416	-2.0051	-1.7561	-1.2715	-1.3209	-1.3852	0.37037	1.011	1.0598	-1.092	-0.35587	-0.73678	-0.57506	-0.70387	-0.80278	-0.78214	-0.73854	-1.1731	-0.93285	-1.5965	-0.47917	-0.21284	0.15222	-0.25182	-1.0625	-0.75211	-0.92176	-1.0666	-0.97402
VIT_04s0008g03240	Vv04s0008g03240	Receptor protein kinase CLAVATA1, putative	0.17149	-0.022638	-0.41865	-0.31549	-0.43134	-0.76748	-0.44488	-0.87394	0.42357	0.09863	0.098241	-0.6526	-0.85577	-0.71149	0.085355	0.47202	0.33279	-1.5622	-1.3688	-1.3081	-0.59985	-0.15888	0.042029	-1.0152	-0.81923	-0.60653	-0.90088	-0.85535	-1.1967	-0.39086	-0.88864	-0.93857	-0.889	-1.0913	-0.9137	-0.68245	-0.61959	-1.9124	-1.1288	-1.8689	-1.4187	-0.92802	-1.9367	-1.7039	-1.4599	-1.7661	1.0798
VIT_04s0008g04160	Vv04s0008g04160	RD22-like protein	0.033041	0.10629	-0.16837	-0.20618	-0.13918	-0.27637	-0.20383	-0.14702	-0.87748	-1.0405	-0.94309	-1.0667	-1.1375	-1.2	-1.2426	-1.5602	-1.5108	-2.1726	-1.7359	-1.5047	0.4566	0.81829	0.0016147	-0.8294	-3.798	-4.1405	-3.8421	-4.1874	-1.9727	-2.197	-2.0802	-2.2849	-2.2661	-2.0807	-1.9512	-1.3906	-0.83835	-3.1309	-2.9829	-3.0788	-2.1721	-2.5276	-2.1952	-1.7879	-1.7257	-1.6746	-0.78616
VIT_04s0008g05110	Vv04s0008g05110	Armadillo/beta-catenin repeat family protein	-0.1162	0.051319	-0.57548	-0.10959	-0.41671	0.040767	-0.29517	-0.35776	-0.43961	-0.24752	-0.26551	-0.25862	-0.045339	0.23657	0.25427	-0.84508	-0.71985	-0.77913	-0.40034	-0.19629	-0.47912	-0.069632	0.044168	-0.19185	0.54985	0.29957	-0.36747	0.41948	-0.22706	-0.15647	-0.59635	-0.31662	0.22057	0.41811	0.6478	0.51716	-0.46643	-0.80817	0.14562	-0.082853	-0.043587	-0.25524	-0.42055	-0.47418	0.031157	-0.09886	-0.22545
VIT_05s0020g00890	Vv05s0020g00890		0.094314	-0.26617	0.23611	0.72588	0.11813	-0.35102	-0.1749	-0.094997	-0.16257	0.03277	-0.15151	-0.035487	-0.049814	-0.026746	-0.055908	-0.36726	-0.38284	-0.23703	-0.21457	-0.2391	-0.1539	-0.2816	-0.23796	-0.36606	-0.17929	-0.058056	0.07871	-0.57458	0.030926	-0.2862	-0.12192	-0.42257	0.096453	-0.54382	-0.57891	-0.59137	0.068568	0.20705	-0.14792	0.11096	0.086838	-0.27747	-0.017646	-0.022026	-0.60548	-0.49759	-0.56892
VIT_05s0020g03200	Vv05s0020g03200	Spermine synthase, putative	-0.060597	-0.89061	-2.153	-1.7021	-1.9962	-1.245	-0.31579	-0.32974	-0.24771	0.74994	-0.34332	0.78425	-0.1134	0.040617	-0.32409	0.78479	0.26365	1.0764	2.163	0.52393	1.983	1.3641	1.0538	2.4001	-1.2957	-1.463	-0.83885	-1.8218	-2.2927	-2.2963	-2.2258	-1.688	-1.5567	-1.6121	-0.99772	-1.4949	1.4331	1.3515	1.8813	1.2013	0.62457	-0.89219	-0.26509	-0.68998	-2.4024	-2.1825	-2.1608
VIT_05s0020g04220	Vv05s0020g04220		-0.053163	0.03111	-0.23515	-0.2317	-0.30783	-0.82755	-1.1948	-0.95729	0.065828	-0.46316	-0.19994	-2.1451	-2.3646	-2.6897	-1.2387	-0.46752	-0.66314	-4.0236	-3.2688	-2.7035	0.81312	1.0388	-0.0052224	0.21925	-1.8125	-1.6078	-1.8224	-1.4824	0.32923	-0.028617	0.064247	0.14843	0.18722	0.1669	0.33459	0.021952	-0.24716	0.18313	-0.76315	-0.29519	-0.31451	-0.44777	-0.21497	-0.30142	-0.32322	-0.2203	-0.64041
VIT_05s0029g01540	Vv05s0029g01540		-0.0027565	-0.03266	-3.4041	-3.4573	-3.4309	-3.4332	-0.11727	-0.083614	0.079779	0.053702	0.25124	0.19668	0.022143	-0.24618	-0.59009	0.078948	-0.057789	-0.010815	-0.13276	-0.038483	-0.1023	-0.4076	-0.41896	-0.44118	-0.20036	-0.42117	-0.93773	-0.45803	-0.26078	-0.56204	-0.60185	-0.8764	-0.59416	-0.41443	-0.29864	-0.54944	0.27689	2.177	0.6092	0.10398	0.17098	0.28065	0.80851	0.96456	-0.25081	-0.19324	-0.28532
VIT_05s0062g01070	Vv05s0062g01070	Receptor protein kinase, putative	-0.011215	-0.092649	-1.2522	-0.76384	-0.15876	-1.1372	-0.36035	-0.41052	-0.57993	-0.55119	-0.47924	-0.63913	-0.25371	-0.19323	0.11678	-2.0172	-1.743	-1.9535	-1.3291	-1.2278	-1.389	-1.0716	-0.7264	-0.94047	-0.70835	-0.8895	-1.2212	-1.541	-1.5816	-1.5895	-2.5808	-1.8364	-1.69	-1.3629	-0.60211	-1.7917	0.64102	0.25793	0.49852	0.76392	0.050687	-1.0713	-0.90053	-1.4098	-0.56905	-0.48362	-0.22396
VIT_05s0077g01670	Vv05s0077g01670	Pathogenesis-related protein 10.7 (Fragment)	-0.1841	0.022003	-0.69417	-0.78886	-0.91239	-1.2719	-0.76994	-1.1247	-1.3976	-1.6327	-1.3949	-2.641	-2.5639	-2.6619	-0.32569	-0.50597	-0.80898	-1.3356	-1.2699	-1.289	1.2137	-0.44841	-0.054077	-0.44011	-1.37	-1.1469	-1.2498	-2.2492	-5.0709	-5.7835	-5.7093	-6.0005	-5.4454	-5.7629	-4.9499	-4.6806	-3.5213	-1.2202	-1.184	-1.3727	-0.42832	-0.67146	-0.37923	-0.59644	-0.57277	-0.63611	-2.3854
VIT_05s0077g02260	Vv05s0077g02260	Bidirectional sugar transporter SWEET17	-0.074642	0.28246	-0.47284	-0.34338	-0.46676	-0.68128	-0.29629	-0.64344	-0.3451	-0.6607	-0.4029	-1.4259	-1.6325	-1.5127	-0.75189	-1.03	-1.1766	-2.5978	-2.3291	-2.0651	0.36901	0.72561	-0.066633	0.055564	-4.7026	-4.6166	-4.6336	-5.5388	-2.68	-3.0917	-2.7054	-3.5515	-3.3005	-3.2858	-3.9104	-3.1595	-2.0686	-5.6848	-5.6943	-5.6723	-4.5897	-4.9939	-4.5061	-3.9312	-3.6676	-3.9315	-0.020841
VIT_05s0077g02330	Vv05s0077g02330	Nucleotide binding protein, putative	0.1009	-0.19497	-1.0728	-0.56427	-1.1122	-1.424	-0.9377	-1.367	-1.3164	-1.4401	-1.3623	-1.3374	-1.313	-0.78328	-0.24484	-2.9916	-3.2158	-3.2555	-2.4626	-2.8417	-2.4902	-1.944	-1.7471	-1.8555	-0.83651	-0.86891	-1.4842	-3.5902	-2.4241	-3.1586	-3.2965	-2.8498	-2.1752	-2.8415	-1.8928	-3.6162	1.4083	0.86153	1.3581	-0.43203	-0.09228	-1.0107	-1.3737	-1.402	-2.0587	-2.296	-2.0115
VIT_05s0077g00900	Vv05s0077g00900		-0.24674	-0.60105	-0.21479	0.0084506	-0.0076299	-0.23342	-0.45156	-0.87197	1.4262	2.0547	1.8149	-0.82671	0.9592	0.27163	1.1363	1.015	1.4782	-1.1677	-0.76562	0.18578	-0.99176	-1.0099	0.18124	0.020355	0.90996	0.31624	0.92416	0.56375	1.9603	1.9643	1.8681	1.8838	1.9412	3.5834	1.6018	4.3905	3.0225	1.9329	3.1297	3.3885	1.7143	0.11309	2.5614	3.8771	3.4692	6.5205	0.27641
VIT_05s0094g00470	Vv05s0094g00470	Membrane associated ring finger 1,8, putative	-0.036438	-0.022156	-2.3	-2.4372	-2.2613	-2.5154	-1.5344	-1.7112	-1.4458	-2.0815	-1.9946	-1.8619	-1.9203	-1.3552	-1.0162	-2.1798	-1.9115	-1.9678	-1.8127	-2.1365	-1.8319	-1.3206	-1.1245	-1.4041	-0.8746	-0.46561	-0.74334	-3.0608	-1.6494	-2.3371	-2.5058	-2.5382	-2.0852	-2.494	-1.9901	-3.069	1.29	1.2421	1.4653	-0.26483	0.28244	0.27441	0.15407	0.74611	-1.4711	-1.4629	-1.503
VIT_06s0004g06950	Vv06s0004g06950	GCN5-related N-acetyltransferase (GNAT) family protein	0.019648	-0.00070712	-0.049902	0.088072	0.038384	0.19489	0.25315	0.31767	-0.28269	-0.14305	-0.1077	0.29637	0.27634	0.20057	-0.3185	-0.71433	-0.61132	-0.30627	-0.27173	-0.085622	-0.2295	0.04417	-0.27873	-0.04967	-3.688	-3.2478	-3.4501	-3.081	-0.7332	-1.1135	-1.0708	-1.0944	-1.057	-1.059	-0.88815	-0.49337	-0.4126	-2.6659	-2.676	-2.6442	-1.9928	-2.2916	-2.0675	-0.79476	-1.0953	-0.90641	-0.57468
VIT_06s0004g02360	Vv06s0004g02360	Cinnamyl alcohol dehydrogenase, putative; 82967-79323	-0.12925	-0.13289	-0.35275	0.025149	-0.29393	0.42726	-0.33197	0.061503	-0.10784	0.1455	-0.21849	-0.08705	-0.35856	-0.12819	-0.11759	-1.7055	-1.4457	-1.5262	-1.1124	-1.1093	-1.1497	-0.85978	-0.90034	-0.91173	-0.44516	-0.41557	-0.28999	-1.6887	-0.77923	-1.3581	-0.9349	-1.0431	-0.11363	-1.3747	-1.0585	-1.6488	0.37666	-0.17255	0.66974	0.049791	-0.058015	-1.2541	-1.1701	-1.2581	-0.87653	-0.9984	-0.88249
VIT_06s0004g00980	Vv06s0004g00980	Dirigent-like protein 1	-0.081137	-0.20172	-0.16625	-0.32936	-0.094458	-0.39044	-0.46431	-0.39466	-0.12531	-0.32948	-0.45981	-1.0786	-1.2069	-1.1397	-0.89949	-1.5181	-1.4753	-2.5873	-2.446	-2.6253	0.41137	1.6337	-0.065896	0.0049855	-4.182	-4.1754	-4.0295	-4.2219	-1.7573	-1.534	-1.433	-3.5698	-3.2644	-3.2575	-3.7967	-2.7002	-1.9724	-4.0435	-3.7881	-3.8559	-3.0081	-3.4223	-3.0628	-2.6267	-2.3925	-2.5756	0.42309
VIT_06s0061g00730	Vv06s0061g00730		-0.15134	0.2508	-0.33151	-0.52484	-0.39656	-2.3287	-1.7055	-2.1252	-0.78536	-1.3789	-0.99452	-3.8346	-4.0829	-3.8878	-1.1744	-1.0762	-1.1121	-5.5215	-4.8702	-4.9675	0.85686	1.3915	-0.029248	0.1852	-3.5671	-3.4225	-3.5415	-5.5478	-1.5788	-2.153	-2.605	-5.4641	-5.0438	-5.4187	-4.5557	-3.8039	-2.5469	-5.1396	-3.6859	-4.2489	-5.4146	-5.7308	-5.504	-4.9713	-4.6469	-4.9043	0.13972
VIT_06s0061g00570	Vv06s0061g00570		0.26907	0.053756	-0.076068	-0.34808	-0.059437	-0.41004	-0.3866	-0.55599	-0.34502	-0.322	-0.29231	-0.25904	-0.12581	-0.10557	-0.18451	-0.040617	-0.11978	-0.041211	-0.11351	-0.052511	-0.051672	0.13742	0.014346	-0.095438	-0.38647	-0.29857	-0.011057	-0.29569	-0.12774	0.2193	-0.37303	-0.32064	-0.30513	-0.2305	-0.34961	-0.28474	0.29035	0.12115	0.59917	0.3789	0.2416	0.2706	0.20569	0.10901	0.29794	0.57505	0.095377
VIT_06s0009g03350	Vv06s0009g03350	Phosphoesterase family protein	0.097104	-0.11688	-0.71296	-0.12282	-0.57947	-0.42003	-0.19745	-0.69065	-0.52433	-0.55305	-0.4837	-0.48601	-0.30176	-0.11621	0.29735	-0.79852	-0.7767	-0.58332	-0.63305	-0.73099	-0.53788	-0.45237	-0.31702	-0.42438	-2.2288	-2.0746	-2.372	-3.1823	-3.2023	-3.3488	-3.2089	-2.7878	-1.9446	-2.5138	-1.3393	-3.0071	3.2304	2.9216	3.6422	0.35576	0.28233	0.13523	-0.0084969	-0.42006	-0.67749	-0.65019	-0.65643
VIT_07s0129g00300	Vv07s0129g00300		-0.10533	0.082129	-0.45115	-0.0065283	0.08344	-1.2976	-0.42244	-1.1894	-0.029636	-0.079892	-0.33195	-1.9194	-2.0158	-2.268	-0.16677	-0.25901	-0.26177	-3.7559	-3.3279	-2.9845	0.21924	0.63631	0.056536	0.11803	-2.1203	-2.4715	-2.1546	-2.5804	-1.4825	-1.6934	-1.8821	-2.2511	-1.7064	-1.9536	-2.2653	-1.522	-1.0265	-2.5767	-2.2963	-2.6126	-2.2511	-2.3583	-2.245	-1.855	-1.6702	-1.7023	-0.27139
VIT_07s0129g00310	Vv07s0129g00310	Formamidase	0.36888	0.14556	-0.23421	0.16648	0.19132	-0.48144	-0.21206	-0.6079	0.15581	-0.115	-0.18182	-1.5066	-1.6553	-1.6646	-0.3872	0.095347	0.14487	-2.3016	-2.0742	-2.0674	0.24226	0.28639	-0.060198	-0.14849	-3.4354	-3.4432	-3.5183	-4.0202	-2.6855	-2.0292	-2.3744	-2.9059	-2.2519	-2.5432	-3.0141	-2.8916	-2.0748	-4.237	-3.8914	-4.3237	-3.7706	-3.9052	-3.8057	-3.3283	-3.1137	-3.1836	1.0041
VIT_07s0129g00320	Vv07s0129g00320	Putative formide amidohydrolase (Fragment)	0.096223	0.0024316	-2.0794	-1.5545	-1.9068	-1.5815	-1.0989	-1.5081	-0.78077	-1.8063	-1.4699	-1.606	-1.2428	-1.084	0.026764	-1.64	-1.5563	-1.6373	-1.3737	-1.5806	-1.4332	-0.8267	-0.63996	-0.74482	0.85837	0.74863	-0.067434	-0.57619	-0.62266	-0.86815	-1.3126	-0.98912	-0.5332	-0.22283	0.60351	-0.57151	0.046355	-0.30248	-0.21515	0.22345	0.11813	0.53829	0.59565	0.11278	-0.065919	-0.10849	-0.044608
VIT_07s0129g01000	Vv07s0129g01000	F-box protein GID2, putative	0.036881	0.11575	-0.045157	0.71052	0.26235	0.32275	-0.5823	-0.72879	-0.88224	-0.837	-0.79166	-0.77362	-0.30607	-0.019427	0.16515	-0.60092	-0.338	-0.44588	-0.22203	-0.1301	-0.15444	0.23288	0.55143	0.17402	-0.28732	-0.23761	-0.72445	-0.87897	-1.1241	-1.2509	-1.3767	-0.84286	-0.54139	-0.55259	0.41557	-0.61418	1.3667	1.434	1.7108	0.11434	0.13332	0.62089	0.45051	0.21808	-0.211	0.21848	-0.31936
VIT_07s0129g01070	Vv07s0129g01070	LIM domain kinase, putative	-0.26204	-0.31929	-1.7416	-1.889	-1.6227	-1.7494	-1.0699	-1.4655	-1.3698	-1.6305	-1.5742	-1.5075	-1.3309	-0.82083	-0.48274	-0.90058	-0.98165	-0.83534	-0.72362	-0.87363	-0.69247	-0.47378	-0.31868	-0.27545	0.25805	-0.55258	-0.71642	-1.6165	-1.5265	-1.6508	-1.3729	-0.78857	-0.68377	-1.0962	-0.38593	-1.3771	1.3304	1.6665	1.7034	0.33671	0.27824	1.0352	1.1669	1.0079	-1.7446	-1.6603	-2.0685
VIT_07s0031g01460	Vv07s0031g01460	Ccaat-binding transcription factor subunit A, putative	-0.11027	0.0084919	-0.6293	-0.32183	-0.47651	-0.24922	-0.32505	-0.41368	-0.29384	-0.47515	-0.43348	-0.2253	-0.312	-0.27287	-0.29288	-0.68826	-0.55323	-0.49928	-0.46035	-0.65581	-0.52038	-0.39828	-0.34841	-0.35375	0.96771	1.6359	0.47546	0.40972	0.52187	0.41634	0.61323	1.1402	0.72725	0.41638	0.748	0.2991	-0.88938	-0.88976	-1.0899	-0.12502	0.018959	0.17495	-0.16209	-0.18011	-0.22239	-0.26131	-0.055311
VIT_07s0031g01680	Vv07s0031g01680	Cytochrome P450, putative	0.1014	0.22561	-0.21241	-0.3321	-0.1156	-0.40857	-0.20637	-0.2577	-1.9459	-1.6227	-1.6962	-2.7949	-2.6526	-2.6775	-1.5801	-2.0774	-1.7188	-2.9505	-2.7484	-2.1585	1.6134	1.226	0.063691	-0.56131	-5.0354	-5.0964	-5.4029	-5.3651	-5.986	-6.508	-6.4716	-6.9864	-7.0905	-6.8106	-6.5693	-5.1592	-3.7649	-0.9092	-0.84653	-0.71872	-0.51261	-0.64496	-0.53344	-0.4444	-0.51993	-0.58892	0.62501
VIT_07s0031g02700	Vv07s0031g02700	Amidase family protein, expressed	-0.096528	-0.12547	-0.46259	-0.3613	-0.68306	0.52312	-1.1472	-1.0714	-1.2042	-1.1047	-1.129	-1.2023	-0.77969	-0.61264	-0.52047	-1.3412	-1.2269	-1.2761	-0.95786	-0.68129	-1.0271	-0.78481	-0.70352	-0.94112	0.72047	0.83641	0.032296	0.37538	0.2204	-0.050044	-0.19429	-0.1555	-0.11981	0.03489	0.2532	-0.02931	-1.2443	-1.437	-0.92074	-0.065953	-0.081155	-0.56485	-0.64059	-0.44926	0.23767	0.16131	0.14606
VIT_07s0005g00090	Vv07s0005g00090	Indole-3-acetic acid-amido synthetase GH3.17, putative	-0.093343	-1.0106	-1.2275	-0.90321	-1.0749	-0.86632	-0.93614	-0.9559	-1.0729	-1.0675	-1.0678	-1.0024	-1.0993	-0.77005	-0.65964	-2.3821	-2.2194	-2.5035	-1.8987	-2.1644	-1.9216	-1.375	-1.3836	-1.3488	0.80656	0.050773	-0.52051	-2.3885	-1.6906	-2.3011	-2.5982	-2.1316	-1.5206	-1.8994	-1.3537	-2.6748	1.0661	-0.024125	0.8965	-0.060322	0.033914	-0.72096	-0.98201	-0.21107	0.35797	0.80561	0.57608
VIT_07s0005g02420	Vv07s0005g02420	Catalytic, putative	0.042775	0.20757	-0.039057	-0.14141	-0.096524	-0.093617	0.03499	0.020608	-0.27739	-0.13969	0.050878	0.13862	0.24279	0.15075	0.07477	0.014693	0.083667	0.26787	0.52013	0.37052	-0.095545	-0.21686	-0.049094	-1.6657	-1.5311	-1.3139	-1.4755	0.064353	0.11018	-0.75118	-0.35404	0.89887	1.1415	0.98196	1.0805	1.1936	1.1927	-1.6002	-1.4854	-1.8516	-1.6321	-1.4828	-1.6538	-0.76232	-0.10266	-0.82298	1.3622
VIT_08s0040g00820	Vv08s0040g00820	Cytochrome P450, putative	-0.022269	-0.060416	0.078955	-0.058364	0.15881	-0.1533	-0.25267	-0.29305	0.32617	0.1585	0.10828	-0.58305	-0.80712	-0.77113	-0.47978	-0.099662	0.062311	-1.7976	-1.5605	-1.6139	0.25504	0.71803	0.041367	-0.54018	0.53677	0.99902	0.49575	-1.0769	-0.88394	-0.54113	-0.58803	-1.1639	-1.0988	-1.1175	-1.2181	-0.60835	-0.52886	-1.4931	-0.87376	-1.148	-1.7165	-1.6499	-1.8512	-1.6212	-0.98931	-1.5802	0.38714
VIT_08s0058g00470	Vv08s0058g00470	Abscisic acid receptor PYL4	-0.069639	-0.066882	-0.71006	-0.043564	-0.58227	1.1862	-0.19497	-0.089586	-0.30045	-0.39807	-0.43138	-0.29395	-0.078016	-0.018492	0.36638	-0.28307	-0.41424	-0.27924	-0.1656	-0.49834	0.079751	0.55522	0.62475	0.34093	0.42013	0.74841	0.54637	0.10404	-0.38906	-0.14552	0.070814	0.86258	1.2229	0.41843	0.5297	0.028589	0.79676	0.64073	0.72148	0.03997	-0.31838	0.19964	0.25734	0.17823	0.73767	1.1406	1.0208
VIT_08s0007g02470	Vv08s0007g02470	Pepsin A, putative	0.0080557	-0.091574	0.31111	0.2753	0.3877	-1.1188	-0.95885	-1.2581	0.24673	-0.12303	0.20359	-0.95597	-0.90539	-0.8199	-0.73242	-0.70361	-0.58431	-1.8519	-2.2833	-1.6824	0.02193	0.7127	0.052205	0.032174	-0.56168	-0.42868	-0.63631	-3.9541	-3.1029	-1.7421	-2.4283	-3.4096	-3.5591	-3.5808	-4.3174	-3.7394	-2.8059	-2.0594	-1.6205	-1.9603	-2.4656	-2.3454	-2.7005	-3.7231	-3.4255	-3.6753	-0.0564
VIT_08s0007g02450	Vv08s0007g02450		0.049524	0.080088	0.13416	0.11604	0.14637	0.15678	0.21149	0.17738	0.03461	0.082044	0.13054	0.34871	0.20321	0.32742	0.087515	0.025693	-0.10266	-0.19175	0.0025725	0.075487	-0.21692	-0.13356	0.031334	-0.22816	-1.5428	-1.2499	-1.4772	-1.0179	-0.29993	-0.34494	-0.2648	-0.42712	-0.44952	-0.5161	-0.39918	0.11013	0.080583	-1.5806	-1.9757	-1.6763	-1.3846	-1.2766	-1.4462	-0.6467	-0.34389	-0.58868	-0.14644
VIT_08s0007g02440	Vv08s0007g02440	Aspartic proteinase nepenthesin-2, putative	0.061288	-0.36122	-2.4438	-2.0015	-2.2946	-1.9557	-2.5586	-2.7653	-2.4082	-3.0274	-3.0107	-3.1999	-3.018	-1.7771	-1.2196	-2.8112	-3.0136	-2.6106	-3.2463	-2.9299	-3.4702	-2.6586	-2.0701	-2.911	1.7456	2.157	2.035	-0.86147	0.94236	-0.13814	-0.93113	-1.1369	-0.96635	-1.3027	-0.97673	-1.8825	-1.4796	-2.1132	-0.92033	-0.27674	-0.02138	-0.98875	-2.0616	-1.2804	-0.39628	-0.1643	0.42771
VIT_08s0007g01490	Vv08s0007g01490	Gb|AAC95187.1	-0.2866	0.037588	-0.28776	-0.24726	-0.52194	-0.61575	-0.20648	-0.33982	-0.20509	-0.45383	-0.20747	-0.5677	-0.56089	-0.55824	-0.48419	-0.60619	-0.70769	-1.2002	-0.838	-0.89517	-0.21075	-0.020342	-0.076587	-0.05496	-1.6274	-1.5062	-1.4873	-1.9698	-0.41273	-0.45986	-0.24133	-1.0907	-0.85264	-1.0106	-1.2808	-0.8732	-0.95508	-2.5065	-2.3182	-2.3972	-2.1089	-1.9469	-2.2018	-1.7697	-1.7377	-1.8109	-0.29328
VIT_09s0018g01220	Vv09s0018g01220		-0.16286	-0.83935	-1.1765	-0.86764	-1.1893	-0.93386	-0.059166	1.0324	0.088158	1.0315	-0.56841	0.50656	-0.18828	0.15783	-0.093818	0.19976	0.6831	0.58527	-0.51225	-0.77592	-0.47945	-0.43545	-0.45633	-0.55812	-0.46284	-0.72811	-0.76746	-0.53983	-0.59936	-0.96026	-0.66523	-1.3565	-0.71131	-0.74111	-0.72239	-1.1172	1.0701	0.12124	0.90875	0.15213	0.097342	-0.5432	-0.35294	-0.36594	0.33868	0.27985	-0.23744
VIT_09s0002g00450	Vv09s0002g00450	Subtilase family protein	-0.0033676	-0.0067107	0.16108	0.21117	-0.048636	0.15901	0.24873	0.33549	-0.1985	0.0079386	0.13276	0.26724	0.38775	0.37376	0.047907	0.032486	0.22114	0.050726	-0.083354	-0.047432	-0.3236	-0.42534	-0.030285	0.08962	-0.95039	-0.44368	-0.79235	-0.42026	-0.40797	-0.679	-0.70036	-0.95794	-0.90471	-0.66412	-0.65189	-0.4614	-0.034791	-0.92115	-0.83661	-1.0777	-1.044	-1.208	-1.0199	-0.77613	-0.52038	-0.61375	-0.34722
VIT_09s0002g02460	Vv09s0002g02460	Phosphoethanolamine/phosphocholine phosphatase, putative	0.009532	-1.04	-0.89515	-1.1872	-0.95827	-0.43387	-1.5458	-1.86	-1.9708	-2.0809	-1.8073	-1.9371	-1.4301	-1.1902	-0.80075	-1.3669	-1.4138	-1.4993	-1.178	-1.6372	-1.0917	-0.78719	-0.125	-0.72843	0.053463	-0.60852	0.0095971	-0.77881	-0.91362	-0.026959	0.16456	0.44295	-0.46134	-0.91079	-0.62573	-0.79193	-0.73565	-0.72474	-1.2575	0.23061	-0.28679	0.10969	-0.37489	-0.19791	-0.60939	-0.83651	-0.81203
VIT_09s0002g04240	Vv09s0002g04240	At2g25737	-0.47848	-0.63641	-0.32657	-0.36502	-0.10956	-1.2184	-0.74646	-1.0376	-1.3028	-1.3188	-1.2549	-2.7963	-2.5817	-2.8007	-2.6218	-2.7046	-2.9126	-5.1023	-4.096	-3.8755	0.67196	1.6092	0.061885	0.21873	-2.5932	-2.4474	-2.6538	-5.1698	-2.1787	-1.6927	-1.919	-3.6836	-4.0037	-4.1485	-4.4786	-3.3978	-2.5211	-4.1173	-3.7412	-4.0411	-4.6299	-4.518	-4.8343	-4.4091	-4.1663	-4.5141	-0.06824
VIT_09s0054g00300	Vv09s0054g00300	Putative uncharacterized protein	0.056442	0.19126	0.013786	-0.038931	0.044704	0.19655	0.11992	0.34139	0.10538	0.30169	0.042247	-0.059728	-0.10488	0.054541	0.1464	-0.14077	-0.06363	0.083535	-0.013573	-0.019446	-0.042213	-0.086117	-0.10094	-0.044761	0.02251	-0.057714	-0.021733	-0.0044487	-0.11619	-0.11548	-0.023775	-0.077336	0.016791	0.092587	0.20712	0.092954	-0.033463	-0.069285	0.0051674	-0.030234	-0.11806	-0.14505	-0.08431	-0.086984	0.029941	-0.12196	-0.31655
VIT_06s0004g03520<br>VIT_06s0004g03530	Vv06s0004g03530	Peptide transporter, putative	0.046988	0.064449	-0.12471	-0.05224	-0.3048	-0.41227	-0.24984	-0.35084	0.036636	0.0073541	-0.031942	-0.5423	-0.67735	-0.61262	-0.3109	-0.36119	-0.33366	-1.227	-0.94934	-0.8055	-0.11235	-0.0086993	0.035312	-0.34985	-2.7753	-2.3572	-2.6369	-2.3949	-1.555	-1.7737	-1.7043	-1.8194	-1.7584	-1.704	-1.6626	-1.1481	-0.93183	-3.5774	-3.6044	-3.5772	-2.7084	-3.0482	-2.7829	-1.6454	-1.7401	-1.6654	0.91012
[truncated: 3 more rows]
[truncated: 204 more columns]

## Sheet: VespucciData_genesUPREG_44h
LocusTag	Gene name	Gene Description	GSM786241.ch1-vs-GSM786240.ch1	GSM786242.ch1-vs-GSM786240.ch1	GSM786243.ch1-vs-GSM786240.ch1	GSM786244.ch1-vs-GSM786240.ch1	GSM786245.ch1-vs-GSM786240.ch1	GSM786246.ch1-vs-GSM786240.ch1	GSM786247.ch1-vs-GSM786240.ch1	GSM786248.ch1-vs-GSM786240.ch1	GSM786252.ch1-vs-GSM786249.ch1	GSM786253.ch1-vs-GSM786249.ch1	GSM786254.ch1-vs-GSM786249.ch1	GSM786255.ch1-vs-GSM786249.ch1	GSM786256.ch1-vs-GSM786249.ch1	GSM786257.ch1-vs-GSM786249.ch1	GSM786261.ch1-vs-GSM786258.ch1	GSM786262.ch1-vs-GSM786258.ch1	GSM786263.ch1-vs-GSM786258.ch1	GSM786264.ch1-vs-GSM786258.ch1	GSM786265.ch1-vs-GSM786258.ch1	GSM786266.ch1-vs-GSM786258.ch1	GSM786249.ch1-vs-GSM786240.ch1	GSM786258.ch1-vs-GSM786240.ch1	GSM852230.ch1-vs-GSM852229.ch1	GSM852231.ch1-vs-GSM852229.ch1	GSM852232.ch1-vs-GSM852229.ch1	GSM852233.ch1-vs-GSM852229.ch1	GSM852234.ch1-vs-GSM852229.ch1	GSM852235.ch1-vs-GSM852229.ch1	GSM881646.ch1-vs-GSM881643.ch1	GSM881647.ch1-vs-GSM881643.ch1	GSM881648.ch1-vs-GSM881643.ch1	GSM881649.ch1-vs-GSM881643.ch1	GSM881650.ch1-vs-GSM881643.ch1	GSM881651.ch1-vs-GSM881643.ch1	GSM881652.ch1-vs-GSM881643.ch1	GSM881653.ch1-vs-GSM881643.ch1	GSM881654.ch1-vs-GSM881643.ch1	GSM881553.ch1-vs-GSM881550.ch1	GSM881554.ch1-vs-GSM881550.ch1	GSM881555.ch1-vs-GSM881550.ch1	GSM881556.ch1-vs-GSM881550.ch1	GSM881557.ch1-vs-GSM881550.ch1	GSM881558.ch1-vs-GSM881550.ch1	GSM881559.ch1-vs-GSM881550.ch1	GSM881560.ch1-vs-GSM881550.ch1	GSM881561.ch1-vs-GSM881550.ch1	GSM881523.ch1-vs-GSM881520.ch1
[truncated: 524 more rows]
[truncated: 204 more columns]

[truncated: 1 more sheets: VespucciData_genesDOWNREG_44h]
