# Supplementary material for: Abscisic Acid Is a Major Regulator of Grape Berry Ripening Onset: New Insights into ABA Signaling Network
Source: Front Plant Sci. 2017 Jun 21;8:1093. doi: 10.3389/fpls.2017.01093 (PMC5479058; doi:10.3389/fpls.2017.01093)
Supplement: Supplementary file 8 [file Table_6.XLSX]

## Sheet: Foglio1
Supplementary Table 6.
Comparison between ABA modulated genes and the berry “switch genes” identified by Palumbo et al, Plant Cell 2014. In column A-C the 190 berry switch genes are reported with their annotation and predicted miRNA, in column D-F the 80 ABA modulated genes found in the present work are reported with their fold changes in log2 scale. In bold and italic, the 13 common genes predicted to be regulated by …
Berry Switch genes (Palumbo et al, Plant Cell 2014)				ABA modulated genes in pre-véraison berry skin (present work)
Gene ID	Annotation		Putative miRNA	Log2(FoldChange_20hrs)	Log2(FoldChange_44hrs)	Vitisnet annotation
VIT_16s0022g01770	Phosphopyruvate hydratase.	Carbohydrate Metabolic Process			-1.00723	Phosphopyruvate hydratase.
VIT_14s0060g00420	Pyruvate dehydrogenase kinase	Carbohydrate Metabolic Process	Vv-miR156b/Vv-miR156c/Vv-miR156d/ Vv-miR156e/Vv-miR156h/Vv-miR394a/ Vv-miR394c/Vv-miR845a/Vv-miR845b	1.01749	1.19045	Pyruvate dehydrogenase kinase
VIT_08s0007g08310	Alkaline alpha galactosidase	Carbohydrate Metabolic Process		1.53458	3.49646	Alkaline alpha galactosidase
VIT_07s0005g01680	Stachyose synthase	Carbohydrate Metabolic Process		1.73163	3.16063	Stachyose synthase
VIT_11s0016g05530	Plastocyanin domain-containing protein	Generation of Energy			2.01352	Plastocyanin domain-containing protein
VIT_07s0005g04890	Glutathione S-transferase 25 GSTU7	Secondary Metabolic Process			1.52249	Glutathione S-transferase 25 GSTU7
VIT_14s0081g00030	Pathogenesis-related protein-4 (Chitinase )	Response to Stress		1.67246	5.49675	Pathogenesis-related protein-4 (Chitinase )
VIT_09s0002g06420	Lactoylglutathione lyase	Carbohydrate Metabolic Process		2.40023	3.76417	Lactoylglutathione lyase
VIT_08s0058g00430	ferritin	Generation of Energy			1.79388	ferritin
VIT_08s0058g00440	ferritin	Generation of Energy	Vv-miR3631b-3p		1.97527	ferritin
VIT_08s0058g00410	ferritin 1 (FER1)	Generation of Energy	Vv-miR3631b-3p	1.54594	1.20313	ferritin 1 (FER1)
VIT_02s0087g00930	(9,10) (9`,10`) cleavage dioxygenase (CCD4) (VvCCD4b)	Secondary Metabolic Process			4.01483	9-cis-epoxycarotenoid dioxygenase
VIT_16s0050g00390	4-coumarate-CoA ligase	Secondary Metabolic Process	Vv-miR159a/Vv-miR159b/Vv-miR169r/ Vv-miR169t/Vv-miR169u	1.55649	1.3764	4-coumarate-CoA ligase
VIT_02s0025g02920	caffeic acid 3-O-methyltransferase	Secondary Metabolic Process	Vv-miR172d		2.32314	Quercetin 3-O-methyltransferase 1
VIT_05s0049g02240	AWPM-19	Response to Hormone Stimulus		3.9869	4.67508	AWPM-19
VIT_05s0049g00510	Ethylene response factor ERF1	Response to Hormone Stimulus		1.83198	2.87004	Ethylene response factor ERF1
VIT_04s0008g06000	ERF/AP2 Gene Family (VvERF045)	Response to Hormone Stimulus			1.68576	ERF/AP2 Gene Family (VvERF045)
VIT_16s0100g00400	ERF/AP2 Gene Family (VvERF019)	Response to Hormone Stimulus		1.32626	4.21497	ERF/AP2 Gene Family (VvERF019)
VIT_00s0322g00030	Alpha-6-galactosyltransferase	Cell Wall Metabolism		1.52823	1.02496	Alpha-6-galactosyltransferase
VIT_16s0022g00960	Invertase/pectin methylesterase inhibitor	Cell Wall Metabolism			1.83891	Invertase/pectin methylesterase inhibitor
VIT_00s0323g00070	Pectin methylesterase inhibitor	Cell Wall Metabolism			3.91732	Pectin methylesterase inhibitor
VIT_08s0007g08330	Polygalacturonase PG1	Cell Wall Metabolism			5.74669	Polygalacturonase PG1
VIT_02s0012g02220	Xyloglucan endotransglucosylase/hydrolase 30	Cell Wall Metabolism			1.25638	Xyloglucan endotransglucosylase/hydrolase 30
VIT_06s0061g00550	Xyloglucan endotransglucosylase/hydrolase 32	Cell Wall Metabolism			3.92052	Xyloglucan endotransglucosylase/hydrolase 32
VIT_03s0038g03570	Monocopper oxidase SKS5 (SKU5 Similar 5)	Transport			2.21474	Monocopper oxidase SKS5 (SKU5 Similar 5)
VIT_07s0005g00140	Peripheral-type benzodiazepine receptor	Transport		5.33316	2.42818	Peripheral-type benzodiazepine receptor
VIT_19s0014g04790	Organic cation/carnitine transporter4	Transport	Vv-miR172d/Vv-miR3629a-3p/ Vv-miR3629b/Vv-miR3629c	1.75327	2.03131	Organic cation/carnitine transporter4
VIT_19s0015g01300	Amino acid permease 7	Transport		1.17612	1.84328	Amino acid permease 7
VIT_13s0074g00570	Gamma-aminobutyric acid transporter	Transport			2.34021	Gamma-aminobutyric acid transporter
VIT_14s0171g00400	Lysine histidine transporter 1	Transport			1.19858	Lysine histidine transporter 1
VIT_18s0001g08200	MATE efflux family protein ZF14	Transport		3.38436	4.0215	MATE efflux family protein ZF14
VIT_06s0004g07790	Lateral organ boundaries Domain 15	Transcription Factor Activity	Vv-miR172d		2.8043	Lateral organ boundaries Domain 15
VIT_17s0000g00430	basic helix-loop-helix (bHLH) family	Transcription Factor Activity		1.50517	3.37345	Basic helix-loop-helix (bHLH) family
VIT_06s0061g00760	Zinc finger (C2H2 type) family	Transcription Factor Activity		1.31473	1.44455	Zinc finger (C2H2 type) family
VIT_03s0091g00260	Zinc finger protein 4	Transcription Factor Activity			1.50979	Zinc finger protein 4
VIT_02s0033g00390	VvMybA2	Transcription Factor Activity			5.24192	VvMybA2
VIT_14s0108g01070	NAC domain-containing protein (VvNAC11)	Transcription Factor Activity		2.19584	2.37258	NAC domain-containing protein (VvNAC11)
VIT_08s0007g07670	NAC domain-containing protein (VvNAC60)	Transcription Factor Activity	Vv-miR3626-5p		1.82759	NAC domain-containing protein (VvNAC60)
VIT_19s0027g00230	NAC domain-containing protein (VvNAC33)	Transcription Factor Activity	Vv-miR164a/Vv-miR164b/Vv-miR164c/ Vv-miR164d		2.09288	NAC domain-containing protein (VvNAC33)
VIT_17s0000g01280	WRKY DNA-binding protein 75	Transcription Factor Activity			1.37345	WRKY DNA-binding protein 75
VIT_12s0059g02510	Zinc finger (B-box type)	Transcription Factor Activity		1.89489	3.22712	Zinc finger (B-box type)
VIT_05s0020g04730	Zinc finger (C3HC4-type ring finger)	Transcription Factor Activity			1.36149	Zinc finger (C3HC4-type ring finger)
VIT_08s0007g06040	Beta-1,3-glucanase	Cell Wall Metabolism			3.05368	Beta-1,3-glucanase
VIT_03s0038g01380	Calcium-binding EF hand	Cellular Process		2.3384	3.0589	Calcium-binding EF hand
VIT_10s0003g01410	CBL-interacting protein kinase 20 (CIPK20)	#N/A			4.21462	CBL-interacting protein kinase 20 (CIPK20)
VIT_04s0008g05770	CBL-interacting protein kinase 25 (CIPK25)	#N/A			1.22466	CBL-interacting protein kinase 25 (CIPK25)
VIT_16s0098g00800	Copper-binding family protein	#N/A			1.47369	Copper-binding family protein
VIT_12s0034g01870	Cupin	Response to Stress			2.374	Cupin
VIT_16s0100g00570	Dehydration-responsive protein	#N/A	Vv-miR3633a-5p/Vv-miR482	1.00773	3.75368	Dehydration-responsive protein
VIT_03s0038g04390	Dehydrin 1	Response to Stress			5.5557	Dehydrin 1
VIT_00s0214g00090	F-box protein PP2-B10 (Protein phloem protein 2-like B10)	#N/A	Vv-miR477		1.03068	F-box protein PP2-B10 (Protein phloem protein 2-like B10)
VIT_08s0007g08840	Glycosyl transferaseHGA1	#N/A			1.33172	Glycosyl transferaseHGA1
VIT_07s0005g00660	Late embryogenis abundant protein 5	Developmental Process		1.30926	2.30228	Late embryogenis abundant protein 5
VIT_04s0023g01800	Maf, septum formation protein	#N/A		2.47365	3.23389	Maf, septum formation protein
VIT_11s0052g00630	Metallothionein	Response to Stress			3.14262	Metallothionein
VIT_08s0056g01240	No hit	No Hit		1.029	1.48502	No hit
VIT_08s0056g01600, VIT_08s0056g01610	No hit	No Hit		1.29206	1.23648	No hit
VIT_08s0058g00400	No hit	No Hit			1.15865	No hit
VIT_14s0108g00450	No hit	No Hit	Vv-miR156b/Vv-miR156c/ Vv-miR156d/Vv-miR408		5.41922	No hit
VIT_15s0048g00740	No hit	No Hit			1.5017	No hit
VIT_18s0001g12710	No hit	No Hit		1.64328	2.63075	No hit
VIT_19s0090g01340	No hit	No Hit		3.47929	3.21366	No hit
VIT_19s0090g01370	No hit	No Hit		3.01073	4.12565	No hit
VIT_02s0025g04280	Osmotin	Response to Stress	Vv-miR408		1.48843	Osmotin
VIT_02s0025g04340	Osmotin	Response to Stress		2.14671	3.81952	Osmotin
VIT_00s0125g00210	Serine/theronine protein kinase 2	#N/A			1.3286	Serine/theronine protein kinase 2
VIT_00s0125g00220	Serine/theronine protein kinase 2	Signal Transduction			1.44927	Serine/theronine protein kinase 2
VIT_09s0018g01370	STE20/SPS1 proline-alanine-rich protein kinase	#N/A			1.70706	STE20/SPS1 proline-alanine-rich protein kinase
VIT_09s0018g01390	STE20/SPS1 proline-alanine-rich protein kinase	#N/A			1.84587	STE20/SPS1 proline-alanine-rich protein kinase
VIT_18s0001g11930	Thaumatin SCUTL2	#N/A		1.95641	2.8611	Thaumatin SCUTL2
VIT_02s0025g04330	Thaumatin VVTL1 [Vitis vinifera]	#N/A		2.59463	5.95221	Thaumatin VVTL1 [Vitis vinifera]
VIT_04s0044g01230	Unknown	No Hit		6.39775	8.43314	Unknown
VIT_11s0118g00580	Unknown	Unknown Protein		1.51539	2.02622	Unknown
VIT_19s0090g00960	Unknown	Unknown Protein			1.84403	Unknown
VIT_05s0077g01980	Unknown protein	Unknown Protein			2.46911	Unknown protein
VIT_06s0004g03910	Unknown protein	Unknown Protein			1.55226	Unknown protein
VIT_14s0060g01980	Unknown protein	Unknown Protein		1.87411	2.33874	Unknown protein
VIT_14s0219g00110	Unknown protein	Unknown Protein			1.26593	Unknown protein
VIT_17s0000g03200	Unknown protein	Unknown Protein			1.77892	Unknown protein
VIT_18s0001g07840	Unknown protein	Unknown Protein		1.59111	1.37152	Unknown protein
VIT_12s0034g01970	Cupin	#N/A
VIT_17s0000g05110	CYP78A4	#N/A
VIT_11s0016g04920	Early nodulin 93	#N/A
VIT_12s0057g00310	Gamete expressed1 (GEX1)	#N/A
VIT_14s0128g00570	Germin	#N/A
VIT_10s0071g00320	GRAM domain-containing protein / ABA-responsive	#N/A
VIT_14s0066g01600	NHL repeat-containing protein	#N/A
VIT_12s0035g01050	Octicosapeptide/Phox/Bem1p (PB1) domain-containing protein	#N/A
VIT_05s0020g05040	Proteinase inhibitor 1 PPI3B2	#N/A
VIT_18s0001g06060	UDP-glycosyltransferase 85A1	#N/A
VIT_18s0089g00160	1,4-beta-mannan endohydrolase	Carbohydrate Metabolic Process
VIT_14s0068g01760	Alcohol dehydrogenase	Carbohydrate Metabolic Process
VIT_01s0010g02460	Glyceraldehyde-3-phosphate dehydrogenase, cytosolic 3	Carbohydrate Metabolic Process
VIT_01s0011g04370	Phosphatidylserine synthase 2	Carbohydrate Metabolic Process
VIT_07s0005g00750	Sucrose synthase	Carbohydrate Metabolic Process
VIT_11s0118g00200	Sucrose-phosphate synthase	Carbohydrate Metabolic Process
VIT_18s0075g00340, VIT_18s0075g00350	Sucrose-phosphate synthase isoform C	Carbohydrate Metabolic Process
VIT_18s0001g05990	UDP-glycosyltransferase 85A1	Carbohydrate Metabolic Process
VIT_01s0137g00430	Cellulase	Cell Wall Metabolism
VIT_00s0340g00050	Endo-1,4-beta-glucanase korrigan (KOR)	Cell Wall Metabolism
VIT_00s0340g00060	Endo-1,4-beta-glucanase korrigan (KOR)	Cell Wall Metabolism
VIT_00s2526g00010	Endo-1,4-beta-glucanase korrigan (KOR)	Cell Wall Metabolism
VIT_15s0021g02700	Expansin (VvEXPB4)	Cell Wall Metabolism
VIT_02s0012g00500	Invertase/pectin methylesterase inhibitor	Cell Wall Metabolism
VIT_16s0050g00570	Pectinacetylesterase	Cell Wall Metabolism
VIT_05s0062g00610	Xyloglucan endotransglucosylase/hydrolase 23	Cell Wall Metabolism
VIT_01s0010g02030	Gamma-thionin precursor	Cellular Homeostasis
VIT_07s0005g03310	Cofilin	Cellular Process
VIT_12s0034g01910	Cupin family protein	Cellular Process
VIT_12s0034g01920, VIT_12s0034g01930	Globulin-like protein	Cellular Process
VIT_12s0034g01950, VIT_12s0034g01960	Legumin	Cellular Process
VIT_11s0118g00560	Nodulin	Cellular Process
VIT_08s0040g01200	Short-chain type alcohol dehydrogenase	Cellular Process
VIT_14s0083g00940	Auxin-independent growth promoter	Developmental Process
VIT_14s0083g01140	B12D	Developmental Process
VIT_14s0066g01710	Leaf senescence protein	Developmental Process
VIT_07s0005g02730	Myb Radialis	Developmental Process
VIT_01s0146g00260	Nodulin MtN3	Developmental Process
VIT_14s0066g00700	Oleosin H-isoform	Developmental Process
VIT_02s0234g00110	Oleosin OLE-4	Developmental Process
VIT_01s0011g03670	Bifunctional nuclease	DNA/RNA Metabolic Process
VIT_18s0072g01010	Peptide chain release factor eRF subunit 1	DNA/RNA Metabolic Process
VIT_15s0046g01500	Translation initiation factor eIF-1A	DNA/RNA Metabolic Process
VIT_02s0025g03730	Translation initiation factor eIF-2B alpha subunit	DNA/RNA Metabolic Process
VIT_09s0002g05250	Aminotransferase class I and II	Generation of Energy
VIT_02s0033g01330	Acyl-CoA binding protein	Lipid Metabolic Process
VIT_18s0001g15460	Stearyl acyl carrier protein desaturase	Lipid Metabolic Process
VIT_02s0025g04870	No hit	No Hit
VIT_05s0049g00770	No hit	No Hit
VIT_07s0031g01260	No hit	No Hit
VIT_11s0016g03090	No hit	No Hit
VIT_17s0000g00410	No hit	No Hit
VIT_17s0000g03630	No hit	No Hit
VIT_16s0098g01150	Auxin-responsive SAUR29	Response to Hormone Stimulus
VIT_05s0049g01780	Caleosin	Response to Hormone Stimulus
VIT_00s0271g00110	flavodoxin-like quinone reductase 1	Response to Hormone Stimulus
VIT_09s0002g07110	KEG (keep on going)	Response to Hormone Stimulus
VIT_08s0007g00180	OBP3 (OBF-binding protein 3)	Response to Hormone Stimulus
VIT_04s0008g04990	Potassium channel AKT1	Response to Hormone Stimulus
VIT_13s0067g02300	Hypoxia-responsive	Response to Stress
VIT_14s0060g02300	Hypoxia-responsive	Response to Stress
VIT_06s0004g04650	Metallothionein	Response to Stress
VIT_05s0062g01190	Pirin	Response to Stress
VIT_06s0004g07550	Wound-induced protein WI12	Response to Stress
VIT_00s0274g00080, VIT_00s0274g00090	Benzoquinone reductase	Secondary Metabolic Process
VIT_01s0137g00550	CYP71B34	Secondary Metabolic Process
VIT_01s0137g00560	CYP71B34	Secondary Metabolic Process
VIT_01s0137g00520	CYP71B35	Secondary Metabolic Process
VIT_01s0137g00540	CYP71E1	Secondary Metabolic Process
VIT_06s0009g03120	Cytochrome P450, family 79, subfamily A, polypeptide 2	Secondary Metabolic Process
VIT_04s0079g00690	Glutathione S-transferase (VvGST4)	Secondary Metabolic Process
VIT_02s0025g03600	Phospholipid hydroperoxide glutathione peroxidase	Secondary Metabolic Process
VIT_01s0127g00680	SRO2 (similar to rcd one 2)	Secondary Metabolic Process
VIT_16s0039g02230	UDP glucose:flavonoid 3-o-glucosyltransferase (VvUFGT) GeneID: 100233099	Secondary Metabolic Process
VIT_14s0068g01360	GEM-like protein 5	Signal Transduction
VIT_05s0020g03870	MLK/Raf-related protein kinase 1	Signal Transduction
VIT_15s0046g00150	DOF affecting germination 1	Transcription Factor Activity
VIT_03s0091g00670	Lateral organ boundaries protein 38	Transcription Factor Activity
VIT_15s0048g00830	LOB domain-containing 18 (Asymmetric leaves 2-like protein 20)	Transcription Factor Activity
VIT_13s0158g00100	MADS-box agamous-like 15	Transcription Factor Activity
VIT_07s0031g01930	myb TKI1 (TSL-KINASE INTERACTING PROTEIN 1)	Transcription Factor Activity
VIT_02s0033g00380	Myb VvMYBA1	Transcription Factor Activity
VIT_02s0012g01040	NAC domain-containing protein (VvNAC13)	Transcription Factor Activity
VIT_02s0033g00410	VvMybA1	Transcription Factor Activity
VIT_02s0033g00450	VvMybA3	Transcription Factor Activity
VIT_07s0005g01710	WRKY DNA-binding protein 23	Transcription Factor Activity
VIT_13s0064g01210	Zf A20 and AN1 domain-containing stress-associated protein 2	Transcription Factor Activity
VIT_08s0040g01950	Zinc finger (C3HC4-type ring finger)	Transcription Factor Activity
VIT_14s0219g00040	Zinc finger (C3HC4-type ring finger)	Transcription Factor Activity
VIT_18s0001g01060	Zinc finger (C3HC4-type ring finger)	Transcription Factor Activity
VIT_12s0028g03860	Zinc finger (C3HC4-type ring finger) protein (RMA1)	Transcription Factor Activity
VIT_06s0009g01140	Amino acid permease	Transport
VIT_19s0015g01310	Amino acid permease 7	Transport
VIT_14s0060g01490	DnaJ homolog, subfamily A, member 5	Transport
VIT_16s0050g00910	MATE efflux family protein	Transport
VIT_10s0116g00570	Nuclear transport factor 2B	Transport
VIT_10s0116g00550	Oligosaccharide transporter OST3/OST6	Transport
VIT_01s0026g01020	Binding	Unknown Protein
VIT_01s0026g02100	Unknown protein	Unknown Protein
VIT_01s0150g00380	Unknown protein	Unknown Protein
VIT_02s0025g01450	Unknown protein	Unknown Protein
VIT_04s0023g00130	Unknown protein	Unknown Protein
VIT_07s0005g02710	Unknown protein	Unknown Protein
VIT_07s0005g03810	Unknown protein	Unknown Protein
VIT_10s0116g00370	Unknown protein	Unknown Protein
VIT_11s0016g04990	Unknown protein	Unknown Protein
VIT_14s0066g01140	Unknown protein	Unknown Protein
VIT_14s0066g01190	Unknown protein	Unknown Protein
VIT_18s0001g10480	Unknown protein	Unknown Protein
VIT_14s0068g01400	UPF0497 family	Unknown Protein
