# Supplementary material for: Abscisic Acid Is a Major Regulator of Grape Berry Ripening Onset: New Insights into ABA Signaling Network
Source: Front Plant Sci. 2017 Jun 21;8:1093. doi: 10.3389/fpls.2017.01093 (PMC5479058; doi:10.3389/fpls.2017.01093)
Supplement: Supplementary file 9 [file Table_7.XLSX]

## Sheet: Foglio1
Supplementary Table 7.
Comparison between the genes modulated by ABA in pre-véraison berry skin and in a grape berry cell culture (Nicolàs et al, 2014): list of the 55 genes modulated in both conditions.
	LogFC19	LogFC44	Functional.annotation	briefname..EC.or.Kegg.ID	Network1	Network2	Network3	Network4	Network5	Network6	Network7	Network8
VIT_05s0077g00430	4.71779	5.33443	Galactinol synthase	E2_4_1_123	vv10052Galactose_metabolism
VIT_14s0060g00790	1.82104	4.19117	Galactinol synthase	E2_4_1_123	vv10052Galactose_metabolism
VIT_14s0066g00810	2.04305	2.99056	Raffinose synthase	E2_4_1_82	vv10052Galactose_metabolism
VIT_16s0050g00390	1.55649	1.3764	4-coumarate-CoA ligase	E6_2_1_12	vv10940Phenylpropanoid_biosynthesis	vv50104Group_translocators
VIT_18s0001g10450	1.64484	2.37969	ABA-responsive element-binding protein 2 (AREB2)	ABF2, VvbZIP45	vv30001ABA_signaling	vv60012BZIP
VIT_11s0016g03180	3.04069	2.37063	ABI1 (ABA insensitive 1)	ABI1	vv30001ABA_signaling	vv34020Calcium_signaling_pathway
VIT_08s0058g00470	-3.3709	-3.07289	Abscisic acid receptor PYL4 RCAR10	RCAR10	vv30001ABA_signaling
VIT_17s0000g01080	1.11936	1.66776	HVA22E (HVA22-like protein E)	HVA22E	vv30001ABA_signaling
VIT_06s0004g04860	1.31303	1.85581	Alpha-expansin 6 precursor	EXPA6	vv30003Auxin_signaling
VIT_00s0322g00030	1.52823	1.02496	Alpha-6-galactosyltransferase	E2_4_2_39	vv40006Cell_wall
VIT_06s0061g00730	-1.36181	-3.65383	Aquaporin GAMMA-TIP3/TIP1;3	TIP1_3	vv50101Channels_and_pores
VIT_07s0005g00140	5.33316	2.42818	Peripheral-type benzodiazepine receptor	K05770	vv50109Incompletely_characterized_transport_systems
VIT_00s0934g00010	1.31351	1.7335	RARE-cold-inducible 2B	RCI2B	vv50109Incompletely_characterized_transport_systems
VIT_18s0001g04800	3.00134	4.15156	Hyperosmotically inducible periplasmic protein	K04065	vv50131Primary_active_transporter_cat_A2_to_A4
VIT_01s0011g04820	2.00054	1.46041	Molecular chaperone DnaJ	K03686	vv50132Primary_active_transporter_cat_A5_to_A8
VIT_00s0216g00060	3.96263	4.34856	Nuclear transport factor 2 (NTF2)	NTF2	vv50133Primary_active_transporter_cat_A9_to_A18
VIT_18s0072g01220	3.35435	2.63355	ABC transporter G member 3	K05682	vv52010ABC_transporters
VIT_15s0048g02870	3.45942	4.57129	Homeobox-leucine zipper protein HB-7	HB7_2	vv60034HB
VIT_00s0203g00070	2.10795	2.91185	Myb domain protein 102	VvMYB143	vv60044MYB
VIT_19s0014g03290	2.42993	3.2512	NAC domain containing protein 19	VvNAC17	vv60046NAC
VIT_01s0026g02710	1.86622	3.16936	NAC domain-containing protein 29	VvNAC26	vv60046NAC
VIT_17s0000g08080	3.98846	4.0048	Armadillo/beta-catenin repeat protein / U-box domain-containing protein	Armadillo-like
VIT_00s0429g00040	1.14722	1.30566	Aspartic proteinase nepenthesin-1 precursor	E3_4_23_12
VIT_00s1206g00010	1.12195	1.37165	Aspartic proteinase nepenthesin-1 precursor	E3_4_23_12
VIT_09s0002g03690	1.28385	1.76244	Avr9/Cf-9 rapidly elicited protein 146
VIT_13s0067g00240	1.84629	2.73763	Binding
VIT_07s0104g00350	3.30889	2.11411	Circadian clock coupling factor ZGT
VIT_04s0023g02480	6.93901	7.24032	Dehydrin 1b
VIT_18s0001g08490	1.38591	1.90185	Early-responsive to dehydration
VIT_13s0019g02110	2.60744	2.27912	fringe-related protein	K05948
VIT_04s0008g01120	2.07327	1.10585	Glutaredoxin
VIT_10s0003g00390	1.37895	1.86158	Glutaredoxin
VIT_03s0017g01410	1.00726	1.30186	No hit
VIT_08s0007g08030	1.2526	2.59553	No hit
VIT_08s0040g01820	1.81585	3.33788	No hit
VIT_08s0058g01260	1.8994	2.61143	No hit
VIT_09s0002g00630	1.8702	1.7927	No hit
VIT_14s0068g01620	-1.51813	-2.08443	Pollen proteins Ole e I
VIT_18s0001g01030	2.3858	2.4723	Protein disulfide isomerase	E5_3_4_1
VIT_16s0050g01880	1.38535	1.633	Receptor kinase homolog LRK10
VIT_08s0007g08280	2.64435	2.24746	Remorin
VIT_09s0002g06790	3.00226	2.40606	Small heat shock protein (HSP26.5-P) 26.5 kDa class I
VIT_09s0002g00640	1.44258	1.73782	Small heat stress protein class CIII
VIT_03s0063g01790	2.39592	3.5888	Transducin protein
VIT_04s0044g01230	6.39775	8.43314	Unknown
VIT_08s0040g02610	1.31184	2.43482	Unknown
VIT_01s0010g03680	1.3484	1.22528	Unknown protein
VIT_01s0137g00780	2.24665	2.98986	Unknown protein	Xerico-like
VIT_02s0025g00500	2.85274	6.28769	Unknown protein
VIT_06s0004g05650	1.3489	2.52207	Unknown protein
VIT_07s0005g01080	2.74836	3.70047	Unknown protein
VIT_13s0156g00100	2.11091	3.6185	Unknown protein
VIT_17s0000g01120	-1.17718	-2.8943	Unknown protein
VIT_18s0001g07840	1.59111	1.37152	Unknown protein
VIT_18s0001g09290	1.57131	1.82692	Unknown protein
