# Supplementary material for: Abscisic Acid Is a Major Regulator of Grape Berry Ripening Onset: New Insights into ABA Signaling Network
Source: Front Plant Sci. 2017 Jun 21;8:1093. doi: 10.3389/fpls.2017.01093 (PMC5479058; doi:10.3389/fpls.2017.01093)
Supplement: Supplementary file 10 [file Table_8.XLSX]

## Sheet: Xerico gene prediction
Supplementary Table 8.
Refined gene prediction and annotation for VIT_01s0137g00780 based on RNA-seq reads mapping result and BLAST analysis.
VIT_01s0137g00780 in the V1 12X gene prediction:
three exons, 243 aa:
MGLSNFHSPAEGVLPVLVMNTVMSVALLKNMVRSVLQVMGANGSSPNLEEDPSNEEYSPM
SENAKERRVSVTQFKSLSHSRMPAVQAVVALALDGVLQWIVVCVCVGLKPRRRLVSCLAS
ISSTRVAGKSGLITSIVAALYVGKEGYHYLLELQIISGQIRSGHDIPVCGSDLVGGHIQC
CPRSLISAKSAETRYRRRGCVLACTIHNFAASTVEGTSSDSQANTRNLAHGWELQEGRKG
HYQ
Read mapping result:
Exon	Exon length	number of mapping reads in our RNA-seq experiment
1	366	567
2	185	486
3	531	15
A more correct prediction is: Exon1-Intron1-Exon2 (Intron1 is not an Intron!):
162 aa
MGLSNFHSPAEGVLPVLVMNTVMSVALLKNMVRSVLQVMGANGSSPNLEEDPSNEEYSPMSENAKERRVS
VTQFKSLSHSRSSVGRSENACSAGRSENACSAGSSGTGTGWCSSMDCCVCLCRFEAEEEVSELSCKHFFH
KGCWEKWFDNKHSSCPLCRSIL
Blast results of the “more correct” VIT_01s0137g00780 transcript at Uniprot identifies many
“PREDICTED: probable E3 ubiquitin-protein ligase XERICO” in other species
and “RING/U box superfamily”, “E3 ubiquitin-protein ligase”, “RING-H2 type zinc finger”
